# Supplementary material for: The thymocyte-specific RNA-binding protein Arpp21 provides TCR repertoire diversity by binding to the 3’-UTR and promoting Rag1 mRNA expression
Source: Nat Commun. 2024 Mar 11;15:2194. doi: 10.1038/s41467-024-46371-z (PMC10928157; doi:10.1038/s41467-024-46371-z)
Supplement: Supplementary file 4 — Supplementary Data 1 [file 41467_2024_46371_MOESM4_ESM.xlsx]

## Sheet: Supplementary Data 1
Supplementary Data 1
Xu et al.: 'The thymocyte-identified RNA-binding protein Arpp21 provides TCR repertoire diversity by binding to the 3'-UTR and promoting Rag1 mRNA expression'
Supplementary Data 1: Mass spectrometry data used to identify RNA-binding proteins in thymocyte OOPS experiments.
Sheet name	Description
Identified crosslink site	OpenNuXL crosslink site identification results at 1% spectral FDR for thymocytes or T cells and manually validated crosslink spectra for IP experiements. Additional columns specifying if the peptide falls in a known domain (UniProt) and GO molecular function of the leading protein.
Thymocyte RBPs	Results of protein enrichment Student's t-test between OOPS purified crosslinked and non-crosslinked cells. Additioanal columns were added to asign if a protein from the protein groups was identified in EuRBPDB database or crosslink site localization experiments in thymocytes or T cells.
Thymocyte-identified RBPs	Comparison of RBPs identified in OOPS experiments from thymocytes and CD4 T cells (Hoefig et al., 2021 ).

## Sheet: Identified crosslink site
q_value	RNA	precursor_mz	sequence	accessions	Sample	Analysis	Protocol	Localization	File	index	RT	Pos_start	Pos_end	Peptide	In_known_domain	Domain	Domain consensus	Domain evidence	GO molecular function (leading protein)
0	U	1306.6	VEGSEPTTPFNLFIGNLNPNK	sp|P09405|NUCL_MOUSE	T cells	Percolator	Si	VEGSEPTTPFNLfIGNLNPNK	MR_AC_KHoefig_180622_Expl2_Tcells_Si_C18_perc_0.0100_XLs.tsv	35376	4818.57	300	320	VEGSEPTTPFNLFIGNLNPNK	Partially	RRM 1	RRM 1	ECO:0000255|PROSITE-ProRule:PRU00176	calcium ion binding ; DNA-binding transcription factor binding ; DNA topoisomerase binding ; ErbB-4 class receptor binding ; histone binding ; identical protein binding ; laminin binding ; mRNA 5'-UTR binding ; protein C-terminus binding ; RNA binding ; rRNA primary transcript binding ; selenocysteine insertion sequence binding ; sequence-specific DNA binding ; signaling receptor binding ; single…
0	U	943.362	GFGFVDFNSEEDAK	sp|P09405|NUCL_MOUSE	Thymocytes	Percolator	bRP	GFGfVDFNSEEDAK	MR_AC_KHoefig_180622_Expl2_thymo_bRP_combined_perc_0.0100_XLs.tsv	123971	19317.6	608	621	GFGFVDFNSEEDAK	Yes	RRM 4	RRM 4	ECO:0000255|PROSITE-ProRule:PRU00176	calcium ion binding ; DNA-binding transcription factor binding ; DNA topoisomerase binding ; ErbB-4 class receptor binding ; histone binding ; identical protein binding ; laminin binding ; mRNA 5'-UTR binding ; protein C-terminus binding ; RNA binding ; rRNA primary transcript binding ; selenocysteine insertion sequence binding ; sequence-specific DNA binding ; signaling receptor binding ; single…
0	U	1306.6	VEGSEPTTPFNLFIGNLNPNK	sp|P09405|NUCL_MOUSE	Thymocytes	Percolator	Si	VEGSEPTTPFNLfIGNLNPNK	MR_AC_KHoefig_180622_Expl2_thymo_Si_C18_perc_0.0100_XLs.tsv	34383	4799.12	300	320	VEGSEPTTPFNLFIGNLNPNK	Partially	RRM 1	RRM 1	ECO:0000255|PROSITE-ProRule:PRU00176	calcium ion binding ; DNA-binding transcription factor binding ; DNA topoisomerase binding ; ErbB-4 class receptor binding ; histone binding ; identical protein binding ; laminin binding ; mRNA 5'-UTR binding ; protein C-terminus binding ; RNA binding ; rRNA primary transcript binding ; selenocysteine insertion sequence binding ; sequence-specific DNA binding ; signaling receptor binding ; single…
0	U	873.877	NLSFNITEDELK	sp|P09405|NUCL_MOUSE	Thymocytes	Percolator	TiO2	NLSfNITEDELK	MR_AC_KHoefig_180622_Expl2_thymo_Si_C18_TiO2_perc_0.0100_XLs.tsv	18868	2945.65	401	412	NLSFNITEDELK	Yes	RRM 2	RRM 2	ECO:0000255|PROSITE-ProRule:PRU00176	calcium ion binding ; DNA-binding transcription factor binding ; DNA topoisomerase binding ; ErbB-4 class receptor binding ; histone binding ; identical protein binding ; laminin binding ; mRNA 5'-UTR binding ; protein C-terminus binding ; RNA binding ; rRNA primary transcript binding ; selenocysteine insertion sequence binding ; sequence-specific DNA binding ; signaling receptor binding ; single…
0	U	942.407	PASPATETVPAFSER	sp|Q78PY7|SND1_MOUSE	T cells	Percolator	bRP	PASPATETVPAfSER	MR_AC_KHoefig_180622_Expl2_Tcells_bRP_combined_perc_0.0100_XLs.tsv	7209	1204.21	424	438	PASPATETVPAFSER	Yes	TNase-like 3	TNase-like 3	ECO:0000255|PROSITE-ProRule:PRU00272	endonuclease activity ; endoribonuclease activity ; nuclease activity ; RISC complex binding ; RNA binding ; NF-kappaB binding ; RNA polymerase II-specific DNA-binding transcription factor binding ; transcription coactivator activity ; transcription coregulator activity
0	U	914.406	IFVGGLNPEATEEK	sp|Q99020|ROAA_MOUSE	T cells	Percolator	TiO2	IfVGGLNPEATEEK	MR_AC_KHoefig_180622_Expl2_Tcells_Si_C18_TiO2_perc_0.0100_XLs.tsv	19785	2893.31	161	174	IFVGGLNPEATEEK	Yes	RRM 2	RRM 2	ECO:0000255|PROSITE-ProRule:PRU00176	DNA binding ; RNA binding
8.52499e-08	U	942.407	PASPATETVPAFSER	sp|Q78PY7|SND1_MOUSE	T cells	Percolator	bRP	PASPATETVpAFSER	MR_AC_KHoefig_180622_Expl2_Tcells_bRP_combined_perc_0.0100_XLs.tsv	96301	15147.6	424	438	PASPATETVPAFSER	Yes	TNase-like 3	TNase-like 3	ECO:0000255|PROSITE-ProRule:PRU00272	endonuclease activity ; endoribonuclease activity ; nuclease activity ; RISC complex binding ; RNA binding ; NF-kappaB binding ; RNA polymerase II-specific DNA-binding transcription factor binding ; transcription coactivator activity ; transcription coregulator activity
1.29817e-07	U	1018.38	SCTGESSENGLEDIDR	sp|Q8R3L2|TCF25_MOUSE	Thymocytes	Percolator	TiO2	ScTGESSENGLEDIDR	MR_AC_KHoefig_180622_Expl2_thymo_Si_C18_TiO2_perc_0.0100_XLs.tsv	13004	2102.17	137	152	SCTGESSENGLEDIDR	No				DNA binding ; transcription corepressor activity
1.90073e-07	U	943.362	GFGFVDFNSEEDAK	sp|P09405|NUCL_MOUSE	T cells	Percolator	TiO2	GFGfVDFNSEEDAK	MR_AC_KHoefig_180622_Expl2_Tcells_Si_C18_TiO2_perc_0.0100_XLs.tsv	21977	3204.79	608	621	GFGFVDFNSEEDAK	Yes	RRM 4	RRM 4	ECO:0000255|PROSITE-ProRule:PRU00176	calcium ion binding ; DNA-binding transcription factor binding ; DNA topoisomerase binding ; ErbB-4 class receptor binding ; histone binding ; identical protein binding ; laminin binding ; mRNA 5'-UTR binding ; protein C-terminus binding ; RNA binding ; rRNA primary transcript binding ; selenocysteine insertion sequence binding ; sequence-specific DNA binding ; signaling receptor binding ; single…
3.46686e-07	U	943.363	GFGFVDFNSEEDAK	sp|P09405|NUCL_MOUSE	T cells	Percolator	bRP	GFGfVDFNSEEDAK	MR_AC_KHoefig_180622_Expl2_Tcells_bRP_combined_perc_0.0100_XLs.tsv	12529	1938.22	608	621	GFGFVDFNSEEDAK	Yes	RRM 4	RRM 4	ECO:0000255|PROSITE-ProRule:PRU00176	calcium ion binding ; DNA-binding transcription factor binding ; DNA topoisomerase binding ; ErbB-4 class receptor binding ; histone binding ; identical protein binding ; laminin binding ; mRNA 5'-UTR binding ; protein C-terminus binding ; RNA binding ; rRNA primary transcript binding ; selenocysteine insertion sequence binding ; sequence-specific DNA binding ; signaling receptor binding ; single…
3.91428e-07	U	914.406	IFVGGLNPEATEEK	sp|Q99020|ROAA_MOUSE	T cells	Percolator	TiO2	IfVGGLNPEATEEK	MR_AC_KHoefig_180622_Expl2_Tcells_Si_C18_TiO2_perc_0.0100_XLs.tsv	19867	2905.16	161	174	IFVGGLNPEATEEK	Yes	RRM 2	RRM 2	ECO:0000255|PROSITE-ProRule:PRU00176	DNA binding ; RNA binding
3.9855e-07	U	883.357	AEAGAGSATEFQFR	sp|P63325|RS10_MOUSE	T cells	Percolator	bRP	AEAGAGSATEFqFR	MR_AC_KHoefig_180622_Expl2_Tcells_bRP_combined_perc_0.0100_XLs.tsv	8222	1342.04	140	153	AEAGAGSATEFQFR	No				RNA binding ; structural constituent of ribosome ; tRNA binding
4.13487e-07	U	943.362	GFGFVDFNSEEDAK	sp|P09405|NUCL_MOUSE	Thymocytes	Percolator	bRP	GFGfVDFNSEEDAK	MR_AC_KHoefig_180622_Expl2_thymo_bRP_combined_perc_0.0100_XLs.tsv	124049	19328.5	608	621	GFGFVDFNSEEDAK	Yes	RRM 4	RRM 4	ECO:0000255|PROSITE-ProRule:PRU00176	calcium ion binding ; DNA-binding transcription factor binding ; DNA topoisomerase binding ; ErbB-4 class receptor binding ; histone binding ; identical protein binding ; laminin binding ; mRNA 5'-UTR binding ; protein C-terminus binding ; RNA binding ; rRNA primary transcript binding ; selenocysteine insertion sequence binding ; sequence-specific DNA binding ; signaling receptor binding ; single…
4.83222e-07	U	1018.38	SCTGESSENGLEDIDR	sp|Q8R3L2|TCF25_MOUSE	Thymocytes	Percolator	TiO2	ScTGESSENGLEDIDR	MR_AC_KHoefig_180622_Expl2_thymo_Si_C18_TiO2_perc_0.0100_XLs.tsv	13170	2125.84	137	152	SCTGESSENGLEDIDR	No				DNA binding ; transcription corepressor activity
4.88148e-07	U	943.362	GFGFVDFNSEEDAK	sp|P09405|NUCL_MOUSE	T cells	Percolator	bRP	GFGfVDFNSEEDAK	MR_AC_KHoefig_180622_Expl2_Tcells_bRP_combined_perc_0.0100_XLs.tsv	101197	15833.4	608	621	GFGFVDFNSEEDAK	Yes	RRM 4	RRM 4	ECO:0000255|PROSITE-ProRule:PRU00176	calcium ion binding ; DNA-binding transcription factor binding ; DNA topoisomerase binding ; ErbB-4 class receptor binding ; histone binding ; identical protein binding ; laminin binding ; mRNA 5'-UTR binding ; protein C-terminus binding ; RNA binding ; rRNA primary transcript binding ; selenocysteine insertion sequence binding ; sequence-specific DNA binding ; signaling receptor binding ; single…
5.15721e-07	UU	1067.42	IFVGGLNPEATEEK	sp|Q99020|ROAA_MOUSE	T cells	Percolator	bRP	IfVGGLNPEATEEK	MR_AC_KHoefig_180622_Expl2_Tcells_bRP_combined_perc_0.0100_XLs.tsv	11965	1858.9	161	174	IFVGGLNPEATEEK	Yes	RRM 2	RRM 2	ECO:0000255|PROSITE-ProRule:PRU00176	DNA binding ; RNA binding
5.17491e-07	UU	980.364	GFAFVQYVNER	sp|Q9Z204|HNRPC_MOUSE	Thymocytes	Percolator	TiO2	GFAfVQYVNER	MR_AC_KHoefig_180622_Expl2_thymo_Si_C18_TiO2_perc_0.0100_XLs.tsv	21692	3353.54	51	61	GFAFVQYVNER	Yes	RRM	RRM	ECO:0000255|PROSITE-ProRule:PRU00176	deaminase binding ; enzyme inhibitor activity ; identical protein binding ; mRNA 3'-UTR binding ; mRNA binding ; N6-methyladenosine-containing RNA binding ; poly(U) RNA binding ; protein domain specific binding ; ribonucleoprotein complex binding ; RNA binding ; telomerase RNA binding
5.3443e-07	UU	980.364	GFAFVQYVNER	sp|Q9Z204|HNRPC_MOUSE	Thymocytes	Percolator	TiO2	GFAfVQYVNER	MR_AC_KHoefig_180622_Expl2_thymo_Si_C18_TiO2_perc_0.0100_XLs.tsv	21448	3319.08	51	61	GFAFVQYVNER	Yes	RRM	RRM	ECO:0000255|PROSITE-ProRule:PRU00176	deaminase binding ; enzyme inhibitor activity ; identical protein binding ; mRNA 3'-UTR binding ; mRNA binding ; N6-methyladenosine-containing RNA binding ; poly(U) RNA binding ; protein domain specific binding ; ribonucleoprotein complex binding ; RNA binding ; telomerase RNA binding
5.38353e-07	UU	980.363	GFAFVQYVNER	sp|Q9Z204|HNRPC_MOUSE	Thymocytes	Percolator	TiO2	GFAfVQYVNER	MR_AC_KHoefig_180622_Expl2_thymo_Si_C18_TiO2_perc_0.0100_XLs.tsv	21529	3330.38	51	61	GFAFVQYVNER	Yes	RRM	RRM	ECO:0000255|PROSITE-ProRule:PRU00176	deaminase binding ; enzyme inhibitor activity ; identical protein binding ; mRNA 3'-UTR binding ; mRNA binding ; N6-methyladenosine-containing RNA binding ; poly(U) RNA binding ; protein domain specific binding ; ribonucleoprotein complex binding ; RNA binding ; telomerase RNA binding
5.70802e-07	U	914.406	IFVGGLNPEATEEK	sp|Q99020|ROAA_MOUSE	T cells	Percolator	bRP	IfVGGLNPEATEEK	MR_AC_KHoefig_180622_Expl2_Tcells_bRP_combined_perc_0.0100_XLs.tsv	100126	15681.8	161	174	IFVGGLNPEATEEK	Yes	RRM 2	RRM 2	ECO:0000255|PROSITE-ProRule:PRU00176	DNA binding ; RNA binding
6.04252e-07	U	906.901	IFVGGLSPDTPEEK	sp|Q60668|HNRPD_MOUSE	T cells	Percolator	bRP	IfVGGLSPDTPEEK	MR_AC_KHoefig_180622_Expl2_Tcells_bRP_combined_perc_0.0100_XLs.tsv	100255	15700.1	184	197	IFVGGLSPDTPEEK	Yes	RRM 2	RRM 2	ECO:0000255|PROSITE-ProRule:PRU00176	chromatin binding ; histone deacetylase binding ; minor groove of adenine-thymine-rich DNA binding ; mRNA 3'-UTR AU-rich region binding ; mRNA binding ; RNA binding ; telomeric DNA binding ; kinase binding ; lactate dehydrogenase activity ; L-lactate dehydrogenase activity ; NAD binding
6.07184e-07	UU	980.364	GFAFVQYVNER	sp|Q9Z204|HNRPC_MOUSE	Thymocytes	Percolator	TiO2	GFAfVQYVNER	MR_AC_KHoefig_180622_Expl2_thymo_Si_C18_TiO2_perc_0.0100_XLs.tsv	21775	3365.29	51	61	GFAFVQYVNER	Yes	RRM	RRM	ECO:0000255|PROSITE-ProRule:PRU00176	deaminase binding ; enzyme inhibitor activity ; identical protein binding ; mRNA 3'-UTR binding ; mRNA binding ; N6-methyladenosine-containing RNA binding ; poly(U) RNA binding ; protein domain specific binding ; ribonucleoprotein complex binding ; RNA binding ; telomerase RNA binding
6.09062e-07	UU	1059.91	IFVGGLSPDTPEEK	sp|Q60668|HNRPD_MOUSE	T cells	Percolator	bRP	IfVGGLSPDTPEEK	MR_AC_KHoefig_180622_Expl2_Tcells_bRP_combined_perc_0.0100_XLs.tsv	11920	1852.75	184	197	IFVGGLSPDTPEEK	Yes	RRM 2	RRM 2	ECO:0000255|PROSITE-ProRule:PRU00176	chromatin binding ; histone deacetylase binding ; minor groove of adenine-thymine-rich DNA binding ; mRNA 3'-UTR AU-rich region binding ; mRNA binding ; RNA binding ; telomeric DNA binding ; kinase binding ; lactate dehydrogenase activity ; L-lactate dehydrogenase activity ; NAD binding
6.22715e-07	U	871.402	VEGSEPTTPFNLFIGNLNPNK	sp|P09405|NUCL_MOUSE	Thymocytes	Percolator	Si	VEGSEPTTPFNLfIGNLNPNK	MR_AC_KHoefig_180622_Expl2_thymo_Si_C18_perc_0.0100_XLs.tsv	34016	4747.44	300	320	VEGSEPTTPFNLFIGNLNPNK	Partially	RRM 1	RRM 1	ECO:0000255|PROSITE-ProRule:PRU00176	calcium ion binding ; DNA-binding transcription factor binding ; DNA topoisomerase binding ; ErbB-4 class receptor binding ; histone binding ; identical protein binding ; laminin binding ; mRNA 5'-UTR binding ; protein C-terminus binding ; RNA binding ; rRNA primary transcript binding ; selenocysteine insertion sequence binding ; sequence-specific DNA binding ; signaling receptor binding ; single…
6.2703e-07	U	906.901	IFVGGLSPDTPEEK	sp|Q60668|HNRPD_MOUSE	T cells	Percolator	bRP	IfVGGLSPDTPEEK	MR_AC_KHoefig_180622_Expl2_Tcells_bRP_combined_perc_0.0100_XLs.tsv	189436	29655.9	184	197	IFVGGLSPDTPEEK	Yes	RRM 2	RRM 2	ECO:0000255|PROSITE-ProRule:PRU00176	chromatin binding ; histone deacetylase binding ; minor groove of adenine-thymine-rich DNA binding ; mRNA 3'-UTR AU-rich region binding ; mRNA binding ; RNA binding ; telomeric DNA binding ; kinase binding ; lactate dehydrogenase activity ; L-lactate dehydrogenase activity ; NAD binding
6.34572e-07	UU	1059.91	IFVGGLSPDTPEEK	sp|Q60668|HNRPD_MOUSE	T cells	Percolator	TiO2	IfVGGLSPDTPEEK	MR_AC_KHoefig_180622_Expl2_Tcells_Si_C18_TiO2_perc_0.0100_XLs.tsv	20868	3048.23	184	197	IFVGGLSPDTPEEK	Yes	RRM 2	RRM 2	ECO:0000255|PROSITE-ProRule:PRU00176	chromatin binding ; histone deacetylase binding ; minor groove of adenine-thymine-rich DNA binding ; mRNA 3'-UTR AU-rich region binding ; mRNA binding ; RNA binding ; telomeric DNA binding ; kinase binding ; lactate dehydrogenase activity ; L-lactate dehydrogenase activity ; NAD binding
6.43624e-07	U	1306.6	VEGSEPTTPFNLFIGNLNPNK	sp|P09405|NUCL_MOUSE	T cells	Percolator	Si	VEGSEPTTPFNLfIGNLNPNK	MR_AC_KHoefig_180622_Expl2_Tcells_Si_C18_perc_0.0100_XLs.tsv	35533	4840.07	300	320	VEGSEPTTPFNLFIGNLNPNK	Partially	RRM 1	RRM 1	ECO:0000255|PROSITE-ProRule:PRU00176	calcium ion binding ; DNA-binding transcription factor binding ; DNA topoisomerase binding ; ErbB-4 class receptor binding ; histone binding ; identical protein binding ; laminin binding ; mRNA 5'-UTR binding ; protein C-terminus binding ; RNA binding ; rRNA primary transcript binding ; selenocysteine insertion sequence binding ; sequence-specific DNA binding ; signaling receptor binding ; single…
6.47171e-07	U	1018.38	SCTGESSENGLEDIDR	sp|Q8R3L2|TCF25_MOUSE	Thymocytes	Percolator	TiO2	ScTGESSENGLEDIDR	MR_AC_KHoefig_180622_Expl2_thymo_Si_C18_TiO2_perc_0.0100_XLs.tsv	13421	2161.6	137	152	SCTGESSENGLEDIDR	No				DNA binding ; transcription corepressor activity
6.59693e-07	U	906.901	IFVGGLSPDTPEEK	sp|Q60668|HNRPD_MOUSE	T cells	Percolator	TiO2	IfVGGLSPDTPEEK	MR_AC_KHoefig_180622_Expl2_Tcells_Si_C18_TiO2_perc_0.0100_XLs.tsv	19398	2838.17	184	197	IFVGGLSPDTPEEK	Yes	RRM 2	RRM 2	ECO:0000255|PROSITE-ProRule:PRU00176	chromatin binding ; histone deacetylase binding ; minor groove of adenine-thymine-rich DNA binding ; mRNA 3'-UTR AU-rich region binding ; mRNA binding ; RNA binding ; telomeric DNA binding ; kinase binding ; lactate dehydrogenase activity ; L-lactate dehydrogenase activity ; NAD binding
6.72664e-07	U	906.901	IFVGGLSPDTPEEK	sp|Q60668|HNRPD_MOUSE	T cells	Percolator	TiO2	IfVGGLSPDTPEEK	MR_AC_KHoefig_180622_Expl2_Tcells_Si_C18_TiO2_perc_0.0100_XLs.tsv	19232	2815.3	184	197	IFVGGLSPDTPEEK	Yes	RRM 2	RRM 2	ECO:0000255|PROSITE-ProRule:PRU00176	chromatin binding ; histone deacetylase binding ; minor groove of adenine-thymine-rich DNA binding ; mRNA 3'-UTR AU-rich region binding ; mRNA binding ; RNA binding ; telomeric DNA binding ; kinase binding ; lactate dehydrogenase activity ; L-lactate dehydrogenase activity ; NAD binding
6.80007e-07	U	943.362	GFGFVDFNSEEDAK	sp|P09405|NUCL_MOUSE	Thymocytes	Percolator	bRP	GFGfVDFNSEEDAK	MR_AC_KHoefig_180622_Expl2_thymo_bRP_combined_perc_0.0100_XLs.tsv	101532	15786.2	608	621	GFGFVDFNSEEDAK	Yes	RRM 4	RRM 4	ECO:0000255|PROSITE-ProRule:PRU00176	calcium ion binding ; DNA-binding transcription factor binding ; DNA topoisomerase binding ; ErbB-4 class receptor binding ; histone binding ; identical protein binding ; laminin binding ; mRNA 5'-UTR binding ; protein C-terminus binding ; RNA binding ; rRNA primary transcript binding ; selenocysteine insertion sequence binding ; sequence-specific DNA binding ; signaling receptor binding ; single…
6.80504e-07	U	1306.6	VEGSEPTTPFNLFIGNLNPNK	sp|P09405|NUCL_MOUSE	T cells	Percolator	Si	VEGSEPTTPFNLfIGNLNPNK	MR_AC_KHoefig_180622_Expl2_Tcells_Si_C18_perc_0.0100_XLs.tsv	34985	4764.76	300	320	VEGSEPTTPFNLFIGNLNPNK	Partially	RRM 1	RRM 1	ECO:0000255|PROSITE-ProRule:PRU00176	calcium ion binding ; DNA-binding transcription factor binding ; DNA topoisomerase binding ; ErbB-4 class receptor binding ; histone binding ; identical protein binding ; laminin binding ; mRNA 5'-UTR binding ; protein C-terminus binding ; RNA binding ; rRNA primary transcript binding ; selenocysteine insertion sequence binding ; sequence-specific DNA binding ; signaling receptor binding ; single…
7.21598e-07	UU	1059.91	IFVGGLSPDTPEEK	sp|Q60668|HNRPD_MOUSE	T cells	Percolator	bRP	IfVGGLSPDTPEEK	MR_AC_KHoefig_180622_Expl2_Tcells_bRP_combined_perc_0.0100_XLs.tsv	12005	1864.54	184	197	IFVGGLSPDTPEEK	Yes	RRM 2	RRM 2	ECO:0000255|PROSITE-ProRule:PRU00176	chromatin binding ; histone deacetylase binding ; minor groove of adenine-thymine-rich DNA binding ; mRNA 3'-UTR AU-rich region binding ; mRNA binding ; RNA binding ; telomeric DNA binding ; kinase binding ; lactate dehydrogenase activity ; L-lactate dehydrogenase activity ; NAD binding
7.22267e-07	U	943.363	GFGFVDFNSEEDAK	sp|P09405|NUCL_MOUSE	T cells	Percolator	bRP	GFGfVDFNSEEDAK	MR_AC_KHoefig_180622_Expl2_Tcells_bRP_combined_perc_0.0100_XLs.tsv	12445	1926.38	608	621	GFGFVDFNSEEDAK	Yes	RRM 4	RRM 4	ECO:0000255|PROSITE-ProRule:PRU00176	calcium ion binding ; DNA-binding transcription factor binding ; DNA topoisomerase binding ; ErbB-4 class receptor binding ; histone binding ; identical protein binding ; laminin binding ; mRNA 5'-UTR binding ; protein C-terminus binding ; RNA binding ; rRNA primary transcript binding ; selenocysteine insertion sequence binding ; sequence-specific DNA binding ; signaling receptor binding ; single…
7.29955e-07	U	1018.38	SCTGESSENGLEDIDR	sp|Q8R3L2|TCF25_MOUSE	Thymocytes	Percolator	TiO2	ScTGESSENGLEDIDR	MR_AC_KHoefig_180622_Expl2_thymo_Si_C18_TiO2_perc_0.0100_XLs.tsv	13265	2139.23	137	152	SCTGESSENGLEDIDR	No				DNA binding ; transcription corepressor activity
7.49664e-07	U	943.362	GFGFVDFNSEEDAK	sp|P09405|NUCL_MOUSE	T cells	Percolator	bRP	GFGfVDFNSEEDAK	MR_AC_KHoefig_180622_Expl2_Tcells_bRP_combined_perc_0.0100_XLs.tsv	101279	15844.7	608	621	GFGFVDFNSEEDAK	Yes	RRM 4	RRM 4	ECO:0000255|PROSITE-ProRule:PRU00176	calcium ion binding ; DNA-binding transcription factor binding ; DNA topoisomerase binding ; ErbB-4 class receptor binding ; histone binding ; identical protein binding ; laminin binding ; mRNA 5'-UTR binding ; protein C-terminus binding ; RNA binding ; rRNA primary transcript binding ; selenocysteine insertion sequence binding ; sequence-specific DNA binding ; signaling receptor binding ; single…
7.72898e-07	U	943.363	GFGFVDFNSEEDAK	sp|P09405|NUCL_MOUSE	Thymocytes	Percolator	bRP	GFGfVDFNSEEDAK	MR_AC_KHoefig_180622_Expl2_thymo_bRP_combined_perc_0.0100_XLs.tsv	101804	15824.8	608	621	GFGFVDFNSEEDAK	Yes	RRM 4	RRM 4	ECO:0000255|PROSITE-ProRule:PRU00176	calcium ion binding ; DNA-binding transcription factor binding ; DNA topoisomerase binding ; ErbB-4 class receptor binding ; histone binding ; identical protein binding ; laminin binding ; mRNA 5'-UTR binding ; protein C-terminus binding ; RNA binding ; rRNA primary transcript binding ; selenocysteine insertion sequence binding ; sequence-specific DNA binding ; signaling receptor binding ; single…
8.03646e-07	U	1100.48	LFVGNLPPDITEEEM(Oxidation)R	sp|Q99K48|NONO_MOUSE	T cells	Percolator	bRP	LfVGNLPPDITEEEMR	MR_AC_KHoefig_180622_Expl2_Tcells_bRP_combined_perc_0.0100_XLs.tsv	214682	33498.4	78	93	LFVGNLPPDITEEEMR	Yes	RRM 1	RRM 1	ECO:0000255|PROSITE-ProRule:PRU00176	chromatin binding ; DNA binding ; identical protein binding ; RNA binding ; cis-regulatory region sequence-specific DNA binding ; DNA binding ; DNA-binding transcription activator activity ; DNA-binding transcription activator activity, RNA polymerase II-specific ; DNA-binding transcription factor activity ; DNA-binding transcription factor activity, RNA polymerase II-specific ; DNA-binding trans…
8.4119e-07	U	943.362	GFGFVDFNSEEDAK	sp|P09405|NUCL_MOUSE	T cells	Percolator	bRP	GFGfVDFNSEEDAK	MR_AC_KHoefig_180622_Expl2_Tcells_bRP_combined_perc_0.0100_XLs.tsv	123554	19315.6	608	621	GFGFVDFNSEEDAK	Yes	RRM 4	RRM 4	ECO:0000255|PROSITE-ProRule:PRU00176	calcium ion binding ; DNA-binding transcription factor binding ; DNA topoisomerase binding ; ErbB-4 class receptor binding ; histone binding ; identical protein binding ; laminin binding ; mRNA 5'-UTR binding ; protein C-terminus binding ; RNA binding ; rRNA primary transcript binding ; selenocysteine insertion sequence binding ; sequence-specific DNA binding ; signaling receptor binding ; single…
8.4917e-07	U	880.393	LFIGGLNTETNEK	sp|Q91VM5|RMXL1_MOUSE, sp|Q9WV02|RBMX_MOUSE	T cells	Percolator	bRP	LfIGGLNTETNEK	MR_AC_KHoefig_180622_Expl2_Tcells_bRP_combined_perc_0.0100_XLs.tsv	235190	36662.6	10; 10	22; 22	LFIGGLNTETNEK	Yes...Yes	RRM...RRM	RRM	ECO:0000255|PROSITE-ProRule:PRU00176...ECO:0000255|PROSITE-ProRule:PRU00176	chromatin binding ; mRNA binding ; RNA binding ; RNA polymerase II cis-regulatory region sequence-specific DNA binding
8.50168e-07	U	943.362	GFGFVDFNSEEDAK	sp|P09405|NUCL_MOUSE	T cells	Percolator	TiO2	GfGFVDFNSEEDAK	MR_AC_KHoefig_180622_Expl2_Tcells_Si_C18_TiO2_perc_0.0100_XLs.tsv	21161	3089.42	608	621	GFGFVDFNSEEDAK	Yes	RRM 4	RRM 4	ECO:0000255|PROSITE-ProRule:PRU00176	calcium ion binding ; DNA-binding transcription factor binding ; DNA topoisomerase binding ; ErbB-4 class receptor binding ; histone binding ; identical protein binding ; laminin binding ; mRNA 5'-UTR binding ; protein C-terminus binding ; RNA binding ; rRNA primary transcript binding ; selenocysteine insertion sequence binding ; sequence-specific DNA binding ; signaling receptor binding ; single…
8.57039e-07	U	942.407	PASPATETVPAFSER	sp|Q78PY7|SND1_MOUSE	T cells	Percolator	bRP	PASPATETVPAfSER	MR_AC_KHoefig_180622_Expl2_Tcells_bRP_combined_perc_0.0100_XLs.tsv	96387	15159.4	424	438	PASPATETVPAFSER	Yes	TNase-like 3	TNase-like 3	ECO:0000255|PROSITE-ProRule:PRU00272	endonuclease activity ; endoribonuclease activity ; nuclease activity ; RISC complex binding ; RNA binding ; NF-kappaB binding ; RNA polymerase II-specific DNA-binding transcription factor binding ; transcription coactivator activity ; transcription coregulator activity
8.6661e-07	U	943.362	GFGFVDFNSEEDAK	sp|P09405|NUCL_MOUSE	T cells	Percolator	TiO2	GfGFVDFNSEEDAK	MR_AC_KHoefig_180622_Expl2_Tcells_Si_C18_TiO2_perc_0.0100_XLs.tsv	21327	3112.93	608	621	GFGFVDFNSEEDAK	Yes	RRM 4	RRM 4	ECO:0000255|PROSITE-ProRule:PRU00176	calcium ion binding ; DNA-binding transcription factor binding ; DNA topoisomerase binding ; ErbB-4 class receptor binding ; histone binding ; identical protein binding ; laminin binding ; mRNA 5'-UTR binding ; protein C-terminus binding ; RNA binding ; rRNA primary transcript binding ; selenocysteine insertion sequence binding ; sequence-specific DNA binding ; signaling receptor binding ; single…
8.71805e-07	U	906.901	IFVGGLSPDTPEEK	sp|Q60668|HNRPD_MOUSE	T cells	Percolator	bRP	IfVGGLSPDTPEEK	MR_AC_KHoefig_180622_Expl2_Tcells_bRP_combined_perc_0.0100_XLs.tsv	100169	15687.8	184	197	IFVGGLSPDTPEEK	Yes	RRM 2	RRM 2	ECO:0000255|PROSITE-ProRule:PRU00176	chromatin binding ; histone deacetylase binding ; minor groove of adenine-thymine-rich DNA binding ; mRNA 3'-UTR AU-rich region binding ; mRNA binding ; RNA binding ; telomeric DNA binding ; kinase binding ; lactate dehydrogenase activity ; L-lactate dehydrogenase activity ; NAD binding
8.82458e-07	U	1306.6	VEGSEPTTPFNLFIGNLNPNK	sp|P09405|NUCL_MOUSE	Thymocytes	Percolator	Si	VEGSEPTTPFNLfIGNLNPNK	MR_AC_KHoefig_180622_Expl2_thymo_Si_C18_perc_0.0100_XLs.tsv	34008	4746.27	300	320	VEGSEPTTPFNLFIGNLNPNK	Partially	RRM 1	RRM 1	ECO:0000255|PROSITE-ProRule:PRU00176	calcium ion binding ; DNA-binding transcription factor binding ; DNA topoisomerase binding ; ErbB-4 class receptor binding ; histone binding ; identical protein binding ; laminin binding ; mRNA 5'-UTR binding ; protein C-terminus binding ; RNA binding ; rRNA primary transcript binding ; selenocysteine insertion sequence binding ; sequence-specific DNA binding ; signaling receptor binding ; single…
8.87397e-07	U	1306.6	VEGSEPTTPFNLFIGNLNPNK	sp|P09405|NUCL_MOUSE	T cells	Percolator	Si	VEGSEPTTPFNLfIGNLNPNK	MR_AC_KHoefig_180622_Expl2_Tcells_Si_C18_perc_0.0100_XLs.tsv	35604	4849.92	300	320	VEGSEPTTPFNLFIGNLNPNK	Partially	RRM 1	RRM 1	ECO:0000255|PROSITE-ProRule:PRU00176	calcium ion binding ; DNA-binding transcription factor binding ; DNA topoisomerase binding ; ErbB-4 class receptor binding ; histone binding ; identical protein binding ; laminin binding ; mRNA 5'-UTR binding ; protein C-terminus binding ; RNA binding ; rRNA primary transcript binding ; selenocysteine insertion sequence binding ; sequence-specific DNA binding ; signaling receptor binding ; single…
8.95512e-07	U	943.362	GFGFVDFNSEEDAK	sp|P09405|NUCL_MOUSE	Thymocytes	Percolator	bRP	GFGfVDFNSEEDAK	MR_AC_KHoefig_180622_Expl2_thymo_bRP_combined_perc_0.0100_XLs.tsv	101888	15836.7	608	621	GFGFVDFNSEEDAK	Yes	RRM 4	RRM 4	ECO:0000255|PROSITE-ProRule:PRU00176	calcium ion binding ; DNA-binding transcription factor binding ; DNA topoisomerase binding ; ErbB-4 class receptor binding ; histone binding ; identical protein binding ; laminin binding ; mRNA 5'-UTR binding ; protein C-terminus binding ; RNA binding ; rRNA primary transcript binding ; selenocysteine insertion sequence binding ; sequence-specific DNA binding ; signaling receptor binding ; single…
8.9976e-07	UU	1059.91	IFVGGLSPDTPEEK	sp|Q60668|HNRPD_MOUSE	T cells	Percolator	bRP	IfVGGLSPDTPEEK	MR_AC_KHoefig_180622_Expl2_Tcells_bRP_combined_perc_0.0100_XLs.tsv	11837	1841.04	184	197	IFVGGLSPDTPEEK	Yes	RRM 2	RRM 2	ECO:0000255|PROSITE-ProRule:PRU00176	chromatin binding ; histone deacetylase binding ; minor groove of adenine-thymine-rich DNA binding ; mRNA 3'-UTR AU-rich region binding ; mRNA binding ; RNA binding ; telomeric DNA binding ; kinase binding ; lactate dehydrogenase activity ; L-lactate dehydrogenase activity ; NAD binding
8.99903e-07	UU	1097.91	GGPPFAFVEFEDPR	sp|Q6PDM2|SRSF1_MOUSE	T cells	Percolator	bRP	GGPPFAfVEFEDPR	MR_AC_KHoefig_180622_Expl2_Tcells_bRP_combined_perc_0.0100_XLs.tsv	215709	33644.4	52	65	GGPPFAFVEFEDPR	Yes	RRM 1	RRM 1	ECO:0000255|PROSITE-ProRule:PRU00176	DNA topoisomerase binding ; mRNA binding ; protein kinase B binding ; RNA binding ; RS domain binding ; thioesterase binding ; tumor necrosis factor receptor binding ; ubiquitin protein ligase binding ; zinc ion binding ; DNA binding ; DNA-directed 5'-3' RNA polymerase activity ; kinase binding ; metal ion binding ; promoter-specific chromatin binding ; protein C-terminus binding ; ubiquitin prot…
9.02563e-07	C	942.87	GFGFVDFNSEEDAK	sp|P09405|NUCL_MOUSE	T cells	Percolator	bRP	GfGFVDFNSEEDAK	MR_AC_KHoefig_180622_Expl2_Tcells_bRP_combined_perc_0.0100_XLs.tsv	281395	43641.4	608	621	GFGFVDFNSEEDAK	Yes	RRM 4	RRM 4	ECO:0000255|PROSITE-ProRule:PRU00176	calcium ion binding ; DNA-binding transcription factor binding ; DNA topoisomerase binding ; ErbB-4 class receptor binding ; histone binding ; identical protein binding ; laminin binding ; mRNA 5'-UTR binding ; protein C-terminus binding ; RNA binding ; rRNA primary transcript binding ; selenocysteine insertion sequence binding ; sequence-specific DNA binding ; signaling receptor binding ; single…
9.02911e-07	U	1306.6	VEGSEPTTPFNLFIGNLNPNK	sp|P09405|NUCL_MOUSE	Thymocytes	Percolator	Si	VEGSEPTTPFNLfIGNLNPNK	MR_AC_KHoefig_180622_Expl2_thymo_Si_C18_perc_0.0100_XLs.tsv	34458	4809.61	300	320	VEGSEPTTPFNLFIGNLNPNK	Partially	RRM 1	RRM 1	ECO:0000255|PROSITE-ProRule:PRU00176	calcium ion binding ; DNA-binding transcription factor binding ; DNA topoisomerase binding ; ErbB-4 class receptor binding ; histone binding ; identical protein binding ; laminin binding ; mRNA 5'-UTR binding ; protein C-terminus binding ; RNA binding ; rRNA primary transcript binding ; selenocysteine insertion sequence binding ; sequence-specific DNA binding ; signaling receptor binding ; single…
9.16531e-07	U	914.407	IFVGGLNPEATEEK	sp|Q99020|ROAA_MOUSE	T cells	Percolator	TiO2	IfVGGLNPEATEEK	MR_AC_KHoefig_180622_Expl2_Tcells_Si_C18_TiO2_perc_0.0100_XLs.tsv	20360	2976.28	161	174	IFVGGLNPEATEEK	Yes	RRM 2	RRM 2	ECO:0000255|PROSITE-ProRule:PRU00176	DNA binding ; RNA binding
9.18636e-07	U	914.406	IFVGGLNPEATEEK	sp|Q99020|ROAA_MOUSE	T cells	Percolator	TiO2	IfVGGLNPEATEEK	MR_AC_KHoefig_180622_Expl2_Tcells_Si_C18_TiO2_perc_0.0100_XLs.tsv	20031	2929.01	161	174	IFVGGLNPEATEEK	Yes	RRM 2	RRM 2	ECO:0000255|PROSITE-ProRule:PRU00176	DNA binding ; RNA binding
9.19411e-07	U	1018.38	SCTGESSENGLEDIDR	sp|Q8R3L2|TCF25_MOUSE	Thymocytes	Percolator	TiO2	ScTGESSENGLEDIDR	MR_AC_KHoefig_180622_Expl2_thymo_Si_C18_TiO2_perc_0.0100_XLs.tsv	13083	2113.56	137	152	SCTGESSENGLEDIDR	No				DNA binding ; transcription corepressor activity
9.34643e-07	UU	1067.42	IFVGGLNPEATEEK	sp|Q99020|ROAA_MOUSE	T cells	Percolator	bRP	IfVGGLNPEATEEK	MR_AC_KHoefig_180622_Expl2_Tcells_bRP_combined_perc_0.0100_XLs.tsv	11886	1847.87	161	174	IFVGGLNPEATEEK	Yes	RRM 2	RRM 2	ECO:0000255|PROSITE-ProRule:PRU00176	DNA binding ; RNA binding
9.3875e-07	U	1306.6	VEGSEPTTPFNLFIGNLNPNK	sp|P09405|NUCL_MOUSE	Thymocytes	Percolator	Si	VEGSEPTTPFNLfIGNLNPNK	MR_AC_KHoefig_180622_Expl2_thymo_Si_C18_perc_0.0100_XLs.tsv	33935	4735.8	300	320	VEGSEPTTPFNLFIGNLNPNK	Partially	RRM 1	RRM 1	ECO:0000255|PROSITE-ProRule:PRU00176	calcium ion binding ; DNA-binding transcription factor binding ; DNA topoisomerase binding ; ErbB-4 class receptor binding ; histone binding ; identical protein binding ; laminin binding ; mRNA 5'-UTR binding ; protein C-terminus binding ; RNA binding ; rRNA primary transcript binding ; selenocysteine insertion sequence binding ; sequence-specific DNA binding ; signaling receptor binding ; single…
9.38912e-07	U	883.357	AEAGAGSATEFQFR	sp|P63325|RS10_MOUSE	T cells	Percolator	bRP	AEAGAGSATEFQfR	MR_AC_KHoefig_180622_Expl2_Tcells_bRP_combined_perc_0.0100_XLs.tsv	277117	43048.4	140	153	AEAGAGSATEFQFR	No				RNA binding ; structural constituent of ribosome ; tRNA binding
9.77698e-07	U	914.406	IFVGGLNPEATEEK	sp|Q99020|ROAA_MOUSE	T cells	Percolator	bRP	IFVGGLNpEATEEK	MR_AC_KHoefig_180622_Expl2_Tcells_bRP_combined_perc_0.0100_XLs.tsv	99959	15658.2	161	174	IFVGGLNPEATEEK	Yes	RRM 2	RRM 2	ECO:0000255|PROSITE-ProRule:PRU00176	DNA binding ; RNA binding
9.88051e-07	U	1306.6	VEGSEPTTPFNLFIGNLNPNK	sp|P09405|NUCL_MOUSE	Thymocytes	Percolator	Si	VEGSEPTTPFNLfIGNLNPNK	MR_AC_KHoefig_180622_Expl2_thymo_Si_C18_perc_0.0100_XLs.tsv	34078	4756.25	300	320	VEGSEPTTPFNLFIGNLNPNK	Partially	RRM 1	RRM 1	ECO:0000255|PROSITE-ProRule:PRU00176	calcium ion binding ; DNA-binding transcription factor binding ; DNA topoisomerase binding ; ErbB-4 class receptor binding ; histone binding ; identical protein binding ; laminin binding ; mRNA 5'-UTR binding ; protein C-terminus binding ; RNA binding ; rRNA primary transcript binding ; selenocysteine insertion sequence binding ; sequence-specific DNA binding ; signaling receptor binding ; single…
9.96048e-07	UU	980.363	GFAFVQYVNER	sp|Q9Z204|HNRPC_MOUSE	Thymocytes	Percolator	TiO2	GFAFVQYVNER	MR_AC_KHoefig_180622_Expl2_thymo_Si_C18_TiO2_perc_0.0100_XLs.tsv	20290	3155.15	51	61	GFAFVQYVNER	Yes	RRM	RRM	ECO:0000255|PROSITE-ProRule:PRU00176	deaminase binding ; enzyme inhibitor activity ; identical protein binding ; mRNA 3'-UTR binding ; mRNA binding ; N6-methyladenosine-containing RNA binding ; poly(U) RNA binding ; protein domain specific binding ; ribonucleoprotein complex binding ; RNA binding ; telomerase RNA binding
9.96239e-07	U	914.407	IFVGGLNPEATEEK	sp|Q99020|ROAA_MOUSE	T cells	Percolator	bRP	IFVgGLNPEATEEK	MR_AC_KHoefig_180622_Expl2_Tcells_bRP_combined_perc_0.0100_XLs.tsv	100042	15669.9	161	174	IFVGGLNPEATEEK	Yes	RRM 2	RRM 2	ECO:0000255|PROSITE-ProRule:PRU00176	DNA binding ; RNA binding
1.00193e-06	UU	1067.42	IFVGGLNPEATEEK	sp|Q99020|ROAA_MOUSE	T cells	Percolator	bRP	IFVGGlNPEATEEK	MR_AC_KHoefig_180622_Expl2_Tcells_bRP_combined_perc_0.0100_XLs.tsv	281247	43621.1	161	174	IFVGGLNPEATEEK	Yes	RRM 2	RRM 2	ECO:0000255|PROSITE-ProRule:PRU00176	DNA binding ; RNA binding
1.00475e-06	U	914.406	IFVGGLNPEATEEK	sp|Q99020|ROAA_MOUSE	T cells	Percolator	TiO2	IfVGGLNPEATEEK	MR_AC_KHoefig_180622_Expl2_Tcells_Si_C18_TiO2_perc_0.0100_XLs.tsv	19458	2846.43	161	174	IFVGGLNPEATEEK	Yes	RRM 2	RRM 2	ECO:0000255|PROSITE-ProRule:PRU00176	DNA binding ; RNA binding
1.01078e-06	U	871.402	VEGSEPTTPFNLFIGNLNPNK	sp|P09405|NUCL_MOUSE	T cells	Percolator	Si	VEGSEPTTPFNLfIGNLNPNK	MR_AC_KHoefig_180622_Expl2_Tcells_Si_C18_perc_0.0100_XLs.tsv	35030	4770.99	300	320	VEGSEPTTPFNLFIGNLNPNK	Partially	RRM 1	RRM 1	ECO:0000255|PROSITE-ProRule:PRU00176	calcium ion binding ; DNA-binding transcription factor binding ; DNA topoisomerase binding ; ErbB-4 class receptor binding ; histone binding ; identical protein binding ; laminin binding ; mRNA 5'-UTR binding ; protein C-terminus binding ; RNA binding ; rRNA primary transcript binding ; selenocysteine insertion sequence binding ; sequence-specific DNA binding ; signaling receptor binding ; single…
1.0179e-06	U	914.406	IFVGGLNPEATEEK	sp|Q99020|ROAA_MOUSE	T cells	Percolator	bRP	IfVGGLNPEATEEK	MR_AC_KHoefig_180622_Expl2_Tcells_bRP_combined_perc_0.0100_XLs.tsv	100378	15717.4	161	174	IFVGGLNPEATEEK	Yes	RRM 2	RRM 2	ECO:0000255|PROSITE-ProRule:PRU00176	DNA binding ; RNA binding
1.0264e-06	U	942.407	PASPATETVPAFSER	sp|Q78PY7|SND1_MOUSE	T cells	Percolator	TiO2	PASPATETVPAfSER	MR_AC_KHoefig_180622_Expl2_Tcells_Si_C18_TiO2_perc_0.0100_XLs.tsv	10534	1665.86	424	438	PASPATETVPAFSER	Yes	TNase-like 3	TNase-like 3	ECO:0000255|PROSITE-ProRule:PRU00272	endonuclease activity ; endoribonuclease activity ; nuclease activity ; RISC complex binding ; RNA binding ; NF-kappaB binding ; RNA polymerase II-specific DNA-binding transcription factor binding ; transcription coactivator activity ; transcription coregulator activity
1.02849e-06	U	914.407	IFVGGLNPEATEEK	sp|Q99020|ROAA_MOUSE	T cells	Percolator	TiO2	IfVGGLNPEATEEK	MR_AC_KHoefig_180622_Expl2_Tcells_Si_C18_TiO2_perc_0.0100_XLs.tsv	20280	2964.95	161	174	IFVGGLNPEATEEK	Yes	RRM 2	RRM 2	ECO:0000255|PROSITE-ProRule:PRU00176	DNA binding ; RNA binding
1.03819e-06	U	1306.6	VEGSEPTTPFNLFIGNLNPNK	sp|P09405|NUCL_MOUSE	T cells	Percolator	Si	VEGSEPTTPFNLfIGNLNPNK	MR_AC_KHoefig_180622_Expl2_Tcells_Si_C18_perc_0.0100_XLs.tsv	35067	4776.09	300	320	VEGSEPTTPFNLFIGNLNPNK	Partially	RRM 1	RRM 1	ECO:0000255|PROSITE-ProRule:PRU00176	calcium ion binding ; DNA-binding transcription factor binding ; DNA topoisomerase binding ; ErbB-4 class receptor binding ; histone binding ; identical protein binding ; laminin binding ; mRNA 5'-UTR binding ; protein C-terminus binding ; RNA binding ; rRNA primary transcript binding ; selenocysteine insertion sequence binding ; sequence-specific DNA binding ; signaling receptor binding ; single…
1.0474e-06	UU	1096.37	GFGFVDFNSEEDAK	sp|P09405|NUCL_MOUSE	T cells	Percolator	bRP	GFGfVDFNSEEDAK	MR_AC_KHoefig_180622_Expl2_Tcells_bRP_combined_perc_0.0100_XLs.tsv	12553	1941.56	608	621	GFGFVDFNSEEDAK	Yes	RRM 4	RRM 4	ECO:0000255|PROSITE-ProRule:PRU00176	calcium ion binding ; DNA-binding transcription factor binding ; DNA topoisomerase binding ; ErbB-4 class receptor binding ; histone binding ; identical protein binding ; laminin binding ; mRNA 5'-UTR binding ; protein C-terminus binding ; RNA binding ; rRNA primary transcript binding ; selenocysteine insertion sequence binding ; sequence-specific DNA binding ; signaling receptor binding ; single…
1.04952e-06	U	906.901	IFVGGLSPDTPEEK	sp|Q60668|HNRPD_MOUSE	T cells	Percolator	bRP	IfVGGLSPDTPEEK	MR_AC_KHoefig_180622_Expl2_Tcells_bRP_combined_perc_0.0100_XLs.tsv	189352	29644	184	197	IFVGGLSPDTPEEK	Yes	RRM 2	RRM 2	ECO:0000255|PROSITE-ProRule:PRU00176	chromatin binding ; histone deacetylase binding ; minor groove of adenine-thymine-rich DNA binding ; mRNA 3'-UTR AU-rich region binding ; mRNA binding ; RNA binding ; telomeric DNA binding ; kinase binding ; lactate dehydrogenase activity ; L-lactate dehydrogenase activity ; NAD binding
1.05403e-06	U	942.407	PASPATETVPAFSER	sp|Q78PY7|SND1_MOUSE	T cells	Percolator	TiO2	PASPAtETVPAFSER	MR_AC_KHoefig_180622_Expl2_Tcells_Si_C18_TiO2_perc_0.0100_XLs.tsv	10640	1678.43	424	438	PASPATETVPAFSER	Yes	TNase-like 3	TNase-like 3	ECO:0000255|PROSITE-ProRule:PRU00272	endonuclease activity ; endoribonuclease activity ; nuclease activity ; RISC complex binding ; RNA binding ; NF-kappaB binding ; RNA polymerase II-specific DNA-binding transcription factor binding ; transcription coactivator activity ; transcription coregulator activity
1.06597e-06	UU	881.996	GFGFITFTNPEHASDAM(Oxidation)R	sp|O89086|RBM3_MOUSE	T cells	Percolator	TiO2	GFGFITFTNPEHASdAMR	MR_AC_KHoefig_180622_Expl2_Tcells_Si_C18_TiO2_perc_0.0100_XLs.tsv	25829	3745.4	48	65	GFGFITFTNPEHASDAMR	Yes	RRM	RRM	ECO:0000255|PROSITE-ProRule:PRU00176	ribosomal large subunit binding ; RNA binding
1.07378e-06	U	880.394	LFIGGLNTETNEK	sp|Q91VM5|RMXL1_MOUSE, sp|Q9WV02|RBMX_MOUSE	T cells	Percolator	bRP	LfIGGLNTETNEK	MR_AC_KHoefig_180622_Expl2_Tcells_bRP_combined_perc_0.0100_XLs.tsv	235273	36674.1	10; 10	22; 22	LFIGGLNTETNEK	Yes...Yes	RRM...RRM	RRM	ECO:0000255|PROSITE-ProRule:PRU00176...ECO:0000255|PROSITE-ProRule:PRU00176	chromatin binding ; mRNA binding ; RNA binding ; RNA polymerase II cis-regulatory region sequence-specific DNA binding
1.08487e-06	UU	1096.37	GFGFVDFNSEEDAK	sp|P09405|NUCL_MOUSE	T cells	Percolator	TiO2	GFGfVDFNSEEDAK	MR_AC_KHoefig_180622_Expl2_Tcells_Si_C18_TiO2_perc_0.0100_XLs.tsv	22401	3264.84	608	621	GFGFVDFNSEEDAK	Yes	RRM 4	RRM 4	ECO:0000255|PROSITE-ProRule:PRU00176	calcium ion binding ; DNA-binding transcription factor binding ; DNA topoisomerase binding ; ErbB-4 class receptor binding ; histone binding ; identical protein binding ; laminin binding ; mRNA 5'-UTR binding ; protein C-terminus binding ; RNA binding ; rRNA primary transcript binding ; selenocysteine insertion sequence binding ; sequence-specific DNA binding ; signaling receptor binding ; single…
1.08666e-06	U	942.408	PASPATETVPAFSER	sp|Q78PY7|SND1_MOUSE	T cells	Percolator	TiO2	PASPATETVPAfSER	MR_AC_KHoefig_180622_Expl2_Tcells_Si_C18_TiO2_perc_0.0100_XLs.tsv	11167	1743.39	424	438	PASPATETVPAFSER	Yes	TNase-like 3	TNase-like 3	ECO:0000255|PROSITE-ProRule:PRU00272	endonuclease activity ; endoribonuclease activity ; nuclease activity ; RISC complex binding ; RNA binding ; NF-kappaB binding ; RNA polymerase II-specific DNA-binding transcription factor binding ; transcription coactivator activity ; transcription coregulator activity
1.09667e-06	U	942.407	PASPATETVPAFSER	sp|Q78PY7|SND1_MOUSE	T cells	Percolator	bRP	PASPATETVpAFSER	MR_AC_KHoefig_180622_Expl2_Tcells_bRP_combined_perc_0.0100_XLs.tsv	7133	1194.02	424	438	PASPATETVPAFSER	Yes	TNase-like 3	TNase-like 3	ECO:0000255|PROSITE-ProRule:PRU00272	endonuclease activity ; endoribonuclease activity ; nuclease activity ; RISC complex binding ; RNA binding ; NF-kappaB binding ; RNA polymerase II-specific DNA-binding transcription factor binding ; transcription coactivator activity ; transcription coregulator activity
1.10466e-06	U	944.893	GGPPFAFVEFEDPR	sp|Q6PDM2|SRSF1_MOUSE	T cells	Percolator	TiO2	GGPpFAFVEFEDPR	MR_AC_KHoefig_180622_Expl2_Tcells_Si_C18_TiO2_perc_0.0100_XLs.tsv	27253	3947.12	52	65	GGPPFAFVEFEDPR	Yes	RRM 1	RRM 1	ECO:0000255|PROSITE-ProRule:PRU00176	DNA topoisomerase binding ; mRNA binding ; protein kinase B binding ; RNA binding ; RS domain binding ; thioesterase binding ; tumor necrosis factor receptor binding ; ubiquitin protein ligase binding ; zinc ion binding ; DNA binding ; DNA-directed 5'-3' RNA polymerase activity ; kinase binding ; metal ion binding ; promoter-specific chromatin binding ; protein C-terminus binding ; ubiquitin prot…
1.10775e-06	UU	1096.37	GFGFVDFNSEEDAK	sp|P09405|NUCL_MOUSE	Thymocytes	Percolator	bRP	GFGfVDFNSEEDAK	MR_AC_KHoefig_180622_Expl2_thymo_bRP_combined_perc_0.0100_XLs.tsv	12227	1948.06	608	621	GFGFVDFNSEEDAK	Yes	RRM 4	RRM 4	ECO:0000255|PROSITE-ProRule:PRU00176	calcium ion binding ; DNA-binding transcription factor binding ; DNA topoisomerase binding ; ErbB-4 class receptor binding ; histone binding ; identical protein binding ; laminin binding ; mRNA 5'-UTR binding ; protein C-terminus binding ; RNA binding ; rRNA primary transcript binding ; selenocysteine insertion sequence binding ; sequence-specific DNA binding ; signaling receptor binding ; single…
1.10981e-06	UU	1096.38	GFGFVDFNSEEDAK	sp|P09405|NUCL_MOUSE	T cells	Percolator	bRP	GFGfVDFNSEEDAK	MR_AC_KHoefig_180622_Expl2_Tcells_bRP_combined_perc_0.0100_XLs.tsv	281652	43677.2	608	621	GFGFVDFNSEEDAK	Yes	RRM 4	RRM 4	ECO:0000255|PROSITE-ProRule:PRU00176	calcium ion binding ; DNA-binding transcription factor binding ; DNA topoisomerase binding ; ErbB-4 class receptor binding ; histone binding ; identical protein binding ; laminin binding ; mRNA 5'-UTR binding ; protein C-terminus binding ; RNA binding ; rRNA primary transcript binding ; selenocysteine insertion sequence binding ; sequence-specific DNA binding ; signaling receptor binding ; single…
1.11021e-06	U	943.363	GFGFVDFNSEEDAK	sp|P09405|NUCL_MOUSE	T cells	Percolator	bRP	GFGfVDFNSEEDAK	MR_AC_KHoefig_180622_Expl2_Tcells_bRP_combined_perc_0.0100_XLs.tsv	12361	1914.4	608	621	GFGFVDFNSEEDAK	Yes	RRM 4	RRM 4	ECO:0000255|PROSITE-ProRule:PRU00176	calcium ion binding ; DNA-binding transcription factor binding ; DNA topoisomerase binding ; ErbB-4 class receptor binding ; histone binding ; identical protein binding ; laminin binding ; mRNA 5'-UTR binding ; protein C-terminus binding ; RNA binding ; rRNA primary transcript binding ; selenocysteine insertion sequence binding ; sequence-specific DNA binding ; signaling receptor binding ; single…
1.11373e-06	U	943.367	GFGFVDFNSEEDAK	sp|P09405|NUCL_MOUSE	T cells	Percolator	bRP	GfGFVDFNSEEDAK	MR_AC_KHoefig_180622_Expl2_Tcells_bRP_combined_perc_0.0100_XLs.tsv	281637	43675.2	608	621	GFGFVDFNSEEDAK	Yes	RRM 4	RRM 4	ECO:0000255|PROSITE-ProRule:PRU00176	calcium ion binding ; DNA-binding transcription factor binding ; DNA topoisomerase binding ; ErbB-4 class receptor binding ; histone binding ; identical protein binding ; laminin binding ; mRNA 5'-UTR binding ; protein C-terminus binding ; RNA binding ; rRNA primary transcript binding ; selenocysteine insertion sequence binding ; sequence-specific DNA binding ; signaling receptor binding ; single…
1.11521e-06	U	851.336	GGGGNFGPGPGSNFR	sp|O88569|ROA2_MOUSE	T cells	Percolator	bRP	GGGGNFGPGPGSnFR	MR_AC_KHoefig_180622_Expl2_Tcells_bRP_combined_perc_0.0100_XLs.tsv	207784	32535.9	214	228	GGGGNFGPGPGSNFR	No				DNA polymerase binding ; G-rich strand telomeric DNA binding ; identical protein binding ; miRNA binding ; mRNA 3'-UTR binding ; mRNA CDS binding ; N6-methyladenosine-containing RNA binding ; pre-mRNA intronic binding ; regulatory region RNA binding ; RNA binding ; single-stranded telomeric DNA binding
1.14185e-06	U	914.407	IFVGGLNPEATEEK	sp|Q99020|ROAA_MOUSE	T cells	Percolator	TiO2	IfVGGLNPEATEEK	MR_AC_KHoefig_180622_Expl2_Tcells_Si_C18_TiO2_perc_0.0100_XLs.tsv	20530	3000.45	161	174	IFVGGLNPEATEEK	Yes	RRM 2	RRM 2	ECO:0000255|PROSITE-ProRule:PRU00176	DNA binding ; RNA binding
1.14603e-06	U	779.988	GFGFITFTNPEHASDAM(Oxidation)R	sp|O89086|RBM3_MOUSE	T cells	Percolator	TiO2	GfGFITFTNPEHASDAMR	MR_AC_KHoefig_180622_Expl2_Tcells_Si_C18_TiO2_perc_0.0100_XLs.tsv	24334	3535.64	48	65	GFGFITFTNPEHASDAMR	Yes	RRM	RRM	ECO:0000255|PROSITE-ProRule:PRU00176	ribosomal large subunit binding ; RNA binding
1.15021e-06	U	914.406	IFVGGLNPEATEEK	sp|Q99020|ROAA_MOUSE	T cells	Percolator	bRP	IfVGGLNPEATEEK	MR_AC_KHoefig_180622_Expl2_Tcells_bRP_combined_perc_0.0100_XLs.tsv	145059	22684.4	161	174	IFVGGLNPEATEEK	Yes	RRM 2	RRM 2	ECO:0000255|PROSITE-ProRule:PRU00176	DNA binding ; RNA binding
1.15128e-06	U	871.402	VEGSEPTTPFNLFIGNLNPNK	sp|P09405|NUCL_MOUSE	T cells	Percolator	Si	VEGSEPTTPFNLfIGNLNPNK	MR_AC_KHoefig_180622_Expl2_Tcells_Si_C18_perc_0.0100_XLs.tsv	34882	4750.48	300	320	VEGSEPTTPFNLFIGNLNPNK	Partially	RRM 1	RRM 1	ECO:0000255|PROSITE-ProRule:PRU00176	calcium ion binding ; DNA-binding transcription factor binding ; DNA topoisomerase binding ; ErbB-4 class receptor binding ; histone binding ; identical protein binding ; laminin binding ; mRNA 5'-UTR binding ; protein C-terminus binding ; RNA binding ; rRNA primary transcript binding ; selenocysteine insertion sequence binding ; sequence-specific DNA binding ; signaling receptor binding ; single…
1.16043e-06	U	1306.6	VEGSEPTTPFNLFIGNLNPNK	sp|P09405|NUCL_MOUSE	T cells	Percolator	Si	VEGSEPTTPFNLfIGNLNPNK	MR_AC_KHoefig_180622_Expl2_Tcells_Si_C18_perc_0.0100_XLs.tsv	34838	4744.38	300	320	VEGSEPTTPFNLFIGNLNPNK	Partially	RRM 1	RRM 1	ECO:0000255|PROSITE-ProRule:PRU00176	calcium ion binding ; DNA-binding transcription factor binding ; DNA topoisomerase binding ; ErbB-4 class receptor binding ; histone binding ; identical protein binding ; laminin binding ; mRNA 5'-UTR binding ; protein C-terminus binding ; RNA binding ; rRNA primary transcript binding ; selenocysteine insertion sequence binding ; sequence-specific DNA binding ; signaling receptor binding ; single…
1.17265e-06	U	944.893	GGPPFAFVEFEDPR	sp|Q6PDM2|SRSF1_MOUSE	T cells	Percolator	TiO2	GGPPFAfVEFEDPR	MR_AC_KHoefig_180622_Expl2_Tcells_Si_C18_TiO2_perc_0.0100_XLs.tsv	27333	3958.47	52	65	GGPPFAFVEFEDPR	Yes	RRM 1	RRM 1	ECO:0000255|PROSITE-ProRule:PRU00176	DNA topoisomerase binding ; mRNA binding ; protein kinase B binding ; RNA binding ; RS domain binding ; thioesterase binding ; tumor necrosis factor receptor binding ; ubiquitin protein ligase binding ; zinc ion binding ; DNA binding ; DNA-directed 5'-3' RNA polymerase activity ; kinase binding ; metal ion binding ; promoter-specific chromatin binding ; protein C-terminus binding ; ubiquitin prot…
1.17327e-06	U	851.336	GGGGNFGPGPGSNFR	sp|O88569|ROA2_MOUSE	T cells	Percolator	bRP	GGGGNFGPGpGSNFR	MR_AC_KHoefig_180622_Expl2_Tcells_bRP_combined_perc_0.0100_XLs.tsv	207951	32558.7	214	228	GGGGNFGPGPGSNFR	No				DNA polymerase binding ; G-rich strand telomeric DNA binding ; identical protein binding ; miRNA binding ; mRNA 3'-UTR binding ; mRNA CDS binding ; N6-methyladenosine-containing RNA binding ; pre-mRNA intronic binding ; regulatory region RNA binding ; RNA binding ; single-stranded telomeric DNA binding
1.18028e-06	U	871.402	VEGSEPTTPFNLFIGNLNPNK	sp|P09405|NUCL_MOUSE	T cells	Percolator	Si	VEGSEPTTPFNLfIGNLNPNK	MR_AC_KHoefig_180622_Expl2_Tcells_Si_C18_perc_0.0100_XLs.tsv	35072	4776.61	300	320	VEGSEPTTPFNLFIGNLNPNK	Partially	RRM 1	RRM 1	ECO:0000255|PROSITE-ProRule:PRU00176	calcium ion binding ; DNA-binding transcription factor binding ; DNA topoisomerase binding ; ErbB-4 class receptor binding ; histone binding ; identical protein binding ; laminin binding ; mRNA 5'-UTR binding ; protein C-terminus binding ; RNA binding ; rRNA primary transcript binding ; selenocysteine insertion sequence binding ; sequence-specific DNA binding ; signaling receptor binding ; single…
1.18227e-06	U	883.358	AEAGAGSATEFQFR	sp|P63325|RS10_MOUSE	T cells	Percolator	bRP	AEAGAGSATEfQFR	MR_AC_KHoefig_180622_Expl2_Tcells_bRP_combined_perc_0.0100_XLs.tsv	277474	43094	140	153	AEAGAGSATEFQFR	No				RNA binding ; structural constituent of ribosome ; tRNA binding
1.18747e-06	U	873.877	NLSFNITEDELK	sp|P09405|NUCL_MOUSE	Thymocytes	Percolator	bRP	NLSfNITEDELK	MR_AC_KHoefig_180622_Expl2_thymo_bRP_combined_perc_0.0100_XLs.tsv	101637	15800.9	401	412	NLSFNITEDELK	Yes	RRM 2	RRM 2	ECO:0000255|PROSITE-ProRule:PRU00176	calcium ion binding ; DNA-binding transcription factor binding ; DNA topoisomerase binding ; ErbB-4 class receptor binding ; histone binding ; identical protein binding ; laminin binding ; mRNA 5'-UTR binding ; protein C-terminus binding ; RNA binding ; rRNA primary transcript binding ; selenocysteine insertion sequence binding ; sequence-specific DNA binding ; signaling receptor binding ; single…
1.19642e-06	U	1306.6	VEGSEPTTPFNLFIGNLNPNK	sp|P09405|NUCL_MOUSE	T cells	Percolator	Si	VEGSEPTTPFNLfIGNLNPNK	MR_AC_KHoefig_180622_Expl2_Tcells_Si_C18_perc_0.0100_XLs.tsv	35676	4859.88	300	320	VEGSEPTTPFNLFIGNLNPNK	Partially	RRM 1	RRM 1	ECO:0000255|PROSITE-ProRule:PRU00176	calcium ion binding ; DNA-binding transcription factor binding ; DNA topoisomerase binding ; ErbB-4 class receptor binding ; histone binding ; identical protein binding ; laminin binding ; mRNA 5'-UTR binding ; protein C-terminus binding ; RNA binding ; rRNA primary transcript binding ; selenocysteine insertion sequence binding ; sequence-specific DNA binding ; signaling receptor binding ; single…
1.21295e-06	U	906.901	IFVGGLSPDTPEEK	sp|Q60668|HNRPD_MOUSE	T cells	Percolator	bRP	IfVGGLSPDTPEEK	MR_AC_KHoefig_180622_Expl2_Tcells_bRP_combined_perc_0.0100_XLs.tsv	122552	19173.9	184	197	IFVGGLSPDTPEEK	Yes	RRM 2	RRM 2	ECO:0000255|PROSITE-ProRule:PRU00176	chromatin binding ; histone deacetylase binding ; minor groove of adenine-thymine-rich DNA binding ; mRNA 3'-UTR AU-rich region binding ; mRNA binding ; RNA binding ; telomeric DNA binding ; kinase binding ; lactate dehydrogenase activity ; L-lactate dehydrogenase activity ; NAD binding
1.21303e-06	U	914.406	IFVGGLNPEATEEK	sp|Q99020|ROAA_MOUSE	T cells	Percolator	bRP	IfVGGLNPEATEEK	MR_AC_KHoefig_180622_Expl2_Tcells_bRP_combined_perc_0.0100_XLs.tsv	100462	15729.3	161	174	IFVGGLNPEATEEK	Yes	RRM 2	RRM 2	ECO:0000255|PROSITE-ProRule:PRU00176	DNA binding ; RNA binding
1.22584e-06	U	1018.38	SCTGESSENGLEDIDR	sp|Q8R3L2|TCF25_MOUSE	Thymocytes	Percolator	TiO2	ScTGESSENGLEDIDR	MR_AC_KHoefig_180622_Expl2_thymo_Si_C18_TiO2_perc_0.0100_XLs.tsv	13339	2149.8	137	152	SCTGESSENGLEDIDR	No				DNA binding ; transcription corepressor activity
1.2316e-06	U	943.362	GFGFVDFNSEEDAK	sp|P09405|NUCL_MOUSE	Thymocytes	Percolator	TiO2	GFGfVDFNSEEDAK	MR_AC_KHoefig_180622_Expl2_thymo_Si_C18_TiO2_perc_0.0100_XLs.tsv	19974	3110.12	608	621	GFGFVDFNSEEDAK	Yes	RRM 4	RRM 4	ECO:0000255|PROSITE-ProRule:PRU00176	calcium ion binding ; DNA-binding transcription factor binding ; DNA topoisomerase binding ; ErbB-4 class receptor binding ; histone binding ; identical protein binding ; laminin binding ; mRNA 5'-UTR binding ; protein C-terminus binding ; RNA binding ; rRNA primary transcript binding ; selenocysteine insertion sequence binding ; sequence-specific DNA binding ; signaling receptor binding ; single…
1.23691e-06	U	943.362	GFGFVDFNSEEDAK	sp|P09405|NUCL_MOUSE	Thymocytes	Percolator	TiO2	GFGfVDFNSEEDAK	MR_AC_KHoefig_180622_Expl2_thymo_Si_C18_TiO2_perc_0.0100_XLs.tsv	19822	3087.85	608	621	GFGFVDFNSEEDAK	Yes	RRM 4	RRM 4	ECO:0000255|PROSITE-ProRule:PRU00176	calcium ion binding ; DNA-binding transcription factor binding ; DNA topoisomerase binding ; ErbB-4 class receptor binding ; histone binding ; identical protein binding ; laminin binding ; mRNA 5'-UTR binding ; protein C-terminus binding ; RNA binding ; rRNA primary transcript binding ; selenocysteine insertion sequence binding ; sequence-specific DNA binding ; signaling receptor binding ; single…
1.24559e-06	UU	1097.91	GGPPFAFVEFEDPR	sp|Q6PDM2|SRSF1_MOUSE	T cells	Percolator	bRP	GGPPFAfVEFEDPR	MR_AC_KHoefig_180622_Expl2_Tcells_bRP_combined_perc_0.0100_XLs.tsv	215625	33632.5	52	65	GGPPFAFVEFEDPR	Yes	RRM 1	RRM 1	ECO:0000255|PROSITE-ProRule:PRU00176	DNA topoisomerase binding ; mRNA binding ; protein kinase B binding ; RNA binding ; RS domain binding ; thioesterase binding ; tumor necrosis factor receptor binding ; ubiquitin protein ligase binding ; zinc ion binding ; DNA binding ; DNA-directed 5'-3' RNA polymerase activity ; kinase binding ; metal ion binding ; promoter-specific chromatin binding ; protein C-terminus binding ; ubiquitin prot…
1.25125e-06	U	1018.38	SCTGESSENGLEDIDR	sp|Q8R3L2|TCF25_MOUSE	Thymocytes	Percolator	bRP	ScTGESSENGLEDIDR	MR_AC_KHoefig_180622_Expl2_thymo_bRP_combined_perc_0.0100_XLs.tsv	278038	43200.7	137	152	SCTGESSENGLEDIDR	No				DNA binding ; transcription corepressor activity
1.26572e-06	UU	1059.91	IFVGGLSPDTPEEK	sp|Q60668|HNRPD_MOUSE	T cells	Percolator	bRP	IfVGGLSPDTPEEK	MR_AC_KHoefig_180622_Expl2_Tcells_bRP_combined_perc_0.0100_XLs.tsv	11755	1829.63	184	197	IFVGGLSPDTPEEK	Yes	RRM 2	RRM 2	ECO:0000255|PROSITE-ProRule:PRU00176	chromatin binding ; histone deacetylase binding ; minor groove of adenine-thymine-rich DNA binding ; mRNA 3'-UTR AU-rich region binding ; mRNA binding ; RNA binding ; telomeric DNA binding ; kinase binding ; lactate dehydrogenase activity ; L-lactate dehydrogenase activity ; NAD binding
1.27088e-06	U	943.362	GFGFVDFNSEEDAK	sp|P09405|NUCL_MOUSE	T cells	Percolator	bRP	GFGfVDFNSEEDAK	MR_AC_KHoefig_180622_Expl2_Tcells_bRP_combined_perc_0.0100_XLs.tsv	12613	1949.89	608	621	GFGFVDFNSEEDAK	Yes	RRM 4	RRM 4	ECO:0000255|PROSITE-ProRule:PRU00176	calcium ion binding ; DNA-binding transcription factor binding ; DNA topoisomerase binding ; ErbB-4 class receptor binding ; histone binding ; identical protein binding ; laminin binding ; mRNA 5'-UTR binding ; protein C-terminus binding ; RNA binding ; rRNA primary transcript binding ; selenocysteine insertion sequence binding ; sequence-specific DNA binding ; signaling receptor binding ; single…
1.29573e-06	UU	980.364	GFAFVQYVNER	sp|Q9Z204|HNRPC_MOUSE	Thymocytes	Percolator	bRP	GFAfVQYVNER	MR_AC_KHoefig_180622_Expl2_thymo_bRP_combined_perc_0.0100_XLs.tsv	235829	36757	51	61	GFAFVQYVNER	Yes	RRM	RRM	ECO:0000255|PROSITE-ProRule:PRU00176	deaminase binding ; enzyme inhibitor activity ; identical protein binding ; mRNA 3'-UTR binding ; mRNA binding ; N6-methyladenosine-containing RNA binding ; poly(U) RNA binding ; protein domain specific binding ; ribonucleoprotein complex binding ; RNA binding ; telomerase RNA binding
1.29661e-06	U	943.363	GFGFVDFNSEEDAK	sp|P09405|NUCL_MOUSE	T cells	Percolator	TiO2	GFGfVDFNSEEDAK	MR_AC_KHoefig_180622_Expl2_Tcells_Si_C18_TiO2_perc_0.0100_XLs.tsv	21087	3078.88	608	621	GFGFVDFNSEEDAK	Yes	RRM 4	RRM 4	ECO:0000255|PROSITE-ProRule:PRU00176	calcium ion binding ; DNA-binding transcription factor binding ; DNA topoisomerase binding ; ErbB-4 class receptor binding ; histone binding ; identical protein binding ; laminin binding ; mRNA 5'-UTR binding ; protein C-terminus binding ; RNA binding ; rRNA primary transcript binding ; selenocysteine insertion sequence binding ; sequence-specific DNA binding ; signaling receptor binding ; single…
1.30054e-06	U	943.363	GFGFVDFNSEEDAK	sp|P09405|NUCL_MOUSE	Thymocytes	Percolator	bRP	GfGFVDFNSEEDAK	MR_AC_KHoefig_180622_Expl2_thymo_bRP_combined_perc_0.0100_XLs.tsv	11648	1865.84	608	621	GFGFVDFNSEEDAK	Yes	RRM 4	RRM 4	ECO:0000255|PROSITE-ProRule:PRU00176	calcium ion binding ; DNA-binding transcription factor binding ; DNA topoisomerase binding ; ErbB-4 class receptor binding ; histone binding ; identical protein binding ; laminin binding ; mRNA 5'-UTR binding ; protein C-terminus binding ; RNA binding ; rRNA primary transcript binding ; selenocysteine insertion sequence binding ; sequence-specific DNA binding ; signaling receptor binding ; single…
1.30525e-06	U	914.406	IFVGGLNPEATEEK	sp|Q99020|ROAA_MOUSE	T cells	Percolator	bRP	IfVGGLNPEATEEK	MR_AC_KHoefig_180622_Expl2_Tcells_bRP_combined_perc_0.0100_XLs.tsv	145142	22696.2	161	174	IFVGGLNPEATEEK	Yes	RRM 2	RRM 2	ECO:0000255|PROSITE-ProRule:PRU00176	DNA binding ; RNA binding
1.30584e-06	U	914.406	IFVGGLNPEATEEK	sp|Q99020|ROAA_MOUSE	T cells	Percolator	bRP	IfVGGLNPEATEEK	MR_AC_KHoefig_180622_Expl2_Tcells_bRP_combined_perc_0.0100_XLs.tsv	145226	22708.1	161	174	IFVGGLNPEATEEK	Yes	RRM 2	RRM 2	ECO:0000255|PROSITE-ProRule:PRU00176	DNA binding ; RNA binding
1.30774e-06	U	851.336	GGGGNFGPGPGSNFR	sp|O88569|ROA2_MOUSE	T cells	Percolator	bRP	GGGGNFGPGpGSNFR	MR_AC_KHoefig_180622_Expl2_Tcells_bRP_combined_perc_0.0100_XLs.tsv	208035	32570.1	214	228	GGGGNFGPGPGSNFR	No				DNA polymerase binding ; G-rich strand telomeric DNA binding ; identical protein binding ; miRNA binding ; mRNA 3'-UTR binding ; mRNA CDS binding ; N6-methyladenosine-containing RNA binding ; pre-mRNA intronic binding ; regulatory region RNA binding ; RNA binding ; single-stranded telomeric DNA binding
1.31707e-06	U	1015.45	VFVGGLSPDTSEEQIK	sp|Q9Z130|HNRDL_MOUSE	T cells	Percolator	bRP	VfVGGLSPDTSEEQIK	MR_AC_KHoefig_180622_Expl2_Tcells_bRP_combined_perc_0.0100_XLs.tsv	212248	33155.8	116	131	VFVGGLSPDTSEEQIK	Yes	RRM 2	RRM 2	ECO:0000255|PROSITE-ProRule:PRU00176	DNA binding ; double-stranded DNA binding ; poly(A) binding ; poly(G) binding ; RNA binding ; single-stranded DNA binding
1.31913e-06	U	1015.45	VFVGGLSPDTSEEQIK	sp|Q9Z130|HNRDL_MOUSE	T cells	Percolator	bRP	VfVGGLSPDTSEEQIK	MR_AC_KHoefig_180622_Expl2_Tcells_bRP_combined_perc_0.0100_XLs.tsv	189373	29647	116	131	VFVGGLSPDTSEEQIK	Yes	RRM 2	RRM 2	ECO:0000255|PROSITE-ProRule:PRU00176	DNA binding ; double-stranded DNA binding ; poly(A) binding ; poly(G) binding ; RNA binding ; single-stranded DNA binding
1.32569e-06	UU	1067.42	IFVGGLNPEATEEK	sp|Q99020|ROAA_MOUSE	T cells	Percolator	bRP	IfVGGLNPEATEEK	MR_AC_KHoefig_180622_Expl2_Tcells_bRP_combined_perc_0.0100_XLs.tsv	12047	1870.61	161	174	IFVGGLNPEATEEK	Yes	RRM 2	RRM 2	ECO:0000255|PROSITE-ProRule:PRU00176	DNA binding ; RNA binding
1.32587e-06	U	943.362	GFGFVDFNSEEDAK	sp|P09405|NUCL_MOUSE	T cells	Percolator	bRP	GFGfVDFNSEEDAK	MR_AC_KHoefig_180622_Expl2_Tcells_bRP_combined_perc_0.0100_XLs.tsv	12025	1867.57	608	621	GFGFVDFNSEEDAK	Yes	RRM 4	RRM 4	ECO:0000255|PROSITE-ProRule:PRU00176	calcium ion binding ; DNA-binding transcription factor binding ; DNA topoisomerase binding ; ErbB-4 class receptor binding ; histone binding ; identical protein binding ; laminin binding ; mRNA 5'-UTR binding ; protein C-terminus binding ; RNA binding ; rRNA primary transcript binding ; selenocysteine insertion sequence binding ; sequence-specific DNA binding ; signaling receptor binding ; single…
1.3265e-06	UU	1067.42	IFVGGLNPEATEEK	sp|Q99020|ROAA_MOUSE	T cells	Percolator	bRP	IFVGGlNPEATEEK	MR_AC_KHoefig_180622_Expl2_Tcells_bRP_combined_perc_0.0100_XLs.tsv	281168	43610	161	174	IFVGGLNPEATEEK	Yes	RRM 2	RRM 2	ECO:0000255|PROSITE-ProRule:PRU00176	DNA binding ; RNA binding
1.32688e-06	U	943.362	GFGFVDFNSEEDAK	sp|P09405|NUCL_MOUSE	T cells	Percolator	TiO2	GFGfVDFNSEEDAK	MR_AC_KHoefig_180622_Expl2_Tcells_Si_C18_TiO2_perc_0.0100_XLs.tsv	21243	3100.95	608	621	GFGFVDFNSEEDAK	Yes	RRM 4	RRM 4	ECO:0000255|PROSITE-ProRule:PRU00176	calcium ion binding ; DNA-binding transcription factor binding ; DNA topoisomerase binding ; ErbB-4 class receptor binding ; histone binding ; identical protein binding ; laminin binding ; mRNA 5'-UTR binding ; protein C-terminus binding ; RNA binding ; rRNA primary transcript binding ; selenocysteine insertion sequence binding ; sequence-specific DNA binding ; signaling receptor binding ; single…
1.33388e-06	UU	974.346	GYAFVQYANER	sp|Q64012|RALY_MOUSE	Thymocytes	Percolator	TiO2	GYAfVQYANER	MR_AC_KHoefig_180622_Expl2_thymo_Si_C18_TiO2_perc_0.0100_XLs.tsv	15654	2488.24	56	66	GYAFVQYANER	Yes	RRM	RRM	ECO:0000255|PROSITE-ProRule:PRU00176	RNA binding ; transcription coregulator activity ; identical protein binding ; metal ion binding ; RNA binding ; transcription coregulator activity
1.34383e-06	U	883.357	AEAGAGSATEFQFR	sp|P63325|RS10_MOUSE	T cells	Percolator	bRP	AEAGAGSATEfQFR	MR_AC_KHoefig_180622_Expl2_Tcells_bRP_combined_perc_0.0100_XLs.tsv	8306	1353.35	140	153	AEAGAGSATEFQFR	No				RNA binding ; structural constituent of ribosome ; tRNA binding
1.34483e-06	U	681.823	KLFIGM(Oxidation)VSK	sp|Q9Z0H4|CELF2_MOUSE	Thymocytes	Percolator	bRP	KLfIGMVSK	MR_AC_KHoefig_180622_Expl2_thymo_bRP_combined_perc_0.0100_XLs.tsv	99160	15450.7	133	141	KLFIGMVSK	Yes	RRM 2	RRM 2	ECO:0000255|PROSITE-ProRule:PRU00176	mRNA 3'-UTR binding ; mRNA binding ; pre-mRNA binding ; RNA binding
1.3463e-06	U	914.407	IFVGGLNPEATEEK	sp|Q99020|ROAA_MOUSE	T cells	Percolator	bRP	IfVGGLNPEATEEK	MR_AC_KHoefig_180622_Expl2_Tcells_bRP_combined_perc_0.0100_XLs.tsv	122846	19215.5	161	174	IFVGGLNPEATEEK	Yes	RRM 2	RRM 2	ECO:0000255|PROSITE-ProRule:PRU00176	DNA binding ; RNA binding
1.34942e-06	U	1306.6	VEGSEPTTPFNLFIGNLNPNK	sp|P09405|NUCL_MOUSE	Thymocytes	Percolator	Si	VEGSEPTTPFNLfIGNLNPNK	MR_AC_KHoefig_180622_Expl2_thymo_Si_C18_perc_0.0100_XLs.tsv	34309	4788.64	300	320	VEGSEPTTPFNLFIGNLNPNK	Partially	RRM 1	RRM 1	ECO:0000255|PROSITE-ProRule:PRU00176	calcium ion binding ; DNA-binding transcription factor binding ; DNA topoisomerase binding ; ErbB-4 class receptor binding ; histone binding ; identical protein binding ; laminin binding ; mRNA 5'-UTR binding ; protein C-terminus binding ; RNA binding ; rRNA primary transcript binding ; selenocysteine insertion sequence binding ; sequence-specific DNA binding ; signaling receptor binding ; single…
1.35898e-06	U	851.336	GGGGNFGPGPGSNFR	sp|O88569|ROA2_MOUSE	T cells	Percolator	bRP	GGGGNFGPGpGSNFR	MR_AC_KHoefig_180622_Expl2_Tcells_bRP_combined_perc_0.0100_XLs.tsv	208204	32593.2	214	228	GGGGNFGPGPGSNFR	No				DNA polymerase binding ; G-rich strand telomeric DNA binding ; identical protein binding ; miRNA binding ; mRNA 3'-UTR binding ; mRNA CDS binding ; N6-methyladenosine-containing RNA binding ; pre-mRNA intronic binding ; regulatory region RNA binding ; RNA binding ; single-stranded telomeric DNA binding
1.36094e-06	U	871.402	VEGSEPTTPFNLFIGNLNPNK	sp|P09405|NUCL_MOUSE	T cells	Percolator	Si	VEGSEPTTPFNLfIGNLNPNK	MR_AC_KHoefig_180622_Expl2_Tcells_Si_C18_perc_0.0100_XLs.tsv	34958	4761.11	300	320	VEGSEPTTPFNLFIGNLNPNK	Partially	RRM 1	RRM 1	ECO:0000255|PROSITE-ProRule:PRU00176	calcium ion binding ; DNA-binding transcription factor binding ; DNA topoisomerase binding ; ErbB-4 class receptor binding ; histone binding ; identical protein binding ; laminin binding ; mRNA 5'-UTR binding ; protein C-terminus binding ; RNA binding ; rRNA primary transcript binding ; selenocysteine insertion sequence binding ; sequence-specific DNA binding ; signaling receptor binding ; single…
1.36339e-06	U	943.362	GFGFVDFNSEEDAK	sp|P09405|NUCL_MOUSE	Thymocytes	Percolator	TiO2	GfGFVDFNSEEDAK	MR_AC_KHoefig_180622_Expl2_thymo_Si_C18_TiO2_perc_0.0100_XLs.tsv	19904	3099.9	608	621	GFGFVDFNSEEDAK	Yes	RRM 4	RRM 4	ECO:0000255|PROSITE-ProRule:PRU00176	calcium ion binding ; DNA-binding transcription factor binding ; DNA topoisomerase binding ; ErbB-4 class receptor binding ; histone binding ; identical protein binding ; laminin binding ; mRNA 5'-UTR binding ; protein C-terminus binding ; RNA binding ; rRNA primary transcript binding ; selenocysteine insertion sequence binding ; sequence-specific DNA binding ; signaling receptor binding ; single…
1.36977e-06	UU	1067.42	IFVGGLNPEATEEK	sp|Q99020|ROAA_MOUSE	T cells	Percolator	bRP	IfVGGLNPEATEEK	MR_AC_KHoefig_180622_Expl2_Tcells_bRP_combined_perc_0.0100_XLs.tsv	12300	1905.84	161	174	IFVGGLNPEATEEK	Yes	RRM 2	RRM 2	ECO:0000255|PROSITE-ProRule:PRU00176	DNA binding ; RNA binding
1.37171e-06	UUU	1133.38	GFAFVQYVNER	sp|Q9Z204|HNRPC_MOUSE	Thymocytes	Percolator	bRP	GFAfVQYVNER	MR_AC_KHoefig_180622_Expl2_thymo_bRP_combined_perc_0.0100_XLs.tsv	190159	29756.6	51	61	GFAFVQYVNER	Yes	RRM	RRM	ECO:0000255|PROSITE-ProRule:PRU00176	deaminase binding ; enzyme inhibitor activity ; identical protein binding ; mRNA 3'-UTR binding ; mRNA binding ; N6-methyladenosine-containing RNA binding ; poly(U) RNA binding ; protein domain specific binding ; ribonucleoprotein complex binding ; RNA binding ; telomerase RNA binding
1.37354e-06	U	914.406	IFVGGLNPEATEEK	sp|Q99020|ROAA_MOUSE	T cells	Percolator	bRP	IfVGGLNPEATEEK	MR_AC_KHoefig_180622_Expl2_Tcells_bRP_combined_perc_0.0100_XLs.tsv	100294	15705.6	161	174	IFVGGLNPEATEEK	Yes	RRM 2	RRM 2	ECO:0000255|PROSITE-ProRule:PRU00176	DNA binding ; RNA binding
1.37432e-06	UU	1028.91	LGSTVFVANLDYK	sp|Q9D0E1|HNRPM_MOUSE	T cells	Percolator	bRP	LGSTVfVANLDYK	MR_AC_KHoefig_180622_Expl2_Tcells_bRP_combined_perc_0.0100_XLs.tsv	235777	36744.8	201	213	LGSTVFVANLDYK	Partially	RRM 2	RRM 2	ECO:0000255|PROSITE-ProRule:PRU00176	calcium-dependent protein binding ; mRNA binding ; protein antigen binding ; protein domain specific binding
1.37469e-06	U	914.406	IFVGGLNPEATEEK	sp|Q99020|ROAA_MOUSE	T cells	Percolator	TiO2	IfVGGLNPEATEEK	MR_AC_KHoefig_180622_Expl2_Tcells_Si_C18_TiO2_perc_0.0100_XLs.tsv	19622	2869.82	161	174	IFVGGLNPEATEEK	Yes	RRM 2	RRM 2	ECO:0000255|PROSITE-ProRule:PRU00176	DNA binding ; RNA binding
1.37985e-06	U	914.407	IFVGGLNPEATEEK	sp|Q99020|ROAA_MOUSE	T cells	Percolator	TiO2	IfVGGLNPEATEEK	MR_AC_KHoefig_180622_Expl2_Tcells_Si_C18_TiO2_perc_0.0100_XLs.tsv	20444	2988.29	161	174	IFVGGLNPEATEEK	Yes	RRM 2	RRM 2	ECO:0000255|PROSITE-ProRule:PRU00176	DNA binding ; RNA binding
1.38436e-06	U	978.454	KIFVGGLNPEATEEK	sp|Q99020|ROAA_MOUSE	T cells	Percolator	bRP	KIFVGGLnPEATEEK	MR_AC_KHoefig_180622_Expl2_Tcells_bRP_combined_perc_0.0100_XLs.tsv	212523	33194.3	160	174	KIFVGGLNPEATEEK	Yes	RRM 2	RRM 2	ECO:0000255|PROSITE-ProRule:PRU00176	DNA binding ; RNA binding
1.39578e-06	U	943.363	GFGFVDFNSEEDAK	sp|P09405|NUCL_MOUSE	Thymocytes	Percolator	Si	GfGFVDFNSEEDAK	MR_AC_KHoefig_180622_Expl2_thymo_Si_C18_perc_0.0100_XLs.tsv	22150	3092.28	608	621	GFGFVDFNSEEDAK	Yes	RRM 4	RRM 4	ECO:0000255|PROSITE-ProRule:PRU00176	calcium ion binding ; DNA-binding transcription factor binding ; DNA topoisomerase binding ; ErbB-4 class receptor binding ; histone binding ; identical protein binding ; laminin binding ; mRNA 5'-UTR binding ; protein C-terminus binding ; RNA binding ; rRNA primary transcript binding ; selenocysteine insertion sequence binding ; sequence-specific DNA binding ; signaling receptor binding ; single…
1.39748e-06	U	1018.38	SCTGESSENGLEDIDR	sp|Q8R3L2|TCF25_MOUSE	Thymocytes	Percolator	bRP	ScTGESSENGLEDIDR	MR_AC_KHoefig_180622_Expl2_thymo_bRP_combined_perc_0.0100_XLs.tsv	278118	43212.3	137	152	SCTGESSENGLEDIDR	No				DNA binding ; transcription corepressor activity
1.40711e-06	U	537.575	EDVFVHQTAIK	sp|P62960|YBOX1_MOUSE, sp|Q9JKB3|YBOX3_MOUSE, sp|Q9Z2C8|YBOX2_MOUSE	T cells	Percolator	TiO2	EDVfVHQTAIK	MR_AC_KHoefig_180622_Expl2_Tcells_Si_C18_TiO2_perc_0.0100_XLs.tsv	11409	1773.39	80; 106; 119	90; 116; 129	EDVFVHQTAIK	No...No...No				C5-methylcytidine-containing RNA binding ; chromatin binding ; GTPase binding ; miRNA binding ; mRNA binding ; nucleic acid binding ; p53 binding ; RNA binding ; sequence-specific DNA binding ; sequence-specific double-stranded DNA binding ; single-stranded DNA binding
1.41908e-06	UU	980.364	GFAFVQYVNER	sp|Q9Z204|HNRPC_MOUSE	Thymocytes	Percolator	TiO2	GFAfVQYVNER	MR_AC_KHoefig_180622_Expl2_thymo_Si_C18_TiO2_perc_0.0100_XLs.tsv	21612	3342.09	51	61	GFAFVQYVNER	Yes	RRM	RRM	ECO:0000255|PROSITE-ProRule:PRU00176	deaminase binding ; enzyme inhibitor activity ; identical protein binding ; mRNA 3'-UTR binding ; mRNA binding ; N6-methyladenosine-containing RNA binding ; poly(U) RNA binding ; protein domain specific binding ; ribonucleoprotein complex binding ; RNA binding ; telomerase RNA binding
1.4224e-06	UU	974.346	GYAFVQYANER	sp|Q64012|RALY_MOUSE	Thymocytes	Percolator	TiO2	GYAfVQYANER	MR_AC_KHoefig_180622_Expl2_thymo_Si_C18_TiO2_perc_0.0100_XLs.tsv	15880	2520.24	56	66	GYAFVQYANER	Yes	RRM	RRM	ECO:0000255|PROSITE-ProRule:PRU00176	RNA binding ; transcription coregulator activity ; identical protein binding ; metal ion binding ; RNA binding ; transcription coregulator activity
1.42536e-06	U	1018.38	SCTGESSENGLEDIDR	sp|Q8R3L2|TCF25_MOUSE	Thymocytes	Percolator	bRP	ScTGESSENGLEDIDR	MR_AC_KHoefig_180622_Expl2_thymo_bRP_combined_perc_0.0100_XLs.tsv	278203	43225.1	137	152	SCTGESSENGLEDIDR	No				DNA binding ; transcription corepressor activity
1.42558e-06	UU	1096.37	GFGFVDFNSEEDAK	sp|P09405|NUCL_MOUSE	T cells	Percolator	TiO2	GFGfVDFNSEEDAK	MR_AC_KHoefig_180622_Expl2_Tcells_Si_C18_TiO2_perc_0.0100_XLs.tsv	22317	3253.02	608	621	GFGFVDFNSEEDAK	Yes	RRM 4	RRM 4	ECO:0000255|PROSITE-ProRule:PRU00176	calcium ion binding ; DNA-binding transcription factor binding ; DNA topoisomerase binding ; ErbB-4 class receptor binding ; histone binding ; identical protein binding ; laminin binding ; mRNA 5'-UTR binding ; protein C-terminus binding ; RNA binding ; rRNA primary transcript binding ; selenocysteine insertion sequence binding ; sequence-specific DNA binding ; signaling receptor binding ; single…
1.42955e-06	U	906.901	IFVGGLSPDTPEEK	sp|Q60668|HNRPD_MOUSE	T cells	Percolator	bRP	IfVGGLSPDTPEEK	MR_AC_KHoefig_180622_Expl2_Tcells_bRP_combined_perc_0.0100_XLs.tsv	144722	22636.4	184	197	IFVGGLSPDTPEEK	Yes	RRM 2	RRM 2	ECO:0000255|PROSITE-ProRule:PRU00176	chromatin binding ; histone deacetylase binding ; minor groove of adenine-thymine-rich DNA binding ; mRNA 3'-UTR AU-rich region binding ; mRNA binding ; RNA binding ; telomeric DNA binding ; kinase binding ; lactate dehydrogenase activity ; L-lactate dehydrogenase activity ; NAD binding
1.43239e-06	U	943.362	GFGFVDFNSEEDAK	sp|P09405|NUCL_MOUSE	T cells	Percolator	TiO2	GFGfVDFNSEEDAK	MR_AC_KHoefig_180622_Expl2_Tcells_Si_C18_TiO2_perc_0.0100_XLs.tsv	22061	3216.68	608	621	GFGFVDFNSEEDAK	Yes	RRM 4	RRM 4	ECO:0000255|PROSITE-ProRule:PRU00176	calcium ion binding ; DNA-binding transcription factor binding ; DNA topoisomerase binding ; ErbB-4 class receptor binding ; histone binding ; identical protein binding ; laminin binding ; mRNA 5'-UTR binding ; protein C-terminus binding ; RNA binding ; rRNA primary transcript binding ; selenocysteine insertion sequence binding ; sequence-specific DNA binding ; signaling receptor binding ; single…
1.43375e-06	UU	1067.42	IFVGGLNPEATEEK	sp|Q99020|ROAA_MOUSE	T cells	Percolator	bRP	IfVGGLNPEATEEK	MR_AC_KHoefig_180622_Expl2_Tcells_bRP_combined_perc_0.0100_XLs.tsv	12131	1882.35	161	174	IFVGGLNPEATEEK	Yes	RRM 2	RRM 2	ECO:0000255|PROSITE-ProRule:PRU00176	DNA binding ; RNA binding
1.434e-06	UU	1096.37	GFGFVDFNSEEDAK	sp|P09405|NUCL_MOUSE	T cells	Percolator	TiO2	GFGfVDFNSEEDAK	MR_AC_KHoefig_180622_Expl2_Tcells_Si_C18_TiO2_perc_0.0100_XLs.tsv	23074	3359.19	608	621	GFGFVDFNSEEDAK	Yes	RRM 4	RRM 4	ECO:0000255|PROSITE-ProRule:PRU00176	calcium ion binding ; DNA-binding transcription factor binding ; DNA topoisomerase binding ; ErbB-4 class receptor binding ; histone binding ; identical protein binding ; laminin binding ; mRNA 5'-UTR binding ; protein C-terminus binding ; RNA binding ; rRNA primary transcript binding ; selenocysteine insertion sequence binding ; sequence-specific DNA binding ; signaling receptor binding ; single…
1.43512e-06	U	883.357	AEAGAGSATEFQFR	sp|P63325|RS10_MOUSE	T cells	Percolator	bRP	AEAGAGSATEFQfR	MR_AC_KHoefig_180622_Expl2_Tcells_bRP_combined_perc_0.0100_XLs.tsv	277222	43061.9	140	153	AEAGAGSATEFQFR	No				RNA binding ; structural constituent of ribosome ; tRNA binding
1.43856e-06	U	906.901	IFVGGLSPDTPEEK	sp|Q60668|HNRPD_MOUSE	T cells	Percolator	bRP	IfVGGLSPDTPEEK	MR_AC_KHoefig_180622_Expl2_Tcells_bRP_combined_perc_0.0100_XLs.tsv	100000	15664	184	197	IFVGGLSPDTPEEK	Yes	RRM 2	RRM 2	ECO:0000255|PROSITE-ProRule:PRU00176	chromatin binding ; histone deacetylase binding ; minor groove of adenine-thymine-rich DNA binding ; mRNA 3'-UTR AU-rich region binding ; mRNA binding ; RNA binding ; telomeric DNA binding ; kinase binding ; lactate dehydrogenase activity ; L-lactate dehydrogenase activity ; NAD binding
1.43883e-06	UU	974.344	GYAFVQYANER	sp|Q64012|RALY_MOUSE	Thymocytes	Percolator	TiO2	GYAFvQYANER	MR_AC_KHoefig_180622_Expl2_thymo_Si_C18_TiO2_perc_0.0100_XLs.tsv	14036	2249.43	56	66	GYAFVQYANER	Yes	RRM	RRM	ECO:0000255|PROSITE-ProRule:PRU00176	RNA binding ; transcription coregulator activity ; identical protein binding ; metal ion binding ; RNA binding ; transcription coregulator activity
1.44103e-06	UUU	1133.38	GFAFVQYVNER	sp|Q9Z204|HNRPC_MOUSE	Thymocytes	Percolator	bRP	GFAfVQYVNER	MR_AC_KHoefig_180622_Expl2_thymo_bRP_combined_perc_0.0100_XLs.tsv	190327	29780.4	51	61	GFAFVQYVNER	Yes	RRM	RRM	ECO:0000255|PROSITE-ProRule:PRU00176	deaminase binding ; enzyme inhibitor activity ; identical protein binding ; mRNA 3'-UTR binding ; mRNA binding ; N6-methyladenosine-containing RNA binding ; poly(U) RNA binding ; protein domain specific binding ; ribonucleoprotein complex binding ; RNA binding ; telomerase RNA binding
1.44756e-06	U	906.901	IFVGGLSPDTPEEK	sp|Q60668|HNRPD_MOUSE	T cells	Percolator	bRP	IfVGGLSPDTPEEK	MR_AC_KHoefig_180622_Expl2_Tcells_bRP_combined_perc_0.0100_XLs.tsv	144638	22624.5	184	197	IFVGGLSPDTPEEK	Yes	RRM 2	RRM 2	ECO:0000255|PROSITE-ProRule:PRU00176	chromatin binding ; histone deacetylase binding ; minor groove of adenine-thymine-rich DNA binding ; mRNA 3'-UTR AU-rich region binding ; mRNA binding ; RNA binding ; telomeric DNA binding ; kinase binding ; lactate dehydrogenase activity ; L-lactate dehydrogenase activity ; NAD binding
1.4504e-06	U	906.901	IFVGGLSPDTPEEK	sp|Q60668|HNRPD_MOUSE	T cells	Percolator	bRP	IfVGGLSPDTPEEK	MR_AC_KHoefig_180622_Expl2_Tcells_bRP_combined_perc_0.0100_XLs.tsv	212160	33143.4	184	197	IFVGGLSPDTPEEK	Yes	RRM 2	RRM 2	ECO:0000255|PROSITE-ProRule:PRU00176	chromatin binding ; histone deacetylase binding ; minor groove of adenine-thymine-rich DNA binding ; mRNA 3'-UTR AU-rich region binding ; mRNA binding ; RNA binding ; telomeric DNA binding ; kinase binding ; lactate dehydrogenase activity ; L-lactate dehydrogenase activity ; NAD binding
1.45288e-06	U	1306.6	VEGSEPTTPFNLFIGNLNPNK	sp|P09405|NUCL_MOUSE	T cells	Percolator	Si	VEGSEPTTPFNLfIGNLNPNK	MR_AC_KHoefig_180622_Expl2_Tcells_Si_C18_perc_0.0100_XLs.tsv	35141	4785.98	300	320	VEGSEPTTPFNLFIGNLNPNK	Partially	RRM 1	RRM 1	ECO:0000255|PROSITE-ProRule:PRU00176	calcium ion binding ; DNA-binding transcription factor binding ; DNA topoisomerase binding ; ErbB-4 class receptor binding ; histone binding ; identical protein binding ; laminin binding ; mRNA 5'-UTR binding ; protein C-terminus binding ; RNA binding ; rRNA primary transcript binding ; selenocysteine insertion sequence binding ; sequence-specific DNA binding ; signaling receptor binding ; single…
1.45592e-06	UU	881.996	GFGFITFTNPEHASDAM(Oxidation)R	sp|O89086|RBM3_MOUSE	T cells	Percolator	TiO2	GFGFITFTNPEHASdAMR	MR_AC_KHoefig_180622_Expl2_Tcells_Si_C18_TiO2_perc_0.0100_XLs.tsv	25908	3756.58	48	65	GFGFITFTNPEHASDAMR	Yes	RRM	RRM	ECO:0000255|PROSITE-ProRule:PRU00176	ribosomal large subunit binding ; RNA binding
1.47854e-06	U	943.362	GFGFVDFNSEEDAK	sp|P09405|NUCL_MOUSE	T cells	Percolator	bRP	GFGfVDFNSEEDAK	MR_AC_KHoefig_180622_Expl2_Tcells_bRP_combined_perc_0.0100_XLs.tsv	101363	15856.4	608	621	GFGFVDFNSEEDAK	Yes	RRM 4	RRM 4	ECO:0000255|PROSITE-ProRule:PRU00176	calcium ion binding ; DNA-binding transcription factor binding ; DNA topoisomerase binding ; ErbB-4 class receptor binding ; histone binding ; identical protein binding ; laminin binding ; mRNA 5'-UTR binding ; protein C-terminus binding ; RNA binding ; rRNA primary transcript binding ; selenocysteine insertion sequence binding ; sequence-specific DNA binding ; signaling receptor binding ; single…
1.489e-06	UU	952.908	VFIGNLNTAVVK	sp|Q64012|RALY_MOUSE	T cells	Percolator	TiO2	VfIGNLNTAVVK	MR_AC_KHoefig_180622_Expl2_Tcells_Si_C18_TiO2_perc_0.0100_XLs.tsv	24877	3611.59	23	34	VFIGNLNTAVVK	Yes	RRM	RRM	ECO:0000255|PROSITE-ProRule:PRU00176	RNA binding ; transcription coregulator activity ; identical protein binding ; metal ion binding ; RNA binding ; transcription coregulator activity
1.48991e-06	U	914.406	IFVGGLNPEATEEK	sp|Q99020|ROAA_MOUSE	T cells	Percolator	bRP	IfVGGLNPEATEEK	MR_AC_KHoefig_180622_Expl2_Tcells_bRP_combined_perc_0.0100_XLs.tsv	100210	15693.6	161	174	IFVGGLNPEATEEK	Yes	RRM 2	RRM 2	ECO:0000255|PROSITE-ProRule:PRU00176	DNA binding ; RNA binding
1.4939e-06	UU	1067.42	IFVGGLNPEATEEK	sp|Q99020|ROAA_MOUSE	T cells	Percolator	bRP	IfVGGLNPEATEEK	MR_AC_KHoefig_180622_Expl2_Tcells_bRP_combined_perc_0.0100_XLs.tsv	12215	1894.01	161	174	IFVGGLNPEATEEK	Yes	RRM 2	RRM 2	ECO:0000255|PROSITE-ProRule:PRU00176	DNA binding ; RNA binding
1.49541e-06	U	906.9	IFVGGLSPDTPEEK	sp|Q60668|HNRPD_MOUSE	T cells	Percolator	bRP	IfVGGLSPDTPEEK	MR_AC_KHoefig_180622_Expl2_Tcells_bRP_combined_perc_0.0100_XLs.tsv	189520	29667.8	184	197	IFVGGLSPDTPEEK	Yes	RRM 2	RRM 2	ECO:0000255|PROSITE-ProRule:PRU00176	chromatin binding ; histone deacetylase binding ; minor groove of adenine-thymine-rich DNA binding ; mRNA 3'-UTR AU-rich region binding ; mRNA binding ; RNA binding ; telomeric DNA binding ; kinase binding ; lactate dehydrogenase activity ; L-lactate dehydrogenase activity ; NAD binding
1.50522e-06	U	851.337	GGGGNFGPGPGSNFR	sp|O88569|ROA2_MOUSE	T cells	Percolator	bRP	GGGGNfGPGPGSNFR	MR_AC_KHoefig_180622_Expl2_Tcells_bRP_combined_perc_0.0100_XLs.tsv	231033	36082.7	214	228	GGGGNFGPGPGSNFR	No				DNA polymerase binding ; G-rich strand telomeric DNA binding ; identical protein binding ; miRNA binding ; mRNA 3'-UTR binding ; mRNA CDS binding ; N6-methyladenosine-containing RNA binding ; pre-mRNA intronic binding ; regulatory region RNA binding ; RNA binding ; single-stranded telomeric DNA binding
1.50821e-06	UUU	1133.38	GFAFVQYVNER	sp|Q9Z204|HNRPC_MOUSE	Thymocytes	Percolator	bRP	GFAfVQYVNER	MR_AC_KHoefig_180622_Expl2_thymo_bRP_combined_perc_0.0100_XLs.tsv	190243	29768.5	51	61	GFAFVQYVNER	Yes	RRM	RRM	ECO:0000255|PROSITE-ProRule:PRU00176	deaminase binding ; enzyme inhibitor activity ; identical protein binding ; mRNA 3'-UTR binding ; mRNA binding ; N6-methyladenosine-containing RNA binding ; poly(U) RNA binding ; protein domain specific binding ; ribonucleoprotein complex binding ; RNA binding ; telomerase RNA binding
1.51038e-06	UU	1097.91	GGPPFAFVEFEDPR	sp|Q6PDM2|SRSF1_MOUSE	T cells	Percolator	bRP	GGPPFAfVEFEDPR	MR_AC_KHoefig_180622_Expl2_Tcells_bRP_combined_perc_0.0100_XLs.tsv	215794	33656.5	52	65	GGPPFAFVEFEDPR	Yes	RRM 1	RRM 1	ECO:0000255|PROSITE-ProRule:PRU00176	DNA topoisomerase binding ; mRNA binding ; protein kinase B binding ; RNA binding ; RS domain binding ; thioesterase binding ; tumor necrosis factor receptor binding ; ubiquitin protein ligase binding ; zinc ion binding ; DNA binding ; DNA-directed 5'-3' RNA polymerase activity ; kinase binding ; metal ion binding ; promoter-specific chromatin binding ; protein C-terminus binding ; ubiquitin prot…
1.51315e-06	U	883.357	AEAGAGSATEFQFR	sp|P63325|RS10_MOUSE	T cells	Percolator	bRP	AEAGAGSATEfQFR	MR_AC_KHoefig_180622_Expl2_Tcells_bRP_combined_perc_0.0100_XLs.tsv	8140	1331.14	140	153	AEAGAGSATEFQFR	No				RNA binding ; structural constituent of ribosome ; tRNA binding
1.52404e-06	U	871.403	VEGSEPTTPFNLFIGNLNPNK	sp|P09405|NUCL_MOUSE	Thymocytes	Percolator	Si	VEGSEPTTPFNLfIGNLNPNK	MR_AC_KHoefig_180622_Expl2_thymo_Si_C18_perc_0.0100_XLs.tsv	33947	4737.5	300	320	VEGSEPTTPFNLFIGNLNPNK	Partially	RRM 1	RRM 1	ECO:0000255|PROSITE-ProRule:PRU00176	calcium ion binding ; DNA-binding transcription factor binding ; DNA topoisomerase binding ; ErbB-4 class receptor binding ; histone binding ; identical protein binding ; laminin binding ; mRNA 5'-UTR binding ; protein C-terminus binding ; RNA binding ; rRNA primary transcript binding ; selenocysteine insertion sequence binding ; sequence-specific DNA binding ; signaling receptor binding ; single…
1.52552e-06	U	906.901	IFVGGLSPDTPEEK	sp|Q60668|HNRPD_MOUSE	T cells	Percolator	TiO2	IfVGGLSPDTPEEK	MR_AC_KHoefig_180622_Expl2_Tcells_Si_C18_TiO2_perc_0.0100_XLs.tsv	19973	2920.47	184	197	IFVGGLSPDTPEEK	Yes	RRM 2	RRM 2	ECO:0000255|PROSITE-ProRule:PRU00176	chromatin binding ; histone deacetylase binding ; minor groove of adenine-thymine-rich DNA binding ; mRNA 3'-UTR AU-rich region binding ; mRNA binding ; RNA binding ; telomeric DNA binding ; kinase binding ; lactate dehydrogenase activity ; L-lactate dehydrogenase activity ; NAD binding
1.52746e-06	U	1015.45	VFVGGLSPDTSEEQIK	sp|Q9Z130|HNRDL_MOUSE	T cells	Percolator	bRP	VfVGGLSPDTSEEQIK	MR_AC_KHoefig_180622_Expl2_Tcells_bRP_combined_perc_0.0100_XLs.tsv	189122	29611.2	116	131	VFVGGLSPDTSEEQIK	Yes	RRM 2	RRM 2	ECO:0000255|PROSITE-ProRule:PRU00176	DNA binding ; double-stranded DNA binding ; poly(A) binding ; poly(G) binding ; RNA binding ; single-stranded DNA binding
1.52829e-06	C	942.871	GFGFVDFNSEEDAK	sp|P09405|NUCL_MOUSE	T cells	Percolator	bRP	GfGFVDFNSEEDAK	MR_AC_KHoefig_180622_Expl2_Tcells_bRP_combined_perc_0.0100_XLs.tsv	282221	43755.6	608	621	GFGFVDFNSEEDAK	Yes	RRM 4	RRM 4	ECO:0000255|PROSITE-ProRule:PRU00176	calcium ion binding ; DNA-binding transcription factor binding ; DNA topoisomerase binding ; ErbB-4 class receptor binding ; histone binding ; identical protein binding ; laminin binding ; mRNA 5'-UTR binding ; protein C-terminus binding ; RNA binding ; rRNA primary transcript binding ; selenocysteine insertion sequence binding ; sequence-specific DNA binding ; signaling receptor binding ; single…
1.52838e-06	UUU	1133.38	GFAFVQYVNER	sp|Q9Z204|HNRPC_MOUSE	Thymocytes	Percolator	bRP	GFAfVQYVNER	MR_AC_KHoefig_180622_Expl2_thymo_bRP_combined_perc_0.0100_XLs.tsv	190075	29744.5	51	61	GFAFVQYVNER	Yes	RRM	RRM	ECO:0000255|PROSITE-ProRule:PRU00176	deaminase binding ; enzyme inhibitor activity ; identical protein binding ; mRNA 3'-UTR binding ; mRNA binding ; N6-methyladenosine-containing RNA binding ; poly(U) RNA binding ; protein domain specific binding ; ribonucleoprotein complex binding ; RNA binding ; telomerase RNA binding
1.53292e-06	U	873.877	NLSFNITEDELK	sp|P09405|NUCL_MOUSE	Thymocytes	Percolator	TiO2	NLSfNITEDELK	MR_AC_KHoefig_180622_Expl2_thymo_Si_C18_TiO2_perc_0.0100_XLs.tsv	18945	2957.21	401	412	NLSFNITEDELK	Yes	RRM 2	RRM 2	ECO:0000255|PROSITE-ProRule:PRU00176	calcium ion binding ; DNA-binding transcription factor binding ; DNA topoisomerase binding ; ErbB-4 class receptor binding ; histone binding ; identical protein binding ; laminin binding ; mRNA 5'-UTR binding ; protein C-terminus binding ; RNA binding ; rRNA primary transcript binding ; selenocysteine insertion sequence binding ; sequence-specific DNA binding ; signaling receptor binding ; single…
1.53761e-06	C	942.87	GFGFVDFNSEEDAK	sp|P09405|NUCL_MOUSE	T cells	Percolator	bRP	GfGFVDFNSEEDAK	MR_AC_KHoefig_180622_Expl2_Tcells_bRP_combined_perc_0.0100_XLs.tsv	281477	43652.6	608	621	GFGFVDFNSEEDAK	Yes	RRM 4	RRM 4	ECO:0000255|PROSITE-ProRule:PRU00176	calcium ion binding ; DNA-binding transcription factor binding ; DNA topoisomerase binding ; ErbB-4 class receptor binding ; histone binding ; identical protein binding ; laminin binding ; mRNA 5'-UTR binding ; protein C-terminus binding ; RNA binding ; rRNA primary transcript binding ; selenocysteine insertion sequence binding ; sequence-specific DNA binding ; signaling receptor binding ; single…
1.54052e-06	U	871.402	VEGSEPTTPFNLFIGNLNPNK	sp|P09405|NUCL_MOUSE	T cells	Percolator	Si	VEGSEPTTPFNLfIGNLNPNK	MR_AC_KHoefig_180622_Expl2_Tcells_Si_C18_perc_0.0100_XLs.tsv	34911	4754.32	300	320	VEGSEPTTPFNLFIGNLNPNK	Partially	RRM 1	RRM 1	ECO:0000255|PROSITE-ProRule:PRU00176	calcium ion binding ; DNA-binding transcription factor binding ; DNA topoisomerase binding ; ErbB-4 class receptor binding ; histone binding ; identical protein binding ; laminin binding ; mRNA 5'-UTR binding ; protein C-terminus binding ; RNA binding ; rRNA primary transcript binding ; selenocysteine insertion sequence binding ; sequence-specific DNA binding ; signaling receptor binding ; single…
1.54968e-06	UU	1096.38	GFGFVDFNSEEDAK	sp|P09405|NUCL_MOUSE	T cells	Percolator	bRP	GFGfVDFNSEEDAK	MR_AC_KHoefig_180622_Expl2_Tcells_bRP_combined_perc_0.0100_XLs.tsv	282297	43766.2	608	621	GFGFVDFNSEEDAK	Yes	RRM 4	RRM 4	ECO:0000255|PROSITE-ProRule:PRU00176	calcium ion binding ; DNA-binding transcription factor binding ; DNA topoisomerase binding ; ErbB-4 class receptor binding ; histone binding ; identical protein binding ; laminin binding ; mRNA 5'-UTR binding ; protein C-terminus binding ; RNA binding ; rRNA primary transcript binding ; selenocysteine insertion sequence binding ; sequence-specific DNA binding ; signaling receptor binding ; single…
1.55043e-06	U	914.406	IFVGGLNPEATEEK	sp|Q99020|ROAA_MOUSE	T cells	Percolator	bRP	IFVGGLNpEATEEK	MR_AC_KHoefig_180622_Expl2_Tcells_bRP_combined_perc_0.0100_XLs.tsv	99875	15646.4	161	174	IFVGGLNPEATEEK	Yes	RRM 2	RRM 2	ECO:0000255|PROSITE-ProRule:PRU00176	DNA binding ; RNA binding
1.55054e-06	UU	1096.37	GFGFVDFNSEEDAK	sp|P09405|NUCL_MOUSE	Thymocytes	Percolator	bRP	GFGFVDFNSEEDAK	MR_AC_KHoefig_180622_Expl2_thymo_bRP_combined_perc_0.0100_XLs.tsv	11965	1910.76	608	621	GFGFVDFNSEEDAK	Yes	RRM 4	RRM 4	ECO:0000255|PROSITE-ProRule:PRU00176	calcium ion binding ; DNA-binding transcription factor binding ; DNA topoisomerase binding ; ErbB-4 class receptor binding ; histone binding ; identical protein binding ; laminin binding ; mRNA 5'-UTR binding ; protein C-terminus binding ; RNA binding ; rRNA primary transcript binding ; selenocysteine insertion sequence binding ; sequence-specific DNA binding ; signaling receptor binding ; single…
1.5526e-06	U	1306.6	VEGSEPTTPFNLFIGNLNPNK	sp|P09405|NUCL_MOUSE	T cells	Percolator	Si	VEGSEPTTPFNLfIGNLNPNK	MR_AC_KHoefig_180622_Expl2_Tcells_Si_C18_perc_0.0100_XLs.tsv	35299	4807.84	300	320	VEGSEPTTPFNLFIGNLNPNK	Partially	RRM 1	RRM 1	ECO:0000255|PROSITE-ProRule:PRU00176	calcium ion binding ; DNA-binding transcription factor binding ; DNA topoisomerase binding ; ErbB-4 class receptor binding ; histone binding ; identical protein binding ; laminin binding ; mRNA 5'-UTR binding ; protein C-terminus binding ; RNA binding ; rRNA primary transcript binding ; selenocysteine insertion sequence binding ; sequence-specific DNA binding ; signaling receptor binding ; single…
1.55938e-06	UU	952.908	VFIGNLNTAVVK	sp|Q64012|RALY_MOUSE	T cells	Percolator	TiO2	VfIGNLNTAVVK	MR_AC_KHoefig_180622_Expl2_Tcells_Si_C18_TiO2_perc_0.0100_XLs.tsv	25043	3634.83	23	34	VFIGNLNTAVVK	Yes	RRM	RRM	ECO:0000255|PROSITE-ProRule:PRU00176	RNA binding ; transcription coregulator activity ; identical protein binding ; metal ion binding ; RNA binding ; transcription coregulator activity
1.5669e-06	UU	1067.42	IFVGGLNPEATEEK	sp|Q99020|ROAA_MOUSE	T cells	Percolator	TiO2	IfVGGLNPEATEEK	MR_AC_KHoefig_180622_Expl2_Tcells_Si_C18_TiO2_perc_0.0100_XLs.tsv	21731	3169.98	161	174	IFVGGLNPEATEEK	Yes	RRM 2	RRM 2	ECO:0000255|PROSITE-ProRule:PRU00176	DNA binding ; RNA binding
1.57535e-06	U	943.362	GFGFVDFNSEEDAK	sp|P09405|NUCL_MOUSE	Thymocytes	Percolator	bRP	GfGFVDFNSEEDAK	MR_AC_KHoefig_180622_Expl2_thymo_bRP_combined_perc_0.0100_XLs.tsv	123725	19282.7	608	621	GFGFVDFNSEEDAK	Yes	RRM 4	RRM 4	ECO:0000255|PROSITE-ProRule:PRU00176	calcium ion binding ; DNA-binding transcription factor binding ; DNA topoisomerase binding ; ErbB-4 class receptor binding ; histone binding ; identical protein binding ; laminin binding ; mRNA 5'-UTR binding ; protein C-terminus binding ; RNA binding ; rRNA primary transcript binding ; selenocysteine insertion sequence binding ; sequence-specific DNA binding ; signaling receptor binding ; single…
1.57798e-06	UU	754.647	KIFVGGLNPEATEEK	sp|Q99020|ROAA_MOUSE	T cells	Percolator	bRP	KiFVGGLNPEATEEK	MR_AC_KHoefig_180622_Expl2_Tcells_bRP_combined_perc_0.0100_XLs.tsv	100024	15667.4	160	174	KIFVGGLNPEATEEK	Yes	RRM 2	RRM 2	ECO:0000255|PROSITE-ProRule:PRU00176	DNA binding ; RNA binding
1.57827e-06	UU	1026.89	NLSFNITEDELK	sp|P09405|NUCL_MOUSE	T cells	Percolator	bRP	NLSfNITEDELK	MR_AC_KHoefig_180622_Expl2_Tcells_bRP_combined_perc_0.0100_XLs.tsv	281307	43629.2	401	412	NLSFNITEDELK	Yes	RRM 2	RRM 2	ECO:0000255|PROSITE-ProRule:PRU00176	calcium ion binding ; DNA-binding transcription factor binding ; DNA topoisomerase binding ; ErbB-4 class receptor binding ; histone binding ; identical protein binding ; laminin binding ; mRNA 5'-UTR binding ; protein C-terminus binding ; RNA binding ; rRNA primary transcript binding ; selenocysteine insertion sequence binding ; sequence-specific DNA binding ; signaling receptor binding ; single…
1.58047e-06	U	914.406	IFVGGLNPEATEEK	sp|Q99020|ROAA_MOUSE	T cells	Percolator	TiO2	IfVGGLNPEATEEK	MR_AC_KHoefig_180622_Expl2_Tcells_Si_C18_TiO2_perc_0.0100_XLs.tsv	19704	2881.65	161	174	IFVGGLNPEATEEK	Yes	RRM 2	RRM 2	ECO:0000255|PROSITE-ProRule:PRU00176	DNA binding ; RNA binding
1.58224e-06	UU	1095.42	PASPATETVPAFSER	sp|Q78PY7|SND1_MOUSE	T cells	Percolator	bRP	PASPATETVpAFSER	MR_AC_KHoefig_180622_Expl2_Tcells_bRP_combined_perc_0.0100_XLs.tsv	276951	43027.2	424	438	PASPATETVPAFSER	Yes	TNase-like 3	TNase-like 3	ECO:0000255|PROSITE-ProRule:PRU00272	endonuclease activity ; endoribonuclease activity ; nuclease activity ; RISC complex binding ; RNA binding ; NF-kappaB binding ; RNA polymerase II-specific DNA-binding transcription factor binding ; transcription coactivator activity ; transcription coregulator activity
1.58495e-06	UU	980.363	GFAFVQYVNER	sp|Q9Z204|HNRPC_MOUSE	Thymocytes	Percolator	TiO2	GFAfVQYVNER	MR_AC_KHoefig_180622_Expl2_thymo_Si_C18_TiO2_perc_0.0100_XLs.tsv	21858	3377.06	51	61	GFAFVQYVNER	Yes	RRM	RRM	ECO:0000255|PROSITE-ProRule:PRU00176	deaminase binding ; enzyme inhibitor activity ; identical protein binding ; mRNA 3'-UTR binding ; mRNA binding ; N6-methyladenosine-containing RNA binding ; poly(U) RNA binding ; protein domain specific binding ; ribonucleoprotein complex binding ; RNA binding ; telomerase RNA binding
1.58539e-06	U	873.878	NLSFNITEDELK	sp|P09405|NUCL_MOUSE	T cells	Percolator	bRP	NLSFNITEdELK	MR_AC_KHoefig_180622_Expl2_Tcells_bRP_combined_perc_0.0100_XLs.tsv	12194	1891.13	401	412	NLSFNITEDELK	Yes	RRM 2	RRM 2	ECO:0000255|PROSITE-ProRule:PRU00176	calcium ion binding ; DNA-binding transcription factor binding ; DNA topoisomerase binding ; ErbB-4 class receptor binding ; histone binding ; identical protein binding ; laminin binding ; mRNA 5'-UTR binding ; protein C-terminus binding ; RNA binding ; rRNA primary transcript binding ; selenocysteine insertion sequence binding ; sequence-specific DNA binding ; signaling receptor binding ; single…
1.58722e-06	U	1066.48	LFVGNLPADITEDEFK	sp|Q8VIJ6|SFPQ_MOUSE	T cells	Percolator	Si	LfVGNLPADITEDEFK	MR_AC_KHoefig_180622_Expl2_Tcells_Si_C18_perc_0.0100_XLs.tsv	34670	4721.07	291	306	LFVGNLPADITEDEFK	Yes	RRM 1	RRM 1	ECO:0000255|PROSITE-ProRule:PRU00176	chromatin binding ; DNA binding ; histone deacetylase binding ; protein homodimerization activity ; RNA binding ; transcription cis-regulatory region binding
1.58751e-06	U	871.401	VEGSEPTTPFNLFIGNLNPNK	sp|P09405|NUCL_MOUSE	Thymocytes	Percolator	Si	VEGSEPTTPFNLfIGNLNPNK	MR_AC_KHoefig_180622_Expl2_thymo_Si_C18_perc_0.0100_XLs.tsv	34091	4758.06	300	320	VEGSEPTTPFNLFIGNLNPNK	Partially	RRM 1	RRM 1	ECO:0000255|PROSITE-ProRule:PRU00176	calcium ion binding ; DNA-binding transcription factor binding ; DNA topoisomerase binding ; ErbB-4 class receptor binding ; histone binding ; identical protein binding ; laminin binding ; mRNA 5'-UTR binding ; protein C-terminus binding ; RNA binding ; rRNA primary transcript binding ; selenocysteine insertion sequence binding ; sequence-specific DNA binding ; signaling receptor binding ; single…
1.58858e-06	UU	974.346	GYAFVQYANER	sp|Q64012|RALY_MOUSE	Thymocytes	Percolator	TiO2	GYAfVQYANER	MR_AC_KHoefig_180622_Expl2_thymo_Si_C18_TiO2_perc_0.0100_XLs.tsv	15737	2499.99	56	66	GYAFVQYANER	Yes	RRM	RRM	ECO:0000255|PROSITE-ProRule:PRU00176	RNA binding ; transcription coregulator activity ; identical protein binding ; metal ion binding ; RNA binding ; transcription coregulator activity
1.59606e-06	U	906.901	IFVGGLSPDTPEEK	sp|Q60668|HNRPD_MOUSE	T cells	Percolator	bRP	IfVGGLSPDTPEEK	MR_AC_KHoefig_180622_Expl2_Tcells_bRP_combined_perc_0.0100_XLs.tsv	211915	33109.1	184	197	IFVGGLSPDTPEEK	Yes	RRM 2	RRM 2	ECO:0000255|PROSITE-ProRule:PRU00176	chromatin binding ; histone deacetylase binding ; minor groove of adenine-thymine-rich DNA binding ; mRNA 3'-UTR AU-rich region binding ; mRNA binding ; RNA binding ; telomeric DNA binding ; kinase binding ; lactate dehydrogenase activity ; L-lactate dehydrogenase activity ; NAD binding
1.59858e-06	U	1306.6	VEGSEPTTPFNLFIGNLNPNK	sp|P09405|NUCL_MOUSE	T cells	Percolator	Si	VEGSEPTTPFNLfIGNLNPNK	MR_AC_KHoefig_180622_Expl2_Tcells_Si_C18_perc_0.0100_XLs.tsv	35459	4829.99	300	320	VEGSEPTTPFNLFIGNLNPNK	Partially	RRM 1	RRM 1	ECO:0000255|PROSITE-ProRule:PRU00176	calcium ion binding ; DNA-binding transcription factor binding ; DNA topoisomerase binding ; ErbB-4 class receptor binding ; histone binding ; identical protein binding ; laminin binding ; mRNA 5'-UTR binding ; protein C-terminus binding ; RNA binding ; rRNA primary transcript binding ; selenocysteine insertion sequence binding ; sequence-specific DNA binding ; signaling receptor binding ; single…
1.60217e-06	U	1306.6	VEGSEPTTPFNLFIGNLNPNK	sp|P09405|NUCL_MOUSE	T cells	Percolator	Si	VEGSEPTTPFNLfIGNLNPNK	MR_AC_KHoefig_180622_Expl2_Tcells_Si_C18_perc_0.0100_XLs.tsv	35216	4796.32	300	320	VEGSEPTTPFNLFIGNLNPNK	Partially	RRM 1	RRM 1	ECO:0000255|PROSITE-ProRule:PRU00176	calcium ion binding ; DNA-binding transcription factor binding ; DNA topoisomerase binding ; ErbB-4 class receptor binding ; histone binding ; identical protein binding ; laminin binding ; mRNA 5'-UTR binding ; protein C-terminus binding ; RNA binding ; rRNA primary transcript binding ; selenocysteine insertion sequence binding ; sequence-specific DNA binding ; signaling receptor binding ; single…
1.60453e-06	U	1306.6	VEGSEPTTPFNLFIGNLNPNK	sp|P09405|NUCL_MOUSE	Thymocytes	Percolator	Si	VEGSEPTTPFNLfIGNLNPNK	MR_AC_KHoefig_180622_Expl2_thymo_Si_C18_perc_0.0100_XLs.tsv	34150	4766.43	300	320	VEGSEPTTPFNLFIGNLNPNK	Partially	RRM 1	RRM 1	ECO:0000255|PROSITE-ProRule:PRU00176	calcium ion binding ; DNA-binding transcription factor binding ; DNA topoisomerase binding ; ErbB-4 class receptor binding ; histone binding ; identical protein binding ; laminin binding ; mRNA 5'-UTR binding ; protein C-terminus binding ; RNA binding ; rRNA primary transcript binding ; selenocysteine insertion sequence binding ; sequence-specific DNA binding ; signaling receptor binding ; single…
1.6144e-06	U	1015.45	VFVGGLSPDTSEEQIK	sp|Q9Z130|HNRDL_MOUSE	T cells	Percolator	bRP	VfVGGLSPDTSEEQIK	MR_AC_KHoefig_180622_Expl2_Tcells_bRP_combined_perc_0.0100_XLs.tsv	212333	33167.7	116	131	VFVGGLSPDTSEEQIK	Yes	RRM 2	RRM 2	ECO:0000255|PROSITE-ProRule:PRU00176	DNA binding ; double-stranded DNA binding ; poly(A) binding ; poly(G) binding ; RNA binding ; single-stranded DNA binding
1.61518e-06	U	906.901	IFVGGLSPDTPEEK	sp|Q60668|HNRPD_MOUSE	T cells	Percolator	bRP	IfVGGLSPDTPEEK	MR_AC_KHoefig_180622_Expl2_Tcells_bRP_combined_perc_0.0100_XLs.tsv	212246	33155.5	184	197	IFVGGLSPDTPEEK	Yes	RRM 2	RRM 2	ECO:0000255|PROSITE-ProRule:PRU00176	chromatin binding ; histone deacetylase binding ; minor groove of adenine-thymine-rich DNA binding ; mRNA 3'-UTR AU-rich region binding ; mRNA binding ; RNA binding ; telomeric DNA binding ; kinase binding ; lactate dehydrogenase activity ; L-lactate dehydrogenase activity ; NAD binding
1.627e-06	U	1018.38	SCTGESSENGLEDIDR	sp|Q8R3L2|TCF25_MOUSE	Thymocytes	Percolator	bRP	ScTGESSENGLEDIDR	MR_AC_KHoefig_180622_Expl2_thymo_bRP_combined_perc_0.0100_XLs.tsv	277978	43190.9	137	152	SCTGESSENGLEDIDR	No				DNA binding ; transcription corepressor activity
1.63016e-06	UU	980.364	GFAFVQYVNER	sp|Q9Z204|HNRPC_MOUSE	Thymocytes	Percolator	bRP	GFAfVQYVNER	MR_AC_KHoefig_180622_Expl2_thymo_bRP_combined_perc_0.0100_XLs.tsv	235906	36767.8	51	61	GFAFVQYVNER	Yes	RRM	RRM	ECO:0000255|PROSITE-ProRule:PRU00176	deaminase binding ; enzyme inhibitor activity ; identical protein binding ; mRNA 3'-UTR binding ; mRNA binding ; N6-methyladenosine-containing RNA binding ; poly(U) RNA binding ; protein domain specific binding ; ribonucleoprotein complex binding ; RNA binding ; telomerase RNA binding
1.6336e-06	U	1306.6	VEGSEPTTPFNLFIGNLNPNK	sp|P09405|NUCL_MOUSE	T cells	Percolator	Si	VEGSEPTTPFNLfIGNLNPNK	MR_AC_KHoefig_180622_Expl2_Tcells_Si_C18_perc_0.0100_XLs.tsv	35752	4870.57	300	320	VEGSEPTTPFNLFIGNLNPNK	Partially	RRM 1	RRM 1	ECO:0000255|PROSITE-ProRule:PRU00176	calcium ion binding ; DNA-binding transcription factor binding ; DNA topoisomerase binding ; ErbB-4 class receptor binding ; histone binding ; identical protein binding ; laminin binding ; mRNA 5'-UTR binding ; protein C-terminus binding ; RNA binding ; rRNA primary transcript binding ; selenocysteine insertion sequence binding ; sequence-specific DNA binding ; signaling receptor binding ; single…
1.63824e-06	U	1071.12	RPQYSNPPVQGEVM(Oxidation)EGADNQGAGEQGR	sp|P62960|YBOX1_MOUSE	T cells	Percolator	bRP	RPQySNPPVQGEVMEGADNQGAGEQGR	MR_AC_KHoefig_180622_Expl2_Tcells_bRP_combined_perc_0.0100_XLs.tsv	277391	43083.4	203	229	RPQYSNPPVQGEVMEGADNQGAGEQGR	No				C5-methylcytidine-containing RNA binding ; chromatin binding ; GTPase binding ; miRNA binding ; mRNA binding ; nucleic acid binding ; p53 binding ; RNA binding ; sequence-specific DNA binding ; sequence-specific double-stranded DNA binding ; single-stranded DNA binding
1.64189e-06	UU	1028.91	LGSTVFVANLDYK	sp|Q9D0E1|HNRPM_MOUSE	T cells	Percolator	bRP	LGSTVFVaNLDYK	MR_AC_KHoefig_180622_Expl2_Tcells_bRP_combined_perc_0.0100_XLs.tsv	235862	36756.4	201	213	LGSTVFVANLDYK	Partially	RRM 2	RRM 2	ECO:0000255|PROSITE-ProRule:PRU00176	calcium-dependent protein binding ; mRNA binding ; protein antigen binding ; protein domain specific binding
1.64252e-06	U	944.893	GGPPFAFVEFEDPR	sp|Q6PDM2|SRSF1_MOUSE	T cells	Percolator	TiO2	GGPPFAfVEFEDPR	MR_AC_KHoefig_180622_Expl2_Tcells_Si_C18_TiO2_perc_0.0100_XLs.tsv	28110	4068.73	52	65	GGPPFAFVEFEDPR	Yes	RRM 1	RRM 1	ECO:0000255|PROSITE-ProRule:PRU00176	DNA topoisomerase binding ; mRNA binding ; protein kinase B binding ; RNA binding ; RS domain binding ; thioesterase binding ; tumor necrosis factor receptor binding ; ubiquitin protein ligase binding ; zinc ion binding ; DNA binding ; DNA-directed 5'-3' RNA polymerase activity ; kinase binding ; metal ion binding ; promoter-specific chromatin binding ; protein C-terminus binding ; ubiquitin prot…
1.64526e-06	UU	1096.38	GFGFVDFNSEEDAK	sp|P09405|NUCL_MOUSE	T cells	Percolator	TiO2	GFGfVDFNSEEDAK	MR_AC_KHoefig_180622_Expl2_Tcells_Si_C18_TiO2_perc_0.0100_XLs.tsv	22484	3276.57	608	621	GFGFVDFNSEEDAK	Yes	RRM 4	RRM 4	ECO:0000255|PROSITE-ProRule:PRU00176	calcium ion binding ; DNA-binding transcription factor binding ; DNA topoisomerase binding ; ErbB-4 class receptor binding ; histone binding ; identical protein binding ; laminin binding ; mRNA 5'-UTR binding ; protein C-terminus binding ; RNA binding ; rRNA primary transcript binding ; selenocysteine insertion sequence binding ; sequence-specific DNA binding ; signaling receptor binding ; single…
1.64909e-06	U	1306.6	VEGSEPTTPFNLFIGNLNPNK	sp|P09405|NUCL_MOUSE	T cells	Percolator	Si	VEGSEPTTPFNLfIGNLNPNK	MR_AC_KHoefig_180622_Expl2_Tcells_Si_C18_perc_0.0100_XLs.tsv	34913	4754.69	300	320	VEGSEPTTPFNLFIGNLNPNK	Partially	RRM 1	RRM 1	ECO:0000255|PROSITE-ProRule:PRU00176	calcium ion binding ; DNA-binding transcription factor binding ; DNA topoisomerase binding ; ErbB-4 class receptor binding ; histone binding ; identical protein binding ; laminin binding ; mRNA 5'-UTR binding ; protein C-terminus binding ; RNA binding ; rRNA primary transcript binding ; selenocysteine insertion sequence binding ; sequence-specific DNA binding ; signaling receptor binding ; single…
1.64944e-06	UU	1097.91	GGPPFAFVEFEDPR	sp|Q6PDM2|SRSF1_MOUSE	T cells	Percolator	bRP	GGPPFAfVEFEDPR	MR_AC_KHoefig_180622_Expl2_Tcells_bRP_combined_perc_0.0100_XLs.tsv	215878	33668.4	52	65	GGPPFAFVEFEDPR	Yes	RRM 1	RRM 1	ECO:0000255|PROSITE-ProRule:PRU00176	DNA topoisomerase binding ; mRNA binding ; protein kinase B binding ; RNA binding ; RS domain binding ; thioesterase binding ; tumor necrosis factor receptor binding ; ubiquitin protein ligase binding ; zinc ion binding ; DNA binding ; DNA-directed 5'-3' RNA polymerase activity ; kinase binding ; metal ion binding ; promoter-specific chromatin binding ; protein C-terminus binding ; ubiquitin prot…
1.65092e-06	UUU	1133.38	GFAFVQYVNER	sp|Q9Z204|HNRPC_MOUSE	Thymocytes	Percolator	bRP	GFAfVQYVNER	MR_AC_KHoefig_180622_Expl2_thymo_bRP_combined_perc_0.0100_XLs.tsv	190411	29792.1	51	61	GFAFVQYVNER	Yes	RRM	RRM	ECO:0000255|PROSITE-ProRule:PRU00176	deaminase binding ; enzyme inhibitor activity ; identical protein binding ; mRNA 3'-UTR binding ; mRNA binding ; N6-methyladenosine-containing RNA binding ; poly(U) RNA binding ; protein domain specific binding ; ribonucleoprotein complex binding ; RNA binding ; telomerase RNA binding
1.65092e-06	U	828.826	HQEGEIFDTEK	sp|P47911|RL6_MOUSE	T cells	Percolator	bRP	HQEGEIfDTEK	MR_AC_KHoefig_180622_Expl2_Tcells_bRP_combined_perc_0.0100_XLs.tsv	277214	43060.8	235	245	HQEGEIFDTEK	No				5.8S rRNA binding ; mRNA binding ; RNA binding ; structural constituent of ribosome ; tRNA binding
1.65611e-06	U	805.859	EDVFVHQTAIK	sp|P62960|YBOX1_MOUSE, sp|Q9JKB3|YBOX3_MOUSE, sp|Q9Z2C8|YBOX2_MOUSE	T cells	Percolator	bRP	EDVfVHQTAIK	MR_AC_KHoefig_180622_Expl2_Tcells_bRP_combined_perc_0.0100_XLs.tsv	7590	1256.59	80; 106; 119	90; 116; 129	EDVFVHQTAIK	No...No...No				C5-methylcytidine-containing RNA binding ; chromatin binding ; GTPase binding ; miRNA binding ; mRNA binding ; nucleic acid binding ; p53 binding ; RNA binding ; sequence-specific DNA binding ; sequence-specific double-stranded DNA binding ; single-stranded DNA binding
1.65651e-06	UU	1096.38	GFGFVDFNSEEDAK	sp|P09405|NUCL_MOUSE	Thymocytes	Percolator	bRP	GFGfVDFNSEEDAK	MR_AC_KHoefig_180622_Expl2_thymo_bRP_combined_perc_0.0100_XLs.tsv	12312	1959.94	608	621	GFGFVDFNSEEDAK	Yes	RRM 4	RRM 4	ECO:0000255|PROSITE-ProRule:PRU00176	calcium ion binding ; DNA-binding transcription factor binding ; DNA topoisomerase binding ; ErbB-4 class receptor binding ; histone binding ; identical protein binding ; laminin binding ; mRNA 5'-UTR binding ; protein C-terminus binding ; RNA binding ; rRNA primary transcript binding ; selenocysteine insertion sequence binding ; sequence-specific DNA binding ; signaling receptor binding ; single…
1.6585e-06	UU	1067.42	IFVGGLNPEATEEK	sp|Q99020|ROAA_MOUSE	T cells	Percolator	TiO2	IfVGGLNPEATEEK	MR_AC_KHoefig_180622_Expl2_Tcells_Si_C18_TiO2_perc_0.0100_XLs.tsv	21480	3134.49	161	174	IFVGGLNPEATEEK	Yes	RRM 2	RRM 2	ECO:0000255|PROSITE-ProRule:PRU00176	DNA binding ; RNA binding
1.66679e-06	UU	1059.91	IFVGGLSPDTPEEK	sp|Q60668|HNRPD_MOUSE	T cells	Percolator	bRP	IFVGGLSpDTPEEK	MR_AC_KHoefig_180622_Expl2_Tcells_bRP_combined_perc_0.0100_XLs.tsv	12264	1900.8	184	197	IFVGGLSPDTPEEK	Yes	RRM 2	RRM 2	ECO:0000255|PROSITE-ProRule:PRU00176	chromatin binding ; histone deacetylase binding ; minor groove of adenine-thymine-rich DNA binding ; mRNA 3'-UTR AU-rich region binding ; mRNA binding ; RNA binding ; telomeric DNA binding ; kinase binding ; lactate dehydrogenase activity ; L-lactate dehydrogenase activity ; NAD binding
1.67018e-06	U	914.407	IFVGGLNPEATEEK	sp|Q99020|ROAA_MOUSE	T cells	Percolator	bRP	IfVGGLNPEATEEK	MR_AC_KHoefig_180622_Expl2_Tcells_bRP_combined_perc_0.0100_XLs.tsv	122593	19179.7	161	174	IFVGGLNPEATEEK	Yes	RRM 2	RRM 2	ECO:0000255|PROSITE-ProRule:PRU00176	DNA binding ; RNA binding
1.67617e-06	U	871.402	VEGSEPTTPFNLFIGNLNPNK	sp|P09405|NUCL_MOUSE	T cells	Percolator	Si	VEGSEPTTPFNLfIGNLNPNK	MR_AC_KHoefig_180622_Expl2_Tcells_Si_C18_perc_0.0100_XLs.tsv	34807	4740.03	300	320	VEGSEPTTPFNLFIGNLNPNK	Partially	RRM 1	RRM 1	ECO:0000255|PROSITE-ProRule:PRU00176	calcium ion binding ; DNA-binding transcription factor binding ; DNA topoisomerase binding ; ErbB-4 class receptor binding ; histone binding ; identical protein binding ; laminin binding ; mRNA 5'-UTR binding ; protein C-terminus binding ; RNA binding ; rRNA primary transcript binding ; selenocysteine insertion sequence binding ; sequence-specific DNA binding ; signaling receptor binding ; single…
1.67721e-06	U	873.878	NLSFNITEDELK	sp|P09405|NUCL_MOUSE	Thymocytes	Percolator	TiO2	NLsFNITEDELK	MR_AC_KHoefig_180622_Expl2_thymo_Si_C18_TiO2_perc_0.0100_XLs.tsv	20369	3166.4	401	412	NLSFNITEDELK	Yes	RRM 2	RRM 2	ECO:0000255|PROSITE-ProRule:PRU00176	calcium ion binding ; DNA-binding transcription factor binding ; DNA topoisomerase binding ; ErbB-4 class receptor binding ; histone binding ; identical protein binding ; laminin binding ; mRNA 5'-UTR binding ; protein C-terminus binding ; RNA binding ; rRNA primary transcript binding ; selenocysteine insertion sequence binding ; sequence-specific DNA binding ; signaling receptor binding ; single…
1.67982e-06	U	943.362	GFGFVDFNSEEDAK	sp|P09405|NUCL_MOUSE	Thymocytes	Percolator	bRP	GFGfVDFNSEEDAK	MR_AC_KHoefig_180622_Expl2_thymo_bRP_combined_perc_0.0100_XLs.tsv	101616	15798	608	621	GFGFVDFNSEEDAK	Yes	RRM 4	RRM 4	ECO:0000255|PROSITE-ProRule:PRU00176	calcium ion binding ; DNA-binding transcription factor binding ; DNA topoisomerase binding ; ErbB-4 class receptor binding ; histone binding ; identical protein binding ; laminin binding ; mRNA 5'-UTR binding ; protein C-terminus binding ; RNA binding ; rRNA primary transcript binding ; selenocysteine insertion sequence binding ; sequence-specific DNA binding ; signaling receptor binding ; single…
1.68021e-06	U	805.859	EDVFVHQTAIK	sp|P62960|YBOX1_MOUSE, sp|Q9JKB3|YBOX3_MOUSE, sp|Q9Z2C8|YBOX2_MOUSE	T cells	Percolator	bRP	EDVfVHQTAIK	MR_AC_KHoefig_180622_Expl2_Tcells_bRP_combined_perc_0.0100_XLs.tsv	7755	1279.31	80; 106; 119	90; 116; 129	EDVFVHQTAIK	No...No...No				C5-methylcytidine-containing RNA binding ; chromatin binding ; GTPase binding ; miRNA binding ; mRNA binding ; nucleic acid binding ; p53 binding ; RNA binding ; sequence-specific DNA binding ; sequence-specific double-stranded DNA binding ; single-stranded DNA binding
1.68243e-06	U	906.9	IFVGGLSPDTPEEK	sp|Q60668|HNRPD_MOUSE	T cells	Percolator	TiO2	IfVGGLSPDTPEEK	MR_AC_KHoefig_180622_Expl2_Tcells_Si_C18_TiO2_perc_0.0100_XLs.tsv	19152	2804.27	184	197	IFVGGLSPDTPEEK	Yes	RRM 2	RRM 2	ECO:0000255|PROSITE-ProRule:PRU00176	chromatin binding ; histone deacetylase binding ; minor groove of adenine-thymine-rich DNA binding ; mRNA 3'-UTR AU-rich region binding ; mRNA binding ; RNA binding ; telomeric DNA binding ; kinase binding ; lactate dehydrogenase activity ; L-lactate dehydrogenase activity ; NAD binding
1.68352e-06	U	827.351	GFAFVQYVNER	sp|Q9Z204|HNRPC_MOUSE	Thymocytes	Percolator	TiO2	GFAfVQYVNER	MR_AC_KHoefig_180622_Expl2_thymo_Si_C18_TiO2_perc_0.0100_XLs.tsv	21531	3330.64	51	61	GFAFVQYVNER	Yes	RRM	RRM	ECO:0000255|PROSITE-ProRule:PRU00176	deaminase binding ; enzyme inhibitor activity ; identical protein binding ; mRNA 3'-UTR binding ; mRNA binding ; N6-methyladenosine-containing RNA binding ; poly(U) RNA binding ; protein domain specific binding ; ribonucleoprotein complex binding ; RNA binding ; telomerase RNA binding
1.68558e-06	U	827.351	GFAFVQYVNER	sp|Q9Z204|HNRPC_MOUSE	T cells	Percolator	TiO2	GFAfVQYVNER	MR_AC_KHoefig_180622_Expl2_Tcells_Si_C18_TiO2_perc_0.0100_XLs.tsv	22861	3329.18	51	61	GFAFVQYVNER	Yes	RRM	RRM	ECO:0000255|PROSITE-ProRule:PRU00176	deaminase binding ; enzyme inhibitor activity ; identical protein binding ; mRNA 3'-UTR binding ; mRNA binding ; N6-methyladenosine-containing RNA binding ; poly(U) RNA binding ; protein domain specific binding ; ribonucleoprotein complex binding ; RNA binding ; telomerase RNA binding
1.68749e-06	U	883.357	AEAGAGSATEFQFR	sp|P63325|RS10_MOUSE	T cells	Percolator	bRP	AEAGAGSATEfQFR	MR_AC_KHoefig_180622_Expl2_Tcells_bRP_combined_perc_0.0100_XLs.tsv	277329	43075.9	140	153	AEAGAGSATEFQFR	No				RNA binding ; structural constituent of ribosome ; tRNA binding
1.69378e-06	UU	1200.98	LFIGGLSFETTDDSLR	sp|Q8BG05|ROA3_MOUSE	T cells	Percolator	Si	LFIGGLsFETTDDSLR	MR_AC_KHoefig_180622_Expl2_Tcells_Si_C18_perc_0.0100_XLs.tsv	32686	4449.12	37	52	LFIGGLSFETTDDSLR	Yes	RRM 1	RRM 1	ECO:0000255|PROSITE-ProRule:PRU00176	mRNA binding ; RNA transmembrane transporter activity
1.69882e-06	U	1210.99	GFGFVTFSSM(Oxidation)AEVDAAM(Oxidation)AAR	sp|O88569|ROA2_MOUSE	T cells	Percolator	Si	GFGFVTFssMAEVDAAMAAR	MR_AC_KHoefig_180622_Expl2_Tcells_Si_C18_perc_0.0100_XLs.tsv	30023	4083.69	63	82	GFGFVTFSSMAEVDAAMAAR	Yes	RRM 1	RRM 1	ECO:0000255|PROSITE-ProRule:PRU00176	DNA polymerase binding ; G-rich strand telomeric DNA binding ; identical protein binding ; miRNA binding ; mRNA 3'-UTR binding ; mRNA CDS binding ; N6-methyladenosine-containing RNA binding ; pre-mRNA intronic binding ; regulatory region RNA binding ; RNA binding ; single-stranded telomeric DNA binding
1.70524e-06	U	805.859	EDVFVHQTAIK	sp|P62960|YBOX1_MOUSE, sp|Q9JKB3|YBOX3_MOUSE, sp|Q9Z2C8|YBOX2_MOUSE	T cells	Percolator	bRP	EDVfVHQTAIK	MR_AC_KHoefig_180622_Expl2_Tcells_bRP_combined_perc_0.0100_XLs.tsv	7187	1201.13	80; 106; 119	90; 116; 129	EDVFVHQTAIK	No...No...No				C5-methylcytidine-containing RNA binding ; chromatin binding ; GTPase binding ; miRNA binding ; mRNA binding ; nucleic acid binding ; p53 binding ; RNA binding ; sequence-specific DNA binding ; sequence-specific double-stranded DNA binding ; single-stranded DNA binding
1.70589e-06	AU	1107.89	GFGFVDFNSEEDAK	sp|P09405|NUCL_MOUSE	T cells	Percolator	bRP	GFGFvDFNSEEDAK	MR_AC_KHoefig_180622_Expl2_Tcells_bRP_combined_perc_0.0100_XLs.tsv	11673	1818.33	608	621	GFGFVDFNSEEDAK	Yes	RRM 4	RRM 4	ECO:0000255|PROSITE-ProRule:PRU00176	calcium ion binding ; DNA-binding transcription factor binding ; DNA topoisomerase binding ; ErbB-4 class receptor binding ; histone binding ; identical protein binding ; laminin binding ; mRNA 5'-UTR binding ; protein C-terminus binding ; RNA binding ; rRNA primary transcript binding ; selenocysteine insertion sequence binding ; sequence-specific DNA binding ; signaling receptor binding ; single…
1.71354e-06	U	943.363	GFGFVDFNSEEDAK	sp|P09405|NUCL_MOUSE	T cells	Percolator	bRP	GFGfVDFNSEEDAK	MR_AC_KHoefig_180622_Expl2_Tcells_bRP_combined_perc_0.0100_XLs.tsv	12193	1891.06	608	621	GFGFVDFNSEEDAK	Yes	RRM 4	RRM 4	ECO:0000255|PROSITE-ProRule:PRU00176	calcium ion binding ; DNA-binding transcription factor binding ; DNA topoisomerase binding ; ErbB-4 class receptor binding ; histone binding ; identical protein binding ; laminin binding ; mRNA 5'-UTR binding ; protein C-terminus binding ; RNA binding ; rRNA primary transcript binding ; selenocysteine insertion sequence binding ; sequence-specific DNA binding ; signaling receptor binding ; single…
1.71427e-06	U	942.408	PASPATETVPAFSER	sp|Q78PY7|SND1_MOUSE	T cells	Percolator	bRP	PASPATETVpAFSER	MR_AC_KHoefig_180622_Expl2_Tcells_bRP_combined_perc_0.0100_XLs.tsv	96228	15137.5	424	438	PASPATETVPAFSER	Yes	TNase-like 3	TNase-like 3	ECO:0000255|PROSITE-ProRule:PRU00272	endonuclease activity ; endoribonuclease activity ; nuclease activity ; RISC complex binding ; RNA binding ; NF-kappaB binding ; RNA polymerase II-specific DNA-binding transcription factor binding ; transcription coactivator activity ; transcription coregulator activity
1.71565e-06	U	871.402	VEGSEPTTPFNLFIGNLNPNK	sp|P09405|NUCL_MOUSE	T cells	Percolator	Si	VEGSEPTTPFNLfIGNLNPNK	MR_AC_KHoefig_180622_Expl2_Tcells_Si_C18_perc_0.0100_XLs.tsv	35176	4790.75	300	320	VEGSEPTTPFNLFIGNLNPNK	Partially	RRM 1	RRM 1	ECO:0000255|PROSITE-ProRule:PRU00176	calcium ion binding ; DNA-binding transcription factor binding ; DNA topoisomerase binding ; ErbB-4 class receptor binding ; histone binding ; identical protein binding ; laminin binding ; mRNA 5'-UTR binding ; protein C-terminus binding ; RNA binding ; rRNA primary transcript binding ; selenocysteine insertion sequence binding ; sequence-specific DNA binding ; signaling receptor binding ; single…
1.71661e-06	UU	1096.38	GFGFVDFNSEEDAK	sp|P09405|NUCL_MOUSE	T cells	Percolator	bRP	GFGfVDFNSEEDAK	MR_AC_KHoefig_180622_Expl2_Tcells_bRP_combined_perc_0.0100_XLs.tsv	282462	43789.5	608	621	GFGFVDFNSEEDAK	Yes	RRM 4	RRM 4	ECO:0000255|PROSITE-ProRule:PRU00176	calcium ion binding ; DNA-binding transcription factor binding ; DNA topoisomerase binding ; ErbB-4 class receptor binding ; histone binding ; identical protein binding ; laminin binding ; mRNA 5'-UTR binding ; protein C-terminus binding ; RNA binding ; rRNA primary transcript binding ; selenocysteine insertion sequence binding ; sequence-specific DNA binding ; signaling receptor binding ; single…
1.71744e-06	U	1066.48	LFVGNLPADITEDEFK	sp|Q8VIJ6|SFPQ_MOUSE	T cells	Percolator	Si	LfVGNLPADITEDEFK	MR_AC_KHoefig_180622_Expl2_Tcells_Si_C18_perc_0.0100_XLs.tsv	34748	4731.87	291	306	LFVGNLPADITEDEFK	Yes	RRM 1	RRM 1	ECO:0000255|PROSITE-ProRule:PRU00176	chromatin binding ; DNA binding ; histone deacetylase binding ; protein homodimerization activity ; RNA binding ; transcription cis-regulatory region binding
1.71876e-06	U	943.362	GFGFVDFNSEEDAK	sp|P09405|NUCL_MOUSE	T cells	Percolator	bRP	GFGfVDFNSEEDAK	MR_AC_KHoefig_180622_Expl2_Tcells_bRP_combined_perc_0.0100_XLs.tsv	101113	15821.6	608	621	GFGFVDFNSEEDAK	Yes	RRM 4	RRM 4	ECO:0000255|PROSITE-ProRule:PRU00176	calcium ion binding ; DNA-binding transcription factor binding ; DNA topoisomerase binding ; ErbB-4 class receptor binding ; histone binding ; identical protein binding ; laminin binding ; mRNA 5'-UTR binding ; protein C-terminus binding ; RNA binding ; rRNA primary transcript binding ; selenocysteine insertion sequence binding ; sequence-specific DNA binding ; signaling receptor binding ; single…
1.72531e-06	U	1015.45	VFVGGLSPDTSEEQIK	sp|Q9Z130|HNRDL_MOUSE	T cells	Percolator	bRP	VfVGGLSPDTSEEQIK	MR_AC_KHoefig_180622_Expl2_Tcells_bRP_combined_perc_0.0100_XLs.tsv	211911	33108.6	116	131	VFVGGLSPDTSEEQIK	Yes	RRM 2	RRM 2	ECO:0000255|PROSITE-ProRule:PRU00176	DNA binding ; double-stranded DNA binding ; poly(A) binding ; poly(G) binding ; RNA binding ; single-stranded DNA binding
1.72825e-06	AU	783.623	GFGFVTFDDHDPVDK	sp|O88569|ROA2_MOUSE	T cells	Percolator	TiO2	GFGFVTFddHdPVdK	MR_AC_KHoefig_180622_Expl2_Tcells_Si_C18_TiO2_perc_0.0100_XLs.tsv	22360	3259.11	154	168	GFGFVTFDDHDPVDK	Yes	RRM 2	RRM 2	ECO:0000255|PROSITE-ProRule:PRU00176	DNA polymerase binding ; G-rich strand telomeric DNA binding ; identical protein binding ; miRNA binding ; mRNA 3'-UTR binding ; mRNA CDS binding ; N6-methyladenosine-containing RNA binding ; pre-mRNA intronic binding ; regulatory region RNA binding ; RNA binding ; single-stranded telomeric DNA binding
1.73027e-06	UU	1096.37	GFGFVDFNSEEDAK	sp|P09405|NUCL_MOUSE	Thymocytes	Percolator	bRP	GfGfVDfNSEEDAK	MR_AC_KHoefig_180622_Expl2_thymo_bRP_combined_perc_0.0100_XLs.tsv	12040	1921.46	608	621	GFGFVDFNSEEDAK	Yes	RRM 4	RRM 4	ECO:0000255|PROSITE-ProRule:PRU00176	calcium ion binding ; DNA-binding transcription factor binding ; DNA topoisomerase binding ; ErbB-4 class receptor binding ; histone binding ; identical protein binding ; laminin binding ; mRNA 5'-UTR binding ; protein C-terminus binding ; RNA binding ; rRNA primary transcript binding ; selenocysteine insertion sequence binding ; sequence-specific DNA binding ; signaling receptor binding ; single…
1.7309e-06	U	851.336	GGGGNFGPGPGSNFR	sp|O88569|ROA2_MOUSE	T cells	Percolator	bRP	GGGGNFGPGPGSnFR	MR_AC_KHoefig_180622_Expl2_Tcells_bRP_combined_perc_0.0100_XLs.tsv	208119	32581.6	214	228	GGGGNFGPGPGSNFR	No				DNA polymerase binding ; G-rich strand telomeric DNA binding ; identical protein binding ; miRNA binding ; mRNA 3'-UTR binding ; mRNA CDS binding ; N6-methyladenosine-containing RNA binding ; pre-mRNA intronic binding ; regulatory region RNA binding ; RNA binding ; single-stranded telomeric DNA binding
1.73162e-06	UU	1067.42	IFVGGLNPEATEEK	sp|Q99020|ROAA_MOUSE	T cells	Percolator	bRP	IfVGGLNPEATEEK	MR_AC_KHoefig_180622_Expl2_Tcells_bRP_combined_perc_0.0100_XLs.tsv	12386	1917.85	161	174	IFVGGLNPEATEEK	Yes	RRM 2	RRM 2	ECO:0000255|PROSITE-ProRule:PRU00176	DNA binding ; RNA binding
1.74017e-06	U	805.86	EDVFVHQTAIK	sp|P62960|YBOX1_MOUSE, sp|Q9JKB3|YBOX3_MOUSE, sp|Q9Z2C8|YBOX2_MOUSE	T cells	Percolator	bRP	EDVfVHQTAIK	MR_AC_KHoefig_180622_Expl2_Tcells_bRP_combined_perc_0.0100_XLs.tsv	278501	43237.7	80; 106; 119	90; 116; 129	EDVFVHQTAIK	No...No...No				C5-methylcytidine-containing RNA binding ; chromatin binding ; GTPase binding ; miRNA binding ; mRNA binding ; nucleic acid binding ; p53 binding ; RNA binding ; sequence-specific DNA binding ; sequence-specific double-stranded DNA binding ; single-stranded DNA binding
1.74285e-06	UU	1096.37	GFGFVDFNSEEDAK	sp|P09405|NUCL_MOUSE	T cells	Percolator	bRP	GFGfVDFNSEEDAK	MR_AC_KHoefig_180622_Expl2_Tcells_bRP_combined_perc_0.0100_XLs.tsv	12391	1918.51	608	621	GFGFVDFNSEEDAK	Yes	RRM 4	RRM 4	ECO:0000255|PROSITE-ProRule:PRU00176	calcium ion binding ; DNA-binding transcription factor binding ; DNA topoisomerase binding ; ErbB-4 class receptor binding ; histone binding ; identical protein binding ; laminin binding ; mRNA 5'-UTR binding ; protein C-terminus binding ; RNA binding ; rRNA primary transcript binding ; selenocysteine insertion sequence binding ; sequence-specific DNA binding ; signaling receptor binding ; single…
1.74363e-06	U	828.827	HQEGEIFDTEK	sp|P47911|RL6_MOUSE	T cells	Percolator	bRP	HQEGEIfDTEK	MR_AC_KHoefig_180622_Expl2_Tcells_bRP_combined_perc_0.0100_XLs.tsv	277132	43050.4	235	245	HQEGEIFDTEK	No				5.8S rRNA binding ; mRNA binding ; RNA binding ; structural constituent of ribosome ; tRNA binding
1.74756e-06	U	914.406	IFVGGLNPEATEEK	sp|Q99020|ROAA_MOUSE	T cells	Percolator	TiO2	IfVGGLNPEATEEK	MR_AC_KHoefig_180622_Expl2_Tcells_Si_C18_TiO2_perc_0.0100_XLs.tsv	19540	2858.07	161	174	IFVGGLNPEATEEK	Yes	RRM 2	RRM 2	ECO:0000255|PROSITE-ProRule:PRU00176	DNA binding ; RNA binding
1.74871e-06	UU	1096.38	GFGFVDFNSEEDAK	sp|P09405|NUCL_MOUSE	T cells	Percolator	TiO2	GFgFVDFNSEEDAK	MR_AC_KHoefig_180622_Expl2_Tcells_Si_C18_TiO2_perc_0.0100_XLs.tsv	22737	3312.12	608	621	GFGFVDFNSEEDAK	Yes	RRM 4	RRM 4	ECO:0000255|PROSITE-ProRule:PRU00176	calcium ion binding ; DNA-binding transcription factor binding ; DNA topoisomerase binding ; ErbB-4 class receptor binding ; histone binding ; identical protein binding ; laminin binding ; mRNA 5'-UTR binding ; protein C-terminus binding ; RNA binding ; rRNA primary transcript binding ; selenocysteine insertion sequence binding ; sequence-specific DNA binding ; signaling receptor binding ; single…
1.75167e-06	C	942.871	GFGFVDFNSEEDAK	sp|P09405|NUCL_MOUSE	T cells	Percolator	bRP	GfGFVDFNSEEDAK	MR_AC_KHoefig_180622_Expl2_Tcells_bRP_combined_perc_0.0100_XLs.tsv	282055	43732.7	608	621	GFGFVDFNSEEDAK	Yes	RRM 4	RRM 4	ECO:0000255|PROSITE-ProRule:PRU00176	calcium ion binding ; DNA-binding transcription factor binding ; DNA topoisomerase binding ; ErbB-4 class receptor binding ; histone binding ; identical protein binding ; laminin binding ; mRNA 5'-UTR binding ; protein C-terminus binding ; RNA binding ; rRNA primary transcript binding ; selenocysteine insertion sequence binding ; sequence-specific DNA binding ; signaling receptor binding ; single…
1.75857e-06	UU	952.908	VFIGNLNTAVVK	sp|Q64012|RALY_MOUSE	T cells	Percolator	TiO2	VfIGNLNTAVVK	MR_AC_KHoefig_180622_Expl2_Tcells_Si_C18_TiO2_perc_0.0100_XLs.tsv	24710	3588.27	23	34	VFIGNLNTAVVK	Yes	RRM	RRM	ECO:0000255|PROSITE-ProRule:PRU00176	RNA binding ; transcription coregulator activity ; identical protein binding ; metal ion binding ; RNA binding ; transcription coregulator activity
1.75859e-06	UU	980.363	GFAFVQYVNER	sp|Q9Z204|HNRPC_MOUSE	Thymocytes	Percolator	TiO2	GFAFVqYVNER	MR_AC_KHoefig_180622_Expl2_thymo_Si_C18_TiO2_perc_0.0100_XLs.tsv	20537	3190.28	51	61	GFAFVQYVNER	Yes	RRM	RRM	ECO:0000255|PROSITE-ProRule:PRU00176	deaminase binding ; enzyme inhibitor activity ; identical protein binding ; mRNA 3'-UTR binding ; mRNA binding ; N6-methyladenosine-containing RNA binding ; poly(U) RNA binding ; protein domain specific binding ; ribonucleoprotein complex binding ; RNA binding ; telomerase RNA binding
1.7592e-06	UU	974.346	GYAFVQYANER	sp|Q64012|RALY_MOUSE	Thymocytes	Percolator	bRP	GYAfVQYANER	MR_AC_KHoefig_180622_Expl2_thymo_bRP_combined_perc_0.0100_XLs.tsv	143504	22448.4	56	66	GYAFVQYANER	Yes	RRM	RRM	ECO:0000255|PROSITE-ProRule:PRU00176	RNA binding ; transcription coregulator activity ; identical protein binding ; metal ion binding ; RNA binding ; transcription coregulator activity
1.76199e-06	UU	1096.38	GFGFVDFNSEEDAK	sp|P09405|NUCL_MOUSE	T cells	Percolator	bRP	GFGFVDFNSEEDAk	MR_AC_KHoefig_180622_Expl2_Tcells_bRP_combined_perc_0.0100_XLs.tsv	282545	43801.2	608	621	GFGFVDFNSEEDAK	Yes	RRM 4	RRM 4	ECO:0000255|PROSITE-ProRule:PRU00176	calcium ion binding ; DNA-binding transcription factor binding ; DNA topoisomerase binding ; ErbB-4 class receptor binding ; histone binding ; identical protein binding ; laminin binding ; mRNA 5'-UTR binding ; protein C-terminus binding ; RNA binding ; rRNA primary transcript binding ; selenocysteine insertion sequence binding ; sequence-specific DNA binding ; signaling receptor binding ; single…
1.76498e-06	U	821.333	GYAFVQYANER	sp|Q64012|RALY_MOUSE	Thymocytes	Percolator	TiO2	GYAfVQYANER	MR_AC_KHoefig_180622_Expl2_thymo_Si_C18_TiO2_perc_0.0100_XLs.tsv	14289	2288.78	56	66	GYAFVQYANER	Yes	RRM	RRM	ECO:0000255|PROSITE-ProRule:PRU00176	RNA binding ; transcription coregulator activity ; identical protein binding ; metal ion binding ; RNA binding ; transcription coregulator activity
1.76731e-06	U	883.357	AEAGAGSATEFQFR	sp|P63325|RS10_MOUSE	T cells	Percolator	bRP	AEAGAGSATEfQFR	MR_AC_KHoefig_180622_Expl2_Tcells_bRP_combined_perc_0.0100_XLs.tsv	276970	43029.7	140	153	AEAGAGSATEFQFR	No				RNA binding ; structural constituent of ribosome ; tRNA binding
1.76913e-06	C	942.871	GFGFVDFNSEEDAK	sp|P09405|NUCL_MOUSE	T cells	Percolator	bRP	GfGFVDFNSEEDAK	MR_AC_KHoefig_180622_Expl2_Tcells_bRP_combined_perc_0.0100_XLs.tsv	281721	43686.6	608	621	GFGFVDFNSEEDAK	Yes	RRM 4	RRM 4	ECO:0000255|PROSITE-ProRule:PRU00176	calcium ion binding ; DNA-binding transcription factor binding ; DNA topoisomerase binding ; ErbB-4 class receptor binding ; histone binding ; identical protein binding ; laminin binding ; mRNA 5'-UTR binding ; protein C-terminus binding ; RNA binding ; rRNA primary transcript binding ; selenocysteine insertion sequence binding ; sequence-specific DNA binding ; signaling receptor binding ; single…
1.76962e-06	U	906.901	IFVGGLSPDTPEEK	sp|Q60668|HNRPD_MOUSE	T cells	Percolator	TiO2	IfVGGLSPDTPEEK	MR_AC_KHoefig_180622_Expl2_Tcells_Si_C18_TiO2_perc_0.0100_XLs.tsv	19316	2826.76	184	197	IFVGGLSPDTPEEK	Yes	RRM 2	RRM 2	ECO:0000255|PROSITE-ProRule:PRU00176	chromatin binding ; histone deacetylase binding ; minor groove of adenine-thymine-rich DNA binding ; mRNA 3'-UTR AU-rich region binding ; mRNA binding ; RNA binding ; telomeric DNA binding ; kinase binding ; lactate dehydrogenase activity ; L-lactate dehydrogenase activity ; NAD binding
1.76982e-06	U	943.362	GFGFVDFNSEEDAK	sp|P09405|NUCL_MOUSE	T cells	Percolator	TiO2	GFGfVDFNSEEDAK	MR_AC_KHoefig_180622_Expl2_Tcells_Si_C18_TiO2_perc_0.0100_XLs.tsv	21894	3193.03	608	621	GFGFVDFNSEEDAK	Yes	RRM 4	RRM 4	ECO:0000255|PROSITE-ProRule:PRU00176	calcium ion binding ; DNA-binding transcription factor binding ; DNA topoisomerase binding ; ErbB-4 class receptor binding ; histone binding ; identical protein binding ; laminin binding ; mRNA 5'-UTR binding ; protein C-terminus binding ; RNA binding ; rRNA primary transcript binding ; selenocysteine insertion sequence binding ; sequence-specific DNA binding ; signaling receptor binding ; single…
1.77032e-06	C	942.871	GFGFVDFNSEEDAK	sp|P09405|NUCL_MOUSE	T cells	Percolator	bRP	GfGFVDFNSEEDAK	MR_AC_KHoefig_180622_Expl2_Tcells_bRP_combined_perc_0.0100_XLs.tsv	281557	43663.9	608	621	GFGFVDFNSEEDAK	Yes	RRM 4	RRM 4	ECO:0000255|PROSITE-ProRule:PRU00176	calcium ion binding ; DNA-binding transcription factor binding ; DNA topoisomerase binding ; ErbB-4 class receptor binding ; histone binding ; identical protein binding ; laminin binding ; mRNA 5'-UTR binding ; protein C-terminus binding ; RNA binding ; rRNA primary transcript binding ; selenocysteine insertion sequence binding ; sequence-specific DNA binding ; signaling receptor binding ; single…
1.77293e-06	U	828.826	HQEGEIFDTEK	sp|P47911|RL6_MOUSE	T cells	Percolator	bRP	HQEGEIfDTEK	MR_AC_KHoefig_180622_Expl2_Tcells_bRP_combined_perc_0.0100_XLs.tsv	276860	43015.8	235	245	HQEGEIFDTEK	No				5.8S rRNA binding ; mRNA binding ; RNA binding ; structural constituent of ribosome ; tRNA binding
1.77711e-06	U	805.859	EDVFVHQTAIK	sp|P62960|YBOX1_MOUSE, sp|Q9JKB3|YBOX3_MOUSE, sp|Q9Z2C8|YBOX2_MOUSE	T cells	Percolator	bRP	EDVfVHQTAIK	MR_AC_KHoefig_180622_Expl2_Tcells_bRP_combined_perc_0.0100_XLs.tsv	278423	43227	80; 106; 119	90; 116; 129	EDVFVHQTAIK	No...No...No				C5-methylcytidine-containing RNA binding ; chromatin binding ; GTPase binding ; miRNA binding ; mRNA binding ; nucleic acid binding ; p53 binding ; RNA binding ; sequence-specific DNA binding ; sequence-specific double-stranded DNA binding ; single-stranded DNA binding
1.77802e-06	UU	980.364	GFAFVQYVNER	sp|Q9Z204|HNRPC_MOUSE	Thymocytes	Percolator	bRP	GFAfVQYVNER	MR_AC_KHoefig_180622_Expl2_thymo_bRP_combined_perc_0.0100_XLs.tsv	235747	36745.5	51	61	GFAFVQYVNER	Yes	RRM	RRM	ECO:0000255|PROSITE-ProRule:PRU00176	deaminase binding ; enzyme inhibitor activity ; identical protein binding ; mRNA 3'-UTR binding ; mRNA binding ; N6-methyladenosine-containing RNA binding ; poly(U) RNA binding ; protein domain specific binding ; ribonucleoprotein complex binding ; RNA binding ; telomerase RNA binding
1.78251e-06	U	805.859	EDVFVHQTAIK	sp|P62960|YBOX1_MOUSE, sp|Q9JKB3|YBOX3_MOUSE, sp|Q9Z2C8|YBOX2_MOUSE	T cells	Percolator	bRP	EDVfVHQTAIK	MR_AC_KHoefig_180622_Expl2_Tcells_bRP_combined_perc_0.0100_XLs.tsv	277827	43140.6	80; 106; 119	90; 116; 129	EDVFVHQTAIK	No...No...No				C5-methylcytidine-containing RNA binding ; chromatin binding ; GTPase binding ; miRNA binding ; mRNA binding ; nucleic acid binding ; p53 binding ; RNA binding ; sequence-specific DNA binding ; sequence-specific double-stranded DNA binding ; single-stranded DNA binding
1.78295e-06	U	1100.48	LFVGNLPPDITEEEM(Oxidation)R	sp|Q99K48|NONO_MOUSE	T cells	Percolator	Si	LfVGNLPPDITEEEMR	MR_AC_KHoefig_180622_Expl2_Tcells_Si_C18_perc_0.0100_XLs.tsv	28193	3835.91	78	93	LFVGNLPPDITEEEMR	Yes	RRM 1	RRM 1	ECO:0000255|PROSITE-ProRule:PRU00176	chromatin binding ; DNA binding ; identical protein binding ; RNA binding ; cis-regulatory region sequence-specific DNA binding ; DNA binding ; DNA-binding transcription activator activity ; DNA-binding transcription activator activity, RNA polymerase II-specific ; DNA-binding transcription factor activity ; DNA-binding transcription factor activity, RNA polymerase II-specific ; DNA-binding trans…
1.78329e-06	UU	1067.42	IFVGGLNPEATEEK	sp|Q99020|ROAA_MOUSE	T cells	Percolator	bRP	IFVGGlNPEATEEK	MR_AC_KHoefig_180622_Expl2_Tcells_bRP_combined_perc_0.0100_XLs.tsv	281085	43598.1	161	174	IFVGGLNPEATEEK	Yes	RRM 2	RRM 2	ECO:0000255|PROSITE-ProRule:PRU00176	DNA binding ; RNA binding
1.7884e-06	U	1025.91	FGGNPGGFGNQGGFGNSR	sp|Q921F2|TADBP_MOUSE	T cells	Percolator	bRP	FGGNPGGFgNQGGFGNSR	MR_AC_KHoefig_180622_Expl2_Tcells_bRP_combined_perc_0.0100_XLs.tsv	30776	4845.14	276	293	FGGNPGGFGNQGGFGNSR	No				double-stranded DNA binding ; identical protein binding ; mRNA 3'-UTR binding ; pre-mRNA intronic binding ; RNA binding ; RNA polymerase II cis-regulatory region sequence-specific DNA binding
1.78912e-06	U	1015.45	VFVGGLSPDTSEEQIK	sp|Q9Z130|HNRDL_MOUSE	T cells	Percolator	bRP	VfVGGLSPDTSEEQIK	MR_AC_KHoefig_180622_Expl2_Tcells_bRP_combined_perc_0.0100_XLs.tsv	212000	33121	116	131	VFVGGLSPDTSEEQIK	Yes	RRM 2	RRM 2	ECO:0000255|PROSITE-ProRule:PRU00176	DNA binding ; double-stranded DNA binding ; poly(A) binding ; poly(G) binding ; RNA binding ; single-stranded DNA binding
1.79131e-06	UUU	1133.38	GFAFVQYVNER	sp|Q9Z204|HNRPC_MOUSE	Thymocytes	Percolator	bRP	GFAfVQYVNER	MR_AC_KHoefig_180622_Expl2_thymo_bRP_combined_perc_0.0100_XLs.tsv	189991	29732.6	51	61	GFAFVQYVNER	Yes	RRM	RRM	ECO:0000255|PROSITE-ProRule:PRU00176	deaminase binding ; enzyme inhibitor activity ; identical protein binding ; mRNA 3'-UTR binding ; mRNA binding ; N6-methyladenosine-containing RNA binding ; poly(U) RNA binding ; protein domain specific binding ; ribonucleoprotein complex binding ; RNA binding ; telomerase RNA binding
1.7932e-06	UU	958.872	EDVFVHQTAIK	sp|P62960|YBOX1_MOUSE, sp|Q9JKB3|YBOX3_MOUSE, sp|Q9Z2C8|YBOX2_MOUSE	T cells	Percolator	bRP	EDVfVHQTAIK	MR_AC_KHoefig_180622_Expl2_Tcells_bRP_combined_perc_0.0100_XLs.tsv	277251	43065.9	80; 106; 119	90; 116; 129	EDVFVHQTAIK	No...No...No				C5-methylcytidine-containing RNA binding ; chromatin binding ; GTPase binding ; miRNA binding ; mRNA binding ; nucleic acid binding ; p53 binding ; RNA binding ; sequence-specific DNA binding ; sequence-specific double-stranded DNA binding ; single-stranded DNA binding
1.79397e-06	U	1047.97	LFIGGLSFETTDDSLR	sp|Q8BG05|ROA3_MOUSE	T cells	Percolator	Si	LFIGGLsFETTDDSLR	MR_AC_KHoefig_180622_Expl2_Tcells_Si_C18_perc_0.0100_XLs.tsv	31444	4279.38	37	52	LFIGGLSFETTDDSLR	Yes	RRM 1	RRM 1	ECO:0000255|PROSITE-ProRule:PRU00176	mRNA binding ; RNA transmembrane transporter activity
1.79433e-06	UU	1096.38	GFGFVDFNSEEDAK	sp|P09405|NUCL_MOUSE	T cells	Percolator	TiO2	GFGFVDFNSEEdAK	MR_AC_KHoefig_180622_Expl2_Tcells_Si_C18_TiO2_perc_0.0100_XLs.tsv	22908	3335.71	608	621	GFGFVDFNSEEDAK	Yes	RRM 4	RRM 4	ECO:0000255|PROSITE-ProRule:PRU00176	calcium ion binding ; DNA-binding transcription factor binding ; DNA topoisomerase binding ; ErbB-4 class receptor binding ; histone binding ; identical protein binding ; laminin binding ; mRNA 5'-UTR binding ; protein C-terminus binding ; RNA binding ; rRNA primary transcript binding ; selenocysteine insertion sequence binding ; sequence-specific DNA binding ; signaling receptor binding ; single…
1.79434e-06	UU	1096.37	GFGFVDFNSEEDAK	sp|P09405|NUCL_MOUSE	T cells	Percolator	TiO2	GFGFVDFNSEEDAK	MR_AC_KHoefig_180622_Expl2_Tcells_Si_C18_TiO2_perc_0.0100_XLs.tsv	22159	3230.59	608	621	GFGFVDFNSEEDAK	Yes	RRM 4	RRM 4	ECO:0000255|PROSITE-ProRule:PRU00176	calcium ion binding ; DNA-binding transcription factor binding ; DNA topoisomerase binding ; ErbB-4 class receptor binding ; histone binding ; identical protein binding ; laminin binding ; mRNA 5'-UTR binding ; protein C-terminus binding ; RNA binding ; rRNA primary transcript binding ; selenocysteine insertion sequence binding ; sequence-specific DNA binding ; signaling receptor binding ; single…
1.79729e-06	U	1018.38	SCTGESSENGLEDIDR	sp|Q8R3L2|TCF25_MOUSE	T cells	Percolator	bRP	ScTGESSENGLEDIDR	MR_AC_KHoefig_180622_Expl2_Tcells_bRP_combined_perc_0.0100_XLs.tsv	278581	43249.2	137	152	SCTGESSENGLEDIDR	No				DNA binding ; transcription corepressor activity
1.80036e-06	UU	1200.98	LFIGGLSFETTDDSLR	sp|Q8BG05|ROA3_MOUSE	T cells	Percolator	Si	LFIGGLsFETTDDSLR	MR_AC_KHoefig_180622_Expl2_Tcells_Si_C18_perc_0.0100_XLs.tsv	32860	4473.11	37	52	LFIGGLSFETTDDSLR	Yes	RRM 1	RRM 1	ECO:0000255|PROSITE-ProRule:PRU00176	mRNA binding ; RNA transmembrane transporter activity
1.80216e-06	U	943.362	GFGFVDFNSEEDAK	sp|P09405|NUCL_MOUSE	T cells	Percolator	bRP	GFGfVDFNSEEDAK	MR_AC_KHoefig_180622_Expl2_Tcells_bRP_combined_perc_0.0100_XLs.tsv	12890	1988.8	608	621	GFGFVDFNSEEDAK	Yes	RRM 4	RRM 4	ECO:0000255|PROSITE-ProRule:PRU00176	calcium ion binding ; DNA-binding transcription factor binding ; DNA topoisomerase binding ; ErbB-4 class receptor binding ; histone binding ; identical protein binding ; laminin binding ; mRNA 5'-UTR binding ; protein C-terminus binding ; RNA binding ; rRNA primary transcript binding ; selenocysteine insertion sequence binding ; sequence-specific DNA binding ; signaling receptor binding ; single…
1.8036e-06	U	805.859	EDVFVHQTAIK	sp|P62960|YBOX1_MOUSE, sp|Q9JKB3|YBOX3_MOUSE, sp|Q9Z2C8|YBOX2_MOUSE	T cells	Percolator	bRP	EDVfVHQTAIK	MR_AC_KHoefig_180622_Expl2_Tcells_bRP_combined_perc_0.0100_XLs.tsv	277746	43130	80; 106; 119	90; 116; 129	EDVFVHQTAIK	No...No...No				C5-methylcytidine-containing RNA binding ; chromatin binding ; GTPase binding ; miRNA binding ; mRNA binding ; nucleic acid binding ; p53 binding ; RNA binding ; sequence-specific DNA binding ; sequence-specific double-stranded DNA binding ; single-stranded DNA binding
1.80942e-06	UU	1067.42	IFVGGLNPEATEEK	sp|Q99020|ROAA_MOUSE	T cells	Percolator	TiO2	IfVGGLNPEATEEK	MR_AC_KHoefig_180622_Expl2_Tcells_Si_C18_TiO2_perc_0.0100_XLs.tsv	21313	3110.9	161	174	IFVGGLNPEATEEK	Yes	RRM 2	RRM 2	ECO:0000255|PROSITE-ProRule:PRU00176	DNA binding ; RNA binding
1.81343e-06	U	1100.48	LFVGNLPPDITEEEM(Oxidation)R	sp|Q99K48|NONO_MOUSE	T cells	Percolator	Si	LfVGNLPPDITEEEMR	MR_AC_KHoefig_180622_Expl2_Tcells_Si_C18_perc_0.0100_XLs.tsv	28110	3824.73	78	93	LFVGNLPPDITEEEMR	Yes	RRM 1	RRM 1	ECO:0000255|PROSITE-ProRule:PRU00176	chromatin binding ; DNA binding ; identical protein binding ; RNA binding ; cis-regulatory region sequence-specific DNA binding ; DNA binding ; DNA-binding transcription activator activity ; DNA-binding transcription activator activity, RNA polymerase II-specific ; DNA-binding transcription factor activity ; DNA-binding transcription factor activity, RNA polymerase II-specific ; DNA-binding trans…
1.81411e-06	U	914.405	IFVGGLNPEATEEK	sp|Q99020|ROAA_MOUSE	Thymocytes	Percolator	bRP	IfVGGLNPEATEEK	MR_AC_KHoefig_180622_Expl2_thymo_bRP_combined_perc_0.0100_XLs.tsv	144856	22640.6	161	174	IFVGGLNPEATEEK	Yes	RRM 2	RRM 2	ECO:0000255|PROSITE-ProRule:PRU00176	DNA binding ; RNA binding
1.81626e-06	UU	1067.42	IFVGGLNPEATEEK	sp|Q99020|ROAA_MOUSE	T cells	Percolator	bRP	IFvGGLNPEATEEK	MR_AC_KHoefig_180622_Expl2_Tcells_bRP_combined_perc_0.0100_XLs.tsv	281003	43586.7	161	174	IFVGGLNPEATEEK	Yes	RRM 2	RRM 2	ECO:0000255|PROSITE-ProRule:PRU00176	DNA binding ; RNA binding
1.81868e-06	U	944.893	GGPPFAFVEFEDPR	sp|Q6PDM2|SRSF1_MOUSE	T cells	Percolator	TiO2	GGPpFAFVEFEDPR	MR_AC_KHoefig_180622_Expl2_Tcells_Si_C18_TiO2_perc_0.0100_XLs.tsv	27418	3970.5	52	65	GGPPFAFVEFEDPR	Yes	RRM 1	RRM 1	ECO:0000255|PROSITE-ProRule:PRU00176	DNA topoisomerase binding ; mRNA binding ; protein kinase B binding ; RNA binding ; RS domain binding ; thioesterase binding ; tumor necrosis factor receptor binding ; ubiquitin protein ligase binding ; zinc ion binding ; DNA binding ; DNA-directed 5'-3' RNA polymerase activity ; kinase binding ; metal ion binding ; promoter-specific chromatin binding ; protein C-terminus binding ; ubiquitin prot…
1.82221e-06	AU	647.259	EDVFVHQTAIK	sp|P62960|YBOX1_MOUSE, sp|Q9JKB3|YBOX3_MOUSE, sp|Q9Z2C8|YBOX2_MOUSE	T cells	Percolator	TiO2	EDVfVHQTAIK	MR_AC_KHoefig_180622_Expl2_Tcells_Si_C18_TiO2_perc_0.0100_XLs.tsv	11452	1778.57	80; 106; 119	90; 116; 129	EDVFVHQTAIK	No...No...No				C5-methylcytidine-containing RNA binding ; chromatin binding ; GTPase binding ; miRNA binding ; mRNA binding ; nucleic acid binding ; p53 binding ; RNA binding ; sequence-specific DNA binding ; sequence-specific double-stranded DNA binding ; single-stranded DNA binding
1.82501e-06	U	880.393	LFIGGLNTETNEK	sp|Q91VM5|RMXL1_MOUSE, sp|Q9WV02|RBMX_MOUSE	T cells	Percolator	bRP	LfIGGLNTETNEK	MR_AC_KHoefig_180622_Expl2_Tcells_bRP_combined_perc_0.0100_XLs.tsv	235106	36651	10; 10	22; 22	LFIGGLNTETNEK	Yes...Yes	RRM...RRM	RRM	ECO:0000255|PROSITE-ProRule:PRU00176...ECO:0000255|PROSITE-ProRule:PRU00176	chromatin binding ; mRNA binding ; RNA binding ; RNA polymerase II cis-regulatory region sequence-specific DNA binding
1.82509e-06	U	871.402	VEGSEPTTPFNLFIGNLNPNK	sp|P09405|NUCL_MOUSE	Thymocytes	Percolator	Si	VEGSEPTTPFNLfIGNLNPNK	MR_AC_KHoefig_180622_Expl2_thymo_Si_C18_perc_0.0100_XLs.tsv	34384	4799.25	300	320	VEGSEPTTPFNLFIGNLNPNK	Partially	RRM 1	RRM 1	ECO:0000255|PROSITE-ProRule:PRU00176	calcium ion binding ; DNA-binding transcription factor binding ; DNA topoisomerase binding ; ErbB-4 class receptor binding ; histone binding ; identical protein binding ; laminin binding ; mRNA 5'-UTR binding ; protein C-terminus binding ; RNA binding ; rRNA primary transcript binding ; selenocysteine insertion sequence binding ; sequence-specific DNA binding ; signaling receptor binding ; single…
1.82638e-06	UU	1096.38	GFGFVDFNSEEDAK	sp|P09405|NUCL_MOUSE	T cells	Percolator	TiO2	GfGFVDFNSEEDAK	MR_AC_KHoefig_180622_Expl2_Tcells_Si_C18_TiO2_perc_0.0100_XLs.tsv	22652	3300.25	608	621	GFGFVDFNSEEDAK	Yes	RRM 4	RRM 4	ECO:0000255|PROSITE-ProRule:PRU00176	calcium ion binding ; DNA-binding transcription factor binding ; DNA topoisomerase binding ; ErbB-4 class receptor binding ; histone binding ; identical protein binding ; laminin binding ; mRNA 5'-UTR binding ; protein C-terminus binding ; RNA binding ; rRNA primary transcript binding ; selenocysteine insertion sequence binding ; sequence-specific DNA binding ; signaling receptor binding ; single…
1.82938e-06	U	1061.98	LFIGGLSFETTEESLR	sp|O88569|ROA2_MOUSE	T cells	Percolator	Si	LFIGGLSfETTEESLR	MR_AC_KHoefig_180622_Expl2_Tcells_Si_C18_perc_0.0100_XLs.tsv	31544	4293.21	23	38	LFIGGLSFETTEESLR	Yes	RRM 1	RRM 1	ECO:0000255|PROSITE-ProRule:PRU00176	DNA polymerase binding ; G-rich strand telomeric DNA binding ; identical protein binding ; miRNA binding ; mRNA 3'-UTR binding ; mRNA CDS binding ; N6-methyladenosine-containing RNA binding ; pre-mRNA intronic binding ; regulatory region RNA binding ; RNA binding ; single-stranded telomeric DNA binding
1.83243e-06	UU	980.366	GFAFVQYVNER	sp|Q9Z204|HNRPC_MOUSE	T cells	Percolator	bRP	GFAfVQYVNER	MR_AC_KHoefig_180622_Expl2_Tcells_bRP_combined_perc_0.0100_XLs.tsv	237037	36923.2	51	61	GFAFVQYVNER	Yes	RRM	RRM	ECO:0000255|PROSITE-ProRule:PRU00176	deaminase binding ; enzyme inhibitor activity ; identical protein binding ; mRNA 3'-UTR binding ; mRNA binding ; N6-methyladenosine-containing RNA binding ; poly(U) RNA binding ; protein domain specific binding ; ribonucleoprotein complex binding ; RNA binding ; telomerase RNA binding
1.83612e-06	U	1018.38	SCTGESSENGLEDIDR	sp|Q8R3L2|TCF25_MOUSE	T cells	Percolator	bRP	ScTGESSENGLEDIDR	MR_AC_KHoefig_180622_Expl2_Tcells_bRP_combined_perc_0.0100_XLs.tsv	278506	43238.4	137	152	SCTGESSENGLEDIDR	No				DNA binding ; transcription corepressor activity
1.83736e-06	UU	1200.98	LFIGGLSFETTDDSLR	sp|Q8BG05|ROA3_MOUSE	T cells	Percolator	Si	LFIGGLsFETTDDSLR	MR_AC_KHoefig_180622_Expl2_Tcells_Si_C18_perc_0.0100_XLs.tsv	33187	4517.18	37	52	LFIGGLSFETTDDSLR	Yes	RRM 1	RRM 1	ECO:0000255|PROSITE-ProRule:PRU00176	mRNA binding ; RNA transmembrane transporter activity
1.83846e-06	UU	1101.9	GYGFVDFDSPAAAQK	sp|Q91W59|RBMS1_MOUSE, sp|Q8BWL5|RBMS3_MOUSE	T cells	Percolator	bRP	GYGFVDFDsPAAAQK	MR_AC_KHoefig_180622_Expl2_Tcells_bRP_combined_perc_0.0100_XLs.tsv	212419	33179.8	104; 98	118; 112	GYGFVDFDSPAAAQK	Yes...Yes	RRM 1...RRM 1	RRM 1	ECO:0000255|PROSITE-ProRule:PRU00176...ECO:0000255|PROSITE-ProRule:PRU00176	DNA binding ; mRNA 3'-UTR binding ; poly(A) binding ; poly(U) RNA binding ; RNA binding
1.83848e-06	UU	1067.42	IFVGGLNPEATEEK	sp|Q99020|ROAA_MOUSE	T cells	Percolator	TiO2	IfVGGLNPEATEEK	MR_AC_KHoefig_180622_Expl2_Tcells_Si_C18_TiO2_perc_0.0100_XLs.tsv	21566	3146.61	161	174	IFVGGLNPEATEEK	Yes	RRM 2	RRM 2	ECO:0000255|PROSITE-ProRule:PRU00176	DNA binding ; RNA binding
1.83982e-06	UU	1036.37	AEAGAGSATEFQFR	sp|P63325|RS10_MOUSE	T cells	Percolator	bRP	AEAGAGSATEfQFR	MR_AC_KHoefig_180622_Expl2_Tcells_bRP_combined_perc_0.0100_XLs.tsv	277244	43064.9	140	153	AEAGAGSATEFQFR	No				RNA binding ; structural constituent of ribosome ; tRNA binding
1.84594e-06	UU	1097.91	GGPPFAFVEFEDPR	sp|Q6PDM2|SRSF1_MOUSE	T cells	Percolator	bRP	GGpPFAFVEFEDPR	MR_AC_KHoefig_180622_Expl2_Tcells_bRP_combined_perc_0.0100_XLs.tsv	216043	33692	52	65	GGPPFAFVEFEDPR	Yes	RRM 1	RRM 1	ECO:0000255|PROSITE-ProRule:PRU00176	DNA topoisomerase binding ; mRNA binding ; protein kinase B binding ; RNA binding ; RS domain binding ; thioesterase binding ; tumor necrosis factor receptor binding ; ubiquitin protein ligase binding ; zinc ion binding ; DNA binding ; DNA-directed 5'-3' RNA polymerase activity ; kinase binding ; metal ion binding ; promoter-specific chromatin binding ; protein C-terminus binding ; ubiquitin prot…
1.84642e-06	U	944.894	GGPPFAFVEFEDPR	sp|Q6PDM2|SRSF1_MOUSE	T cells	Percolator	TiO2	GGPPFAfVEFEDPR	MR_AC_KHoefig_180622_Expl2_Tcells_Si_C18_TiO2_perc_0.0100_XLs.tsv	28194	4080.6	52	65	GGPPFAFVEFEDPR	Yes	RRM 1	RRM 1	ECO:0000255|PROSITE-ProRule:PRU00176	DNA topoisomerase binding ; mRNA binding ; protein kinase B binding ; RNA binding ; RS domain binding ; thioesterase binding ; tumor necrosis factor receptor binding ; ubiquitin protein ligase binding ; zinc ion binding ; DNA binding ; DNA-directed 5'-3' RNA polymerase activity ; kinase binding ; metal ion binding ; promoter-specific chromatin binding ; protein C-terminus binding ; ubiquitin prot…
1.85267e-06	U	1306.6	VEGSEPTTPFNLFIGNLNPNK	sp|P09405|NUCL_MOUSE	Thymocytes	Percolator	Si	VEGSEPTTPFNLfIGNLNPNK	MR_AC_KHoefig_180622_Expl2_thymo_Si_C18_perc_0.0100_XLs.tsv	34544	4821.67	300	320	VEGSEPTTPFNLFIGNLNPNK	Partially	RRM 1	RRM 1	ECO:0000255|PROSITE-ProRule:PRU00176	calcium ion binding ; DNA-binding transcription factor binding ; DNA topoisomerase binding ; ErbB-4 class receptor binding ; histone binding ; identical protein binding ; laminin binding ; mRNA 5'-UTR binding ; protein C-terminus binding ; RNA binding ; rRNA primary transcript binding ; selenocysteine insertion sequence binding ; sequence-specific DNA binding ; signaling receptor binding ; single…
1.85752e-06	U	828.826	HQEGEIFDTEK	sp|P47911|RL6_MOUSE	T cells	Percolator	bRP	HQEGEIfDTEK	MR_AC_KHoefig_180622_Expl2_Tcells_bRP_combined_perc_0.0100_XLs.tsv	276654	42990.5	235	245	HQEGEIFDTEK	No				5.8S rRNA binding ; mRNA binding ; RNA binding ; structural constituent of ribosome ; tRNA binding
1.86126e-06	UU	1097.91	GGPPFAFVEFEDPR	sp|Q6PDM2|SRSF1_MOUSE	T cells	Percolator	bRP	GGPPFAfVEFEDPR	MR_AC_KHoefig_180622_Expl2_Tcells_bRP_combined_perc_0.0100_XLs.tsv	215963	33680.4	52	65	GGPPFAFVEFEDPR	Yes	RRM 1	RRM 1	ECO:0000255|PROSITE-ProRule:PRU00176	DNA topoisomerase binding ; mRNA binding ; protein kinase B binding ; RNA binding ; RS domain binding ; thioesterase binding ; tumor necrosis factor receptor binding ; ubiquitin protein ligase binding ; zinc ion binding ; DNA binding ; DNA-directed 5'-3' RNA polymerase activity ; kinase binding ; metal ion binding ; promoter-specific chromatin binding ; protein C-terminus binding ; ubiquitin prot…
1.86196e-06	UU	1096.37	GFGFVDFNSEEDAK	sp|P09405|NUCL_MOUSE	T cells	Percolator	bRP	gFgFVDFNSEEDAK	MR_AC_KHoefig_180622_Expl2_Tcells_bRP_combined_perc_0.0100_XLs.tsv	283316	43910.3	608	621	GFGFVDFNSEEDAK	Yes	RRM 4	RRM 4	ECO:0000255|PROSITE-ProRule:PRU00176	calcium ion binding ; DNA-binding transcription factor binding ; DNA topoisomerase binding ; ErbB-4 class receptor binding ; histone binding ; identical protein binding ; laminin binding ; mRNA 5'-UTR binding ; protein C-terminus binding ; RNA binding ; rRNA primary transcript binding ; selenocysteine insertion sequence binding ; sequence-specific DNA binding ; signaling receptor binding ; single…
1.87168e-06	U	914.406	IFVGGLNPEATEEK	sp|Q99020|ROAA_MOUSE	T cells	Percolator	bRP	IfVGGLNPEATEEK	MR_AC_KHoefig_180622_Expl2_Tcells_bRP_combined_perc_0.0100_XLs.tsv	100549	15741.6	161	174	IFVGGLNPEATEEK	Yes	RRM 2	RRM 2	ECO:0000255|PROSITE-ProRule:PRU00176	DNA binding ; RNA binding
1.87351e-06	U	943.362	GFGFVDFNSEEDAK	sp|P09405|NUCL_MOUSE	T cells	Percolator	bRP	GFGfVDFNSEEDAK	MR_AC_KHoefig_180622_Expl2_Tcells_bRP_combined_perc_0.0100_XLs.tsv	12277	1902.71	608	621	GFGFVDFNSEEDAK	Yes	RRM 4	RRM 4	ECO:0000255|PROSITE-ProRule:PRU00176	calcium ion binding ; DNA-binding transcription factor binding ; DNA topoisomerase binding ; ErbB-4 class receptor binding ; histone binding ; identical protein binding ; laminin binding ; mRNA 5'-UTR binding ; protein C-terminus binding ; RNA binding ; rRNA primary transcript binding ; selenocysteine insertion sequence binding ; sequence-specific DNA binding ; signaling receptor binding ; single…
1.87456e-06	U	943.362	GFGFVDFNSEEDAK	sp|P09405|NUCL_MOUSE	T cells	Percolator	bRP	GfGFVDFNSEEDAK	MR_AC_KHoefig_180622_Expl2_Tcells_bRP_combined_perc_0.0100_XLs.tsv	12974	2000.69	608	621	GFGFVDFNSEEDAK	Yes	RRM 4	RRM 4	ECO:0000255|PROSITE-ProRule:PRU00176	calcium ion binding ; DNA-binding transcription factor binding ; DNA topoisomerase binding ; ErbB-4 class receptor binding ; histone binding ; identical protein binding ; laminin binding ; mRNA 5'-UTR binding ; protein C-terminus binding ; RNA binding ; rRNA primary transcript binding ; selenocysteine insertion sequence binding ; sequence-specific DNA binding ; signaling receptor binding ; single…
1.87779e-06	UU	1026.89	NLSFNITEDELK	sp|P09405|NUCL_MOUSE	T cells	Percolator	bRP	NLSfNITEDELK	MR_AC_KHoefig_180622_Expl2_Tcells_bRP_combined_perc_0.0100_XLs.tsv	281388	43640.5	401	412	NLSFNITEDELK	Yes	RRM 2	RRM 2	ECO:0000255|PROSITE-ProRule:PRU00176	calcium ion binding ; DNA-binding transcription factor binding ; DNA topoisomerase binding ; ErbB-4 class receptor binding ; histone binding ; identical protein binding ; laminin binding ; mRNA 5'-UTR binding ; protein C-terminus binding ; RNA binding ; rRNA primary transcript binding ; selenocysteine insertion sequence binding ; sequence-specific DNA binding ; signaling receptor binding ; single…
1.8795e-06	U	805.86	EDVFVHQTAIK	sp|P62960|YBOX1_MOUSE, sp|Q9JKB3|YBOX3_MOUSE, sp|Q9Z2C8|YBOX2_MOUSE	T cells	Percolator	bRP	EDVfVHQTAIK	MR_AC_KHoefig_180622_Expl2_Tcells_bRP_combined_perc_0.0100_XLs.tsv	278209	43195.1	80; 106; 119	90; 116; 129	EDVFVHQTAIK	No...No...No				C5-methylcytidine-containing RNA binding ; chromatin binding ; GTPase binding ; miRNA binding ; mRNA binding ; nucleic acid binding ; p53 binding ; RNA binding ; sequence-specific DNA binding ; sequence-specific double-stranded DNA binding ; single-stranded DNA binding
1.88083e-06	UU	958.872	EDVFVHQTAIK	sp|P62960|YBOX1_MOUSE, sp|Q9JKB3|YBOX3_MOUSE, sp|Q9Z2C8|YBOX2_MOUSE	T cells	Percolator	bRP	EDVfVHQTAIK	MR_AC_KHoefig_180622_Expl2_Tcells_bRP_combined_perc_0.0100_XLs.tsv	277417	43086.9	80; 106; 119	90; 116; 129	EDVFVHQTAIK	No...No...No				C5-methylcytidine-containing RNA binding ; chromatin binding ; GTPase binding ; miRNA binding ; mRNA binding ; nucleic acid binding ; p53 binding ; RNA binding ; sequence-specific DNA binding ; sequence-specific double-stranded DNA binding ; single-stranded DNA binding
1.88136e-06	U	1061.98	LFIGGLSFETTEESLR	sp|O88569|ROA2_MOUSE	T cells	Percolator	Si	LFIGGLSfETTEESLR	MR_AC_KHoefig_180622_Expl2_Tcells_Si_C18_perc_0.0100_XLs.tsv	31237	4250.63	23	38	LFIGGLSFETTEESLR	Yes	RRM 1	RRM 1	ECO:0000255|PROSITE-ProRule:PRU00176	DNA polymerase binding ; G-rich strand telomeric DNA binding ; identical protein binding ; miRNA binding ; mRNA 3'-UTR binding ; mRNA CDS binding ; N6-methyladenosine-containing RNA binding ; pre-mRNA intronic binding ; regulatory region RNA binding ; RNA binding ; single-stranded telomeric DNA binding
1.88278e-06	U	828.825	HQEGEIFDTEK	sp|P47911|RL6_MOUSE	T cells	Percolator	bRP	HQEGEIfDTEK	MR_AC_KHoefig_180622_Expl2_Tcells_bRP_combined_perc_0.0100_XLs.tsv	277811	43138.5	235	245	HQEGEIFDTEK	No				5.8S rRNA binding ; mRNA binding ; RNA binding ; structural constituent of ribosome ; tRNA binding
1.88479e-06	UUU	1105.92	VFIGNLNTAVVK	sp|Q64012|RALY_MOUSE	T cells	Percolator	bRP	VfIGNLNTAVVK	MR_AC_KHoefig_180622_Expl2_Tcells_bRP_combined_perc_0.0100_XLs.tsv	237604	37004.4	23	34	VFIGNLNTAVVK	Yes	RRM	RRM	ECO:0000255|PROSITE-ProRule:PRU00176	RNA binding ; transcription coregulator activity ; identical protein binding ; metal ion binding ; RNA binding ; transcription coregulator activity
1.88519e-06	U	873.877	NLSFNITEDELK	sp|P09405|NUCL_MOUSE	Thymocytes	Percolator	bRP	NLSfNITEDELK	MR_AC_KHoefig_180622_Expl2_thymo_bRP_combined_perc_0.0100_XLs.tsv	101555	15789.4	401	412	NLSFNITEDELK	Yes	RRM 2	RRM 2	ECO:0000255|PROSITE-ProRule:PRU00176	calcium ion binding ; DNA-binding transcription factor binding ; DNA topoisomerase binding ; ErbB-4 class receptor binding ; histone binding ; identical protein binding ; laminin binding ; mRNA 5'-UTR binding ; protein C-terminus binding ; RNA binding ; rRNA primary transcript binding ; selenocysteine insertion sequence binding ; sequence-specific DNA binding ; signaling receptor binding ; single…
1.88662e-06	U	779.987	GFGFITFTNPEHASDAM(Oxidation)R	sp|O89086|RBM3_MOUSE	T cells	Percolator	TiO2	GFGFITFTNPEHASdAMR	MR_AC_KHoefig_180622_Expl2_Tcells_Si_C18_TiO2_perc_0.0100_XLs.tsv	25094	3641.94	48	65	GFGFITFTNPEHASDAMR	Yes	RRM	RRM	ECO:0000255|PROSITE-ProRule:PRU00176	ribosomal large subunit binding ; RNA binding
1.88771e-06	UU	980.364	GFAFVQYVNER	sp|Q9Z204|HNRPC_MOUSE	T cells	Percolator	TiO2	GFAfVQYVNER	MR_AC_KHoefig_180622_Expl2_Tcells_Si_C18_TiO2_perc_0.0100_XLs.tsv	22523	3282.33	51	61	GFAFVQYVNER	Yes	RRM	RRM	ECO:0000255|PROSITE-ProRule:PRU00176	deaminase binding ; enzyme inhibitor activity ; identical protein binding ; mRNA 3'-UTR binding ; mRNA binding ; N6-methyladenosine-containing RNA binding ; poly(U) RNA binding ; protein domain specific binding ; ribonucleoprotein complex binding ; RNA binding ; telomerase RNA binding
1.89359e-06	U	805.859	EDVFVHQTAIK	sp|P62960|YBOX1_MOUSE, sp|Q9JKB3|YBOX3_MOUSE, sp|Q9Z2C8|YBOX2_MOUSE	T cells	Percolator	bRP	EDVfVHQTAIK	MR_AC_KHoefig_180622_Expl2_Tcells_bRP_combined_perc_0.0100_XLs.tsv	7103	1189.96	80; 106; 119	90; 116; 129	EDVFVHQTAIK	No...No...No				C5-methylcytidine-containing RNA binding ; chromatin binding ; GTPase binding ; miRNA binding ; mRNA binding ; nucleic acid binding ; p53 binding ; RNA binding ; sequence-specific DNA binding ; sequence-specific double-stranded DNA binding ; single-stranded DNA binding
1.89607e-06	U	1058.89	AAPEESEAQAEGCSEER	sp|Q9CRB2|NHP2_MOUSE	Thymocytes	Percolator	bRP	AAPEESEAQAEGcSEER	MR_AC_KHoefig_180622_Expl2_thymo_bRP_combined_perc_0.0100_XLs.tsv	273993	42642.2	6	22	AAPEESEAQAEGCSEER	No				box H/ACA snoRNA binding ; mRNA 3'-UTR binding ; RNA binding ; telomerase RNA binding ; U3 snoRNA binding
1.89648e-06	U	828.826	HQEGEIFDTEK	sp|P47911|RL6_MOUSE	T cells	Percolator	bRP	HQEGEIfDTEK	MR_AC_KHoefig_180622_Expl2_Tcells_bRP_combined_perc_0.0100_XLs.tsv	276964	43028.9	235	245	HQEGEIFDTEK	No				5.8S rRNA binding ; mRNA binding ; RNA binding ; structural constituent of ribosome ; tRNA binding
1.89817e-06	AU	783.623	GFGFVTFDDHDPVDK	sp|O88569|ROA2_MOUSE	T cells	Percolator	TiO2	GFGFVTFDDHDPVDK	MR_AC_KHoefig_180622_Expl2_Tcells_Si_C18_TiO2_perc_0.0100_XLs.tsv	21861	3188.3	154	168	GFGFVTFDDHDPVDK	Yes	RRM 2	RRM 2	ECO:0000255|PROSITE-ProRule:PRU00176	DNA polymerase binding ; G-rich strand telomeric DNA binding ; identical protein binding ; miRNA binding ; mRNA 3'-UTR binding ; mRNA CDS binding ; N6-methyladenosine-containing RNA binding ; pre-mRNA intronic binding ; regulatory region RNA binding ; RNA binding ; single-stranded telomeric DNA binding
1.90026e-06	UUU	1133.38	GFAFVQYVNER	sp|Q9Z204|HNRPC_MOUSE	Thymocytes	Percolator	TiO2	GFAFVQYVNER	MR_AC_KHoefig_180622_Expl2_thymo_Si_C18_TiO2_perc_0.0100_XLs.tsv	24117	3697.74	51	61	GFAFVQYVNER	Yes	RRM	RRM	ECO:0000255|PROSITE-ProRule:PRU00176	deaminase binding ; enzyme inhibitor activity ; identical protein binding ; mRNA 3'-UTR binding ; mRNA binding ; N6-methyladenosine-containing RNA binding ; poly(U) RNA binding ; protein domain specific binding ; ribonucleoprotein complex binding ; RNA binding ; telomerase RNA binding
1.90049e-06	UU	958.872	EDVFVHQTAIK	sp|P62960|YBOX1_MOUSE, sp|Q9JKB3|YBOX3_MOUSE, sp|Q9Z2C8|YBOX2_MOUSE	T cells	Percolator	bRP	EDVfVHQTAIK	MR_AC_KHoefig_180622_Expl2_Tcells_bRP_combined_perc_0.0100_XLs.tsv	277581	43108.1	80; 106; 119	90; 116; 129	EDVFVHQTAIK	No...No...No				C5-methylcytidine-containing RNA binding ; chromatin binding ; GTPase binding ; miRNA binding ; mRNA binding ; nucleic acid binding ; p53 binding ; RNA binding ; sequence-specific DNA binding ; sequence-specific double-stranded DNA binding ; single-stranded DNA binding
1.90263e-06	UU	1028.91	LGSTVFVANLDYK	sp|Q9D0E1|HNRPM_MOUSE	T cells	Percolator	bRP	LGSTVFVaNLDYK	MR_AC_KHoefig_180622_Expl2_Tcells_bRP_combined_perc_0.0100_XLs.tsv	236893	36902.6	201	213	LGSTVFVANLDYK	Partially	RRM 2	RRM 2	ECO:0000255|PROSITE-ProRule:PRU00176	calcium-dependent protein binding ; mRNA binding ; protein antigen binding ; protein domain specific binding
1.90614e-06	UUU	1105.92	VFIGNLNTAVVK	sp|Q64012|RALY_MOUSE	T cells	Percolator	TiO2	VFIGNLNTAVVK	MR_AC_KHoefig_180622_Expl2_Tcells_Si_C18_TiO2_perc_0.0100_XLs.tsv	28997	4194.62	23	34	VFIGNLNTAVVK	Yes	RRM	RRM	ECO:0000255|PROSITE-ProRule:PRU00176	RNA binding ; transcription coregulator activity ; identical protein binding ; metal ion binding ; RNA binding ; transcription coregulator activity
1.90875e-06	UU	980.364	GFAFVQYVNER	sp|Q9Z204|HNRPC_MOUSE	T cells	Percolator	TiO2	GFAfVQYVNER	MR_AC_KHoefig_180622_Expl2_Tcells_Si_C18_TiO2_perc_0.0100_XLs.tsv	25719	3729.94	51	61	GFAFVQYVNER	Yes	RRM	RRM	ECO:0000255|PROSITE-ProRule:PRU00176	deaminase binding ; enzyme inhibitor activity ; identical protein binding ; mRNA 3'-UTR binding ; mRNA binding ; N6-methyladenosine-containing RNA binding ; poly(U) RNA binding ; protein domain specific binding ; ribonucleoprotein complex binding ; RNA binding ; telomerase RNA binding
1.90905e-06	U	873.878	NLSFNITEDELK	sp|P09405|NUCL_MOUSE	Thymocytes	Percolator	bRP	NLSfNITEDELK	MR_AC_KHoefig_180622_Expl2_thymo_bRP_combined_perc_0.0100_XLs.tsv	11094	1787.48	401	412	NLSFNITEDELK	Yes	RRM 2	RRM 2	ECO:0000255|PROSITE-ProRule:PRU00176	calcium ion binding ; DNA-binding transcription factor binding ; DNA topoisomerase binding ; ErbB-4 class receptor binding ; histone binding ; identical protein binding ; laminin binding ; mRNA 5'-UTR binding ; protein C-terminus binding ; RNA binding ; rRNA primary transcript binding ; selenocysteine insertion sequence binding ; sequence-specific DNA binding ; signaling receptor binding ; single…
1.9144e-06	UU	1096.37	GFGFVDFNSEEDAK	sp|P09405|NUCL_MOUSE	T cells	Percolator	TiO2	GFGFVDFNSEEDAK	MR_AC_KHoefig_180622_Expl2_Tcells_Si_C18_TiO2_perc_0.0100_XLs.tsv	22236	3241.54	608	621	GFGFVDFNSEEDAK	Yes	RRM 4	RRM 4	ECO:0000255|PROSITE-ProRule:PRU00176	calcium ion binding ; DNA-binding transcription factor binding ; DNA topoisomerase binding ; ErbB-4 class receptor binding ; histone binding ; identical protein binding ; laminin binding ; mRNA 5'-UTR binding ; protein C-terminus binding ; RNA binding ; rRNA primary transcript binding ; selenocysteine insertion sequence binding ; sequence-specific DNA binding ; signaling receptor binding ; single…
1.91567e-06	U	1047.97	LFIGGLSFETTDDSLR	sp|Q8BG05|ROA3_MOUSE	T cells	Percolator	Si	LFIGGLsFETTDDSLR	MR_AC_KHoefig_180622_Expl2_Tcells_Si_C18_perc_0.0100_XLs.tsv	31276	4256.06	37	52	LFIGGLSFETTDDSLR	Yes	RRM 1	RRM 1	ECO:0000255|PROSITE-ProRule:PRU00176	mRNA binding ; RNA transmembrane transporter activity
1.91637e-06	U	763.646	AM(Oxidation)HQSQTM(Oxidation)EGCSSPIVVK	sp|Q9Z0H4|CELF2_MOUSE	T cells	Percolator	bRP	AMHQSQTMEGCSSPIVVk	MR_AC_KHoefig_180622_Expl2_Tcells_bRP_combined_perc_0.0100_XLs.tsv	186519	29241.7	191	208	AMHQSQTMEGCSSPIVVK	Yes	RRM 2	RRM 2	ECO:0000255|PROSITE-ProRule:PRU00176	mRNA 3'-UTR binding ; mRNA binding ; pre-mRNA binding ; RNA binding
1.9284e-06	U	763.646	AM(Oxidation)HQSQTM(Oxidation)EGCSSPIVVK	sp|Q9Z0H4|CELF2_MOUSE	T cells	Percolator	bRP	AMHQSQTMEGcSSPIVVK	MR_AC_KHoefig_180622_Expl2_Tcells_bRP_combined_perc_0.0100_XLs.tsv	186597	29253.4	191	208	AMHQSQTMEGCSSPIVVK	Yes	RRM 2	RRM 2	ECO:0000255|PROSITE-ProRule:PRU00176	mRNA 3'-UTR binding ; mRNA binding ; pre-mRNA binding ; RNA binding
1.93029e-06	UU	1096.38	GFGFVDFNSEEDAK	sp|P09405|NUCL_MOUSE	T cells	Percolator	bRP	GFGfVDFNSEEDAK	MR_AC_KHoefig_180622_Expl2_Tcells_bRP_combined_perc_0.0100_XLs.tsv	281965	43720.3	608	621	GFGFVDFNSEEDAK	Yes	RRM 4	RRM 4	ECO:0000255|PROSITE-ProRule:PRU00176	calcium ion binding ; DNA-binding transcription factor binding ; DNA topoisomerase binding ; ErbB-4 class receptor binding ; histone binding ; identical protein binding ; laminin binding ; mRNA 5'-UTR binding ; protein C-terminus binding ; RNA binding ; rRNA primary transcript binding ; selenocysteine insertion sequence binding ; sequence-specific DNA binding ; signaling receptor binding ; single…
1.93198e-06	U	828.825	HQEGEIFDTEK	sp|P47911|RL6_MOUSE	T cells	Percolator	bRP	HQEGEiFDTEK	MR_AC_KHoefig_180622_Expl2_Tcells_bRP_combined_perc_0.0100_XLs.tsv	277562	43105.6	235	245	HQEGEIFDTEK	No				5.8S rRNA binding ; mRNA binding ; RNA binding ; structural constituent of ribosome ; tRNA binding
1.93228e-06	U	785.85	VAYISFGPHAGK	sp|Q9CR57|RL14_MOUSE	T cells	Percolator	TiO2	VAYISFgPHAGK	MR_AC_KHoefig_180622_Expl2_Tcells_Si_C18_TiO2_perc_0.0100_XLs.tsv	10940	1714.87	12	23	VAYISFGPHAGK	No				RNA binding ; structural constituent of ribosome
1.93341e-06	U	943.361	GFGFVDFNSEEDAK	sp|P09405|NUCL_MOUSE	Thymocytes	Percolator	bRP	GfGFVDFNSEEDAK	MR_AC_KHoefig_180622_Expl2_thymo_bRP_combined_perc_0.0100_XLs.tsv	145630	22750.1	608	621	GFGFVDFNSEEDAK	Yes	RRM 4	RRM 4	ECO:0000255|PROSITE-ProRule:PRU00176	calcium ion binding ; DNA-binding transcription factor binding ; DNA topoisomerase binding ; ErbB-4 class receptor binding ; histone binding ; identical protein binding ; laminin binding ; mRNA 5'-UTR binding ; protein C-terminus binding ; RNA binding ; rRNA primary transcript binding ; selenocysteine insertion sequence binding ; sequence-specific DNA binding ; signaling receptor binding ; single…
1.93353e-06	UU	952.908	VFIGNLNTAVVK	sp|Q64012|RALY_MOUSE	T cells	Percolator	TiO2	VfIGNLNTAVVK	MR_AC_KHoefig_180622_Expl2_Tcells_Si_C18_TiO2_perc_0.0100_XLs.tsv	24791	3599.7	23	34	VFIGNLNTAVVK	Yes	RRM	RRM	ECO:0000255|PROSITE-ProRule:PRU00176	RNA binding ; transcription coregulator activity ; identical protein binding ; metal ion binding ; RNA binding ; transcription coregulator activity
1.93466e-06	U	851.336	GGGGNFGPGPGSNFR	sp|O88569|ROA2_MOUSE	T cells	Percolator	bRP	GGGGNfGPGPGSNFR	MR_AC_KHoefig_180622_Expl2_Tcells_bRP_combined_perc_0.0100_XLs.tsv	208371	32616.6	214	228	GGGGNFGPGPGSNFR	No				DNA polymerase binding ; G-rich strand telomeric DNA binding ; identical protein binding ; miRNA binding ; mRNA 3'-UTR binding ; mRNA CDS binding ; N6-methyladenosine-containing RNA binding ; pre-mRNA intronic binding ; regulatory region RNA binding ; RNA binding ; single-stranded telomeric DNA binding
1.93518e-06	U	943.362	GFGFVDFNSEEDAK	sp|P09405|NUCL_MOUSE	T cells	Percolator	bRP	GFGfVDFNSEEDAK	MR_AC_KHoefig_180622_Expl2_Tcells_bRP_combined_perc_0.0100_XLs.tsv	123637	19327.4	608	621	GFGFVDFNSEEDAK	Yes	RRM 4	RRM 4	ECO:0000255|PROSITE-ProRule:PRU00176	calcium ion binding ; DNA-binding transcription factor binding ; DNA topoisomerase binding ; ErbB-4 class receptor binding ; histone binding ; identical protein binding ; laminin binding ; mRNA 5'-UTR binding ; protein C-terminus binding ; RNA binding ; rRNA primary transcript binding ; selenocysteine insertion sequence binding ; sequence-specific DNA binding ; signaling receptor binding ; single…
1.94272e-06	U	942.406	PASPATETVPAFSER	sp|Q78PY7|SND1_MOUSE	T cells	Percolator	bRP	PASPAtETVPAFSER	MR_AC_KHoefig_180622_Expl2_Tcells_bRP_combined_perc_0.0100_XLs.tsv	96136	15125	424	438	PASPATETVPAFSER	Yes	TNase-like 3	TNase-like 3	ECO:0000255|PROSITE-ProRule:PRU00272	endonuclease activity ; endoribonuclease activity ; nuclease activity ; RISC complex binding ; RNA binding ; NF-kappaB binding ; RNA polymerase II-specific DNA-binding transcription factor binding ; transcription coactivator activity ; transcription coregulator activity
1.94364e-06	UUU	1105.92	VFIGNLNTAVVK	sp|Q64012|RALY_MOUSE	T cells	Percolator	TiO2	VfIGNLNTAVVK	MR_AC_KHoefig_180622_Expl2_Tcells_Si_C18_TiO2_perc_0.0100_XLs.tsv	28912	4182.57	23	34	VFIGNLNTAVVK	Yes	RRM	RRM	ECO:0000255|PROSITE-ProRule:PRU00176	RNA binding ; transcription coregulator activity ; identical protein binding ; metal ion binding ; RNA binding ; transcription coregulator activity
1.9472e-06	U	1100.48	LFVGNLPPDITEEEM(Oxidation)R	sp|Q99K48|NONO_MOUSE	T cells	Percolator	Si	LfVGNLPPDITEEEMR	MR_AC_KHoefig_180622_Expl2_Tcells_Si_C18_perc_0.0100_XLs.tsv	28362	3858.83	78	93	LFVGNLPPDITEEEMR	Yes	RRM 1	RRM 1	ECO:0000255|PROSITE-ProRule:PRU00176	chromatin binding ; DNA binding ; identical protein binding ; RNA binding ; cis-regulatory region sequence-specific DNA binding ; DNA binding ; DNA-binding transcription activator activity ; DNA-binding transcription activator activity, RNA polymerase II-specific ; DNA-binding transcription factor activity ; DNA-binding transcription factor activity, RNA polymerase II-specific ; DNA-binding trans…
1.94832e-06	U	944.895	GGPPFAFVEFEDPR	sp|Q6PDM2|SRSF1_MOUSE	T cells	Percolator	bRP	GGPPFAfVEFEDPR	MR_AC_KHoefig_180622_Expl2_Tcells_bRP_combined_perc_0.0100_XLs.tsv	238277	37101	52	65	GGPPFAFVEFEDPR	Yes	RRM 1	RRM 1	ECO:0000255|PROSITE-ProRule:PRU00176	DNA topoisomerase binding ; mRNA binding ; protein kinase B binding ; RNA binding ; RS domain binding ; thioesterase binding ; tumor necrosis factor receptor binding ; ubiquitin protein ligase binding ; zinc ion binding ; DNA binding ; DNA-directed 5'-3' RNA polymerase activity ; kinase binding ; metal ion binding ; promoter-specific chromatin binding ; protein C-terminus binding ; ubiquitin prot…
1.94878e-06	UU	952.909	VFIGNLNTAVVK	sp|Q64012|RALY_MOUSE	T cells	Percolator	TiO2	VfIGNLNTAVVK	MR_AC_KHoefig_180622_Expl2_Tcells_Si_C18_TiO2_perc_0.0100_XLs.tsv	24628	3576.73	23	34	VFIGNLNTAVVK	Yes	RRM	RRM	ECO:0000255|PROSITE-ProRule:PRU00176	RNA binding ; transcription coregulator activity ; identical protein binding ; metal ion binding ; RNA binding ; transcription coregulator activity
1.94936e-06	U	851.336	GGGGNFGPGPGSNFR	sp|O88569|ROA2_MOUSE	T cells	Percolator	bRP	GgGGNFGPGPGSNFR	MR_AC_KHoefig_180622_Expl2_Tcells_bRP_combined_perc_0.0100_XLs.tsv	231117	36094.6	214	228	GGGGNFGPGPGSNFR	No				DNA polymerase binding ; G-rich strand telomeric DNA binding ; identical protein binding ; miRNA binding ; mRNA 3'-UTR binding ; mRNA CDS binding ; N6-methyladenosine-containing RNA binding ; pre-mRNA intronic binding ; regulatory region RNA binding ; RNA binding ; single-stranded telomeric DNA binding
1.94986e-06	UU	1096.37	GFGFVDFNSEEDAK	sp|P09405|NUCL_MOUSE	T cells	Percolator	TiO2	GFGfVDFNSEEDAK	MR_AC_KHoefig_180622_Expl2_Tcells_Si_C18_TiO2_perc_0.0100_XLs.tsv	23158	3371.07	608	621	GFGFVDFNSEEDAK	Yes	RRM 4	RRM 4	ECO:0000255|PROSITE-ProRule:PRU00176	calcium ion binding ; DNA-binding transcription factor binding ; DNA topoisomerase binding ; ErbB-4 class receptor binding ; histone binding ; identical protein binding ; laminin binding ; mRNA 5'-UTR binding ; protein C-terminus binding ; RNA binding ; rRNA primary transcript binding ; selenocysteine insertion sequence binding ; sequence-specific DNA binding ; signaling receptor binding ; single…
1.95033e-06	U	873.878	NLSFNITEDELK	sp|P09405|NUCL_MOUSE	T cells	Percolator	TiO2	NLSfNITEDELK	MR_AC_KHoefig_180622_Expl2_Tcells_Si_C18_TiO2_perc_0.0100_XLs.tsv	21725	3169.21	401	412	NLSFNITEDELK	Yes	RRM 2	RRM 2	ECO:0000255|PROSITE-ProRule:PRU00176	calcium ion binding ; DNA-binding transcription factor binding ; DNA topoisomerase binding ; ErbB-4 class receptor binding ; histone binding ; identical protein binding ; laminin binding ; mRNA 5'-UTR binding ; protein C-terminus binding ; RNA binding ; rRNA primary transcript binding ; selenocysteine insertion sequence binding ; sequence-specific DNA binding ; signaling receptor binding ; single…
1.95057e-06	UU	980.364	GFAFVQYVNER	sp|Q9Z204|HNRPC_MOUSE	Thymocytes	Percolator	bRP	GFAfVQYVNER	MR_AC_KHoefig_180622_Expl2_thymo_bRP_combined_perc_0.0100_XLs.tsv	212348	33176.3	51	61	GFAFVQYVNER	Yes	RRM	RRM	ECO:0000255|PROSITE-ProRule:PRU00176	deaminase binding ; enzyme inhibitor activity ; identical protein binding ; mRNA 3'-UTR binding ; mRNA binding ; N6-methyladenosine-containing RNA binding ; poly(U) RNA binding ; protein domain specific binding ; ribonucleoprotein complex binding ; RNA binding ; telomerase RNA binding
1.95307e-06	U	537.575	EDVFVHQTAIK	sp|P62960|YBOX1_MOUSE, sp|Q9JKB3|YBOX3_MOUSE, sp|Q9Z2C8|YBOX2_MOUSE	T cells	Percolator	TiO2	EDvFvHQTAIK	MR_AC_KHoefig_180622_Expl2_Tcells_Si_C18_TiO2_perc_0.0100_XLs.tsv	11497	1784.39	80; 106; 119	90; 116; 129	EDVFVHQTAIK	No...No...No				C5-methylcytidine-containing RNA binding ; chromatin binding ; GTPase binding ; miRNA binding ; mRNA binding ; nucleic acid binding ; p53 binding ; RNA binding ; sequence-specific DNA binding ; sequence-specific double-stranded DNA binding ; single-stranded DNA binding
1.95409e-06	U	943.362	GFGFVDFNSEEDAK	sp|P09405|NUCL_MOUSE	Thymocytes	Percolator	bRP	GFGfVDFNSEEDAK	MR_AC_KHoefig_180622_Expl2_thymo_bRP_combined_perc_0.0100_XLs.tsv	123905	19308.3	608	621	GFGFVDFNSEEDAK	Yes	RRM 4	RRM 4	ECO:0000255|PROSITE-ProRule:PRU00176	calcium ion binding ; DNA-binding transcription factor binding ; DNA topoisomerase binding ; ErbB-4 class receptor binding ; histone binding ; identical protein binding ; laminin binding ; mRNA 5'-UTR binding ; protein C-terminus binding ; RNA binding ; rRNA primary transcript binding ; selenocysteine insertion sequence binding ; sequence-specific DNA binding ; signaling receptor binding ; single…
1.9614e-06	U	873.878	NLSFNITEDELK	sp|P09405|NUCL_MOUSE	T cells	Percolator	bRP	NLSFNITEDElK	MR_AC_KHoefig_180622_Expl2_Tcells_bRP_combined_perc_0.0100_XLs.tsv	12278	1902.78	401	412	NLSFNITEDELK	Yes	RRM 2	RRM 2	ECO:0000255|PROSITE-ProRule:PRU00176	calcium ion binding ; DNA-binding transcription factor binding ; DNA topoisomerase binding ; ErbB-4 class receptor binding ; histone binding ; identical protein binding ; laminin binding ; mRNA 5'-UTR binding ; protein C-terminus binding ; RNA binding ; rRNA primary transcript binding ; selenocysteine insertion sequence binding ; sequence-specific DNA binding ; signaling receptor binding ; single…
1.96439e-06	U	906.901	IFVGGLSPDTPEEK	sp|Q60668|HNRPD_MOUSE	T cells	Percolator	TiO2	IfVGGLSPDTPEEK	MR_AC_KHoefig_180622_Expl2_Tcells_Si_C18_TiO2_perc_0.0100_XLs.tsv	19645	2873.33	184	197	IFVGGLSPDTPEEK	Yes	RRM 2	RRM 2	ECO:0000255|PROSITE-ProRule:PRU00176	chromatin binding ; histone deacetylase binding ; minor groove of adenine-thymine-rich DNA binding ; mRNA 3'-UTR AU-rich region binding ; mRNA binding ; RNA binding ; telomeric DNA binding ; kinase binding ; lactate dehydrogenase activity ; L-lactate dehydrogenase activity ; NAD binding
1.96444e-06	UU	1028.91	LGSTVFVANLDYK	sp|Q9D0E1|HNRPM_MOUSE	T cells	Percolator	TiO2	LGSTVfVANLDYK	MR_AC_KHoefig_180622_Expl2_Tcells_Si_C18_TiO2_perc_0.0100_XLs.tsv	22763	3315.7	201	213	LGSTVFVANLDYK	Partially	RRM 2	RRM 2	ECO:0000255|PROSITE-ProRule:PRU00176	calcium-dependent protein binding ; mRNA binding ; protein antigen binding ; protein domain specific binding
1.96515e-06	UU	1026.89	NLSFNITEDELK	sp|P09405|NUCL_MOUSE	T cells	Percolator	bRP	NLsFNITEDELK	MR_AC_KHoefig_180622_Expl2_Tcells_bRP_combined_perc_0.0100_XLs.tsv	281131	43604.4	401	412	NLSFNITEDELK	Yes	RRM 2	RRM 2	ECO:0000255|PROSITE-ProRule:PRU00176	calcium ion binding ; DNA-binding transcription factor binding ; DNA topoisomerase binding ; ErbB-4 class receptor binding ; histone binding ; identical protein binding ; laminin binding ; mRNA 5'-UTR binding ; protein C-terminus binding ; RNA binding ; rRNA primary transcript binding ; selenocysteine insertion sequence binding ; sequence-specific DNA binding ; signaling receptor binding ; single…
1.96824e-06	AU	1107.89	GFGFVDFNSEEDAK	sp|P09405|NUCL_MOUSE	T cells	Percolator	bRP	GFGFvDFNSEEDAK	MR_AC_KHoefig_180622_Expl2_Tcells_bRP_combined_perc_0.0100_XLs.tsv	12009	1865.08	608	621	GFGFVDFNSEEDAK	Yes	RRM 4	RRM 4	ECO:0000255|PROSITE-ProRule:PRU00176	calcium ion binding ; DNA-binding transcription factor binding ; DNA topoisomerase binding ; ErbB-4 class receptor binding ; histone binding ; identical protein binding ; laminin binding ; mRNA 5'-UTR binding ; protein C-terminus binding ; RNA binding ; rRNA primary transcript binding ; selenocysteine insertion sequence binding ; sequence-specific DNA binding ; signaling receptor binding ; single…
1.97067e-06	U	537.574	EDVFVHQTAIK	sp|P62960|YBOX1_MOUSE, sp|Q9JKB3|YBOX3_MOUSE, sp|Q9Z2C8|YBOX2_MOUSE	T cells	Percolator	bRP	EDVfVHQTAIK	MR_AC_KHoefig_180622_Expl2_Tcells_bRP_combined_perc_0.0100_XLs.tsv	96474	15171.1	80; 106; 119	90; 116; 129	EDVFVHQTAIK	No...No...No				C5-methylcytidine-containing RNA binding ; chromatin binding ; GTPase binding ; miRNA binding ; mRNA binding ; nucleic acid binding ; p53 binding ; RNA binding ; sequence-specific DNA binding ; sequence-specific double-stranded DNA binding ; single-stranded DNA binding
1.97281e-06	AU	783.623	GFGFVTFDDHDPVDK	sp|O88569|ROA2_MOUSE	T cells	Percolator	TiO2	GFGfVTFDDHDPVDK	MR_AC_KHoefig_180622_Expl2_Tcells_Si_C18_TiO2_perc_0.0100_XLs.tsv	21942	3199.77	154	168	GFGFVTFDDHDPVDK	Yes	RRM 2	RRM 2	ECO:0000255|PROSITE-ProRule:PRU00176	DNA polymerase binding ; G-rich strand telomeric DNA binding ; identical protein binding ; miRNA binding ; mRNA 3'-UTR binding ; mRNA CDS binding ; N6-methyladenosine-containing RNA binding ; pre-mRNA intronic binding ; regulatory region RNA binding ; RNA binding ; single-stranded telomeric DNA binding
1.97582e-06	UU	1028.91	LGSTVFVANLDYK	sp|Q9D0E1|HNRPM_MOUSE	T cells	Percolator	bRP	LGSTVfVANLDYK	MR_AC_KHoefig_180622_Expl2_Tcells_bRP_combined_perc_0.0100_XLs.tsv	236558	36854.8	201	213	LGSTVFVANLDYK	Partially	RRM 2	RRM 2	ECO:0000255|PROSITE-ProRule:PRU00176	calcium-dependent protein binding ; mRNA binding ; protein antigen binding ; protein domain specific binding
1.97602e-06	C	942.87	GFGFVDFNSEEDAK	sp|P09405|NUCL_MOUSE	T cells	Percolator	bRP	gFGFVDFNSEEDAK	MR_AC_KHoefig_180622_Expl2_Tcells_bRP_combined_perc_0.0100_XLs.tsv	281972	43721.1	608	621	GFGFVDFNSEEDAK	Yes	RRM 4	RRM 4	ECO:0000255|PROSITE-ProRule:PRU00176	calcium ion binding ; DNA-binding transcription factor binding ; DNA topoisomerase binding ; ErbB-4 class receptor binding ; histone binding ; identical protein binding ; laminin binding ; mRNA 5'-UTR binding ; protein C-terminus binding ; RNA binding ; rRNA primary transcript binding ; selenocysteine insertion sequence binding ; sequence-specific DNA binding ; signaling receptor binding ; single…
1.97873e-06	U	828.825	HQEGEIFDTEK	sp|P47911|RL6_MOUSE	T cells	Percolator	bRP	HQEGEIfDTEK	MR_AC_KHoefig_180622_Expl2_Tcells_bRP_combined_perc_0.0100_XLs.tsv	277730	43128	235	245	HQEGEIFDTEK	No				5.8S rRNA binding ; mRNA binding ; RNA binding ; structural constituent of ribosome ; tRNA binding
1.98079e-06	U	873.878	NLSFNITEDELK	sp|P09405|NUCL_MOUSE	T cells	Percolator	bRP	NLSfNITEDELK	MR_AC_KHoefig_180622_Expl2_Tcells_bRP_combined_perc_0.0100_XLs.tsv	12363	1914.61	401	412	NLSFNITEDELK	Yes	RRM 2	RRM 2	ECO:0000255|PROSITE-ProRule:PRU00176	calcium ion binding ; DNA-binding transcription factor binding ; DNA topoisomerase binding ; ErbB-4 class receptor binding ; histone binding ; identical protein binding ; laminin binding ; mRNA 5'-UTR binding ; protein C-terminus binding ; RNA binding ; rRNA primary transcript binding ; selenocysteine insertion sequence binding ; sequence-specific DNA binding ; signaling receptor binding ; single…
1.98803e-06	U	1018.38	SCTGESSENGLEDIDR	sp|Q8R3L2|TCF25_MOUSE	T cells	Percolator	bRP	ScTGESSENGLEDIDR	MR_AC_KHoefig_180622_Expl2_Tcells_bRP_combined_perc_0.0100_XLs.tsv	278749	43271.6	137	152	SCTGESSENGLEDIDR	No				DNA binding ; transcription corepressor activity
1.98862e-06	UU	1096.38	GFGFVDFNSEEDAK	sp|P09405|NUCL_MOUSE	T cells	Percolator	bRP	GFGfVDFNSEEDAK	MR_AC_KHoefig_180622_Expl2_Tcells_bRP_combined_perc_0.0100_XLs.tsv	282049	43731.9	608	621	GFGFVDFNSEEDAK	Yes	RRM 4	RRM 4	ECO:0000255|PROSITE-ProRule:PRU00176	calcium ion binding ; DNA-binding transcription factor binding ; DNA topoisomerase binding ; ErbB-4 class receptor binding ; histone binding ; identical protein binding ; laminin binding ; mRNA 5'-UTR binding ; protein C-terminus binding ; RNA binding ; rRNA primary transcript binding ; selenocysteine insertion sequence binding ; sequence-specific DNA binding ; signaling receptor binding ; single…
1.98917e-06	U	943.362	GFGFVDFNSEEDAK	sp|P09405|NUCL_MOUSE	Thymocytes	Percolator	Si	GFGfVDFNSEEDAK	MR_AC_KHoefig_180622_Expl2_thymo_Si_C18_perc_0.0100_XLs.tsv	22900	3193.74	608	621	GFGFVDFNSEEDAK	Yes	RRM 4	RRM 4	ECO:0000255|PROSITE-ProRule:PRU00176	calcium ion binding ; DNA-binding transcription factor binding ; DNA topoisomerase binding ; ErbB-4 class receptor binding ; histone binding ; identical protein binding ; laminin binding ; mRNA 5'-UTR binding ; protein C-terminus binding ; RNA binding ; rRNA primary transcript binding ; selenocysteine insertion sequence binding ; sequence-specific DNA binding ; signaling receptor binding ; single…
1.99095e-06	U	871.402	VEGSEPTTPFNLFIGNLNPNK	sp|P09405|NUCL_MOUSE	Thymocytes	Percolator	Si	VEGSEPTTPFNLfIGNLNPNK	MR_AC_KHoefig_180622_Expl2_thymo_Si_C18_perc_0.0100_XLs.tsv	34308	4788.51	300	320	VEGSEPTTPFNLFIGNLNPNK	Partially	RRM 1	RRM 1	ECO:0000255|PROSITE-ProRule:PRU00176	calcium ion binding ; DNA-binding transcription factor binding ; DNA topoisomerase binding ; ErbB-4 class receptor binding ; histone binding ; identical protein binding ; laminin binding ; mRNA 5'-UTR binding ; protein C-terminus binding ; RNA binding ; rRNA primary transcript binding ; selenocysteine insertion sequence binding ; sequence-specific DNA binding ; signaling receptor binding ; single…
1.99402e-06	U	763.646	AM(Oxidation)HQSQTM(Oxidation)EGCSSPIVVK	sp|Q9Z0H4|CELF2_MOUSE	T cells	Percolator	bRP	AMHQSQTMEGCSSPIVVk	MR_AC_KHoefig_180622_Expl2_Tcells_bRP_combined_perc_0.0100_XLs.tsv	186818	29285.9	191	208	AMHQSQTMEGCSSPIVVK	Yes	RRM 2	RRM 2	ECO:0000255|PROSITE-ProRule:PRU00176	mRNA 3'-UTR binding ; mRNA binding ; pre-mRNA binding ; RNA binding
1.99511e-06	U	873.878	NLSFNITEDELK	sp|P09405|NUCL_MOUSE	T cells	Percolator	bRP	NLSfNITEDELK	MR_AC_KHoefig_180622_Expl2_Tcells_bRP_combined_perc_0.0100_XLs.tsv	12110	1879.42	401	412	NLSFNITEDELK	Yes	RRM 2	RRM 2	ECO:0000255|PROSITE-ProRule:PRU00176	calcium ion binding ; DNA-binding transcription factor binding ; DNA topoisomerase binding ; ErbB-4 class receptor binding ; histone binding ; identical protein binding ; laminin binding ; mRNA 5'-UTR binding ; protein C-terminus binding ; RNA binding ; rRNA primary transcript binding ; selenocysteine insertion sequence binding ; sequence-specific DNA binding ; signaling receptor binding ; single…
1.99631e-06	U	537.575	EDVFVHQTAIK	sp|P62960|YBOX1_MOUSE, sp|Q9JKB3|YBOX3_MOUSE, sp|Q9Z2C8|YBOX2_MOUSE	Thymocytes	Percolator	bRP	EDVFVHQTAiK	MR_AC_KHoefig_180622_Expl2_thymo_bRP_combined_perc_0.0100_XLs.tsv	7311	1252.25	80; 106; 119	90; 116; 129	EDVFVHQTAIK	No...No...No				C5-methylcytidine-containing RNA binding ; chromatin binding ; GTPase binding ; miRNA binding ; mRNA binding ; nucleic acid binding ; p53 binding ; RNA binding ; sequence-specific DNA binding ; sequence-specific double-stranded DNA binding ; single-stranded DNA binding
1.99857e-06	UU	797.289	M(Oxidation)FVGQIPR	sp|Q9Z0H4|CELF2_MOUSE	Thymocytes	Percolator	bRP	MfVGQIPR	MR_AC_KHoefig_180622_Expl2_thymo_bRP_combined_perc_0.0100_XLs.tsv	186822	29280.6	42	49	MFVGQIPR	Yes	RRM 1	RRM 1	ECO:0000255|PROSITE-ProRule:PRU00176	mRNA 3'-UTR binding ; mRNA binding ; pre-mRNA binding ; RNA binding
1.99871e-06	UUU	1133.38	GFAFVQYVNER	sp|Q9Z204|HNRPC_MOUSE	Thymocytes	Percolator	bRP	GFAfVQYVNER	MR_AC_KHoefig_180622_Expl2_thymo_bRP_combined_perc_0.0100_XLs.tsv	190495	29803.8	51	61	GFAFVQYVNER	Yes	RRM	RRM	ECO:0000255|PROSITE-ProRule:PRU00176	deaminase binding ; enzyme inhibitor activity ; identical protein binding ; mRNA 3'-UTR binding ; mRNA binding ; N6-methyladenosine-containing RNA binding ; poly(U) RNA binding ; protein domain specific binding ; ribonucleoprotein complex binding ; RNA binding ; telomerase RNA binding
1.99874e-06	UU	1200.98	LFIGGLSFETTDDSLR	sp|Q8BG05|ROA3_MOUSE	T cells	Percolator	Si	LFIGGLsFETTDDSLR	MR_AC_KHoefig_180622_Expl2_Tcells_Si_C18_perc_0.0100_XLs.tsv	33024	4495.48	37	52	LFIGGLSFETTDDSLR	Yes	RRM 1	RRM 1	ECO:0000255|PROSITE-ProRule:PRU00176	mRNA binding ; RNA transmembrane transporter activity
1.99904e-06	UU	980.364	GFAFVQYVNER	sp|Q9Z204|HNRPC_MOUSE	T cells	Percolator	TiO2	GFAfVQYVNER	MR_AC_KHoefig_180622_Expl2_Tcells_Si_C18_TiO2_perc_0.0100_XLs.tsv	21328	3113.07	51	61	GFAFVQYVNER	Yes	RRM	RRM	ECO:0000255|PROSITE-ProRule:PRU00176	deaminase binding ; enzyme inhibitor activity ; identical protein binding ; mRNA 3'-UTR binding ; mRNA binding ; N6-methyladenosine-containing RNA binding ; poly(U) RNA binding ; protein domain specific binding ; ribonucleoprotein complex binding ; RNA binding ; telomerase RNA binding
1.99931e-06	UU	973.932	VFIGNLNTLVVK	sp|Q9Z204|HNRPC_MOUSE	Thymocytes	Percolator	Si	VfIGNLNTLVVK	MR_AC_KHoefig_180622_Expl2_thymo_Si_C18_perc_0.0100_XLs.tsv	32076	4472.2	18	29	VFIGNLNTLVVK	Yes	RRM	RRM	ECO:0000255|PROSITE-ProRule:PRU00176	deaminase binding ; enzyme inhibitor activity ; identical protein binding ; mRNA 3'-UTR binding ; mRNA binding ; N6-methyladenosine-containing RNA binding ; poly(U) RNA binding ; protein domain specific binding ; ribonucleoprotein complex binding ; RNA binding ; telomerase RNA binding
2.00064e-06	U	821.332	GYAFVQYANER	sp|Q64012|RALY_MOUSE	Thymocytes	Percolator	TiO2	GYAfVQYANER	MR_AC_KHoefig_180622_Expl2_thymo_Si_C18_TiO2_perc_0.0100_XLs.tsv	14226	2279.03	56	66	GYAFVQYANER	Yes	RRM	RRM	ECO:0000255|PROSITE-ProRule:PRU00176	RNA binding ; transcription coregulator activity ; identical protein binding ; metal ion binding ; RNA binding ; transcription coregulator activity
2.00114e-06	UU	1028.91	LGSTVFVANLDYK	sp|Q9D0E1|HNRPM_MOUSE	T cells	Percolator	bRP	LGSTVFVaNLDYK	MR_AC_KHoefig_180622_Expl2_Tcells_bRP_combined_perc_0.0100_XLs.tsv	235693	36732.9	201	213	LGSTVFVANLDYK	Partially	RRM 2	RRM 2	ECO:0000255|PROSITE-ProRule:PRU00176	calcium-dependent protein binding ; mRNA binding ; protein antigen binding ; protein domain specific binding
2.00208e-06	UU	1096.37	GFGFVDFNSEEDAK	sp|P09405|NUCL_MOUSE	T cells	Percolator	TiO2	GFGfVDFNSEEDAK	MR_AC_KHoefig_180622_Expl2_Tcells_Si_C18_TiO2_perc_0.0100_XLs.tsv	22568	3288.59	608	621	GFGFVDFNSEEDAK	Yes	RRM 4	RRM 4	ECO:0000255|PROSITE-ProRule:PRU00176	calcium ion binding ; DNA-binding transcription factor binding ; DNA topoisomerase binding ; ErbB-4 class receptor binding ; histone binding ; identical protein binding ; laminin binding ; mRNA 5'-UTR binding ; protein C-terminus binding ; RNA binding ; rRNA primary transcript binding ; selenocysteine insertion sequence binding ; sequence-specific DNA binding ; signaling receptor binding ; single…
2.00387e-06	UU	973.93	VFIGNLNTLVVK	sp|Q9Z204|HNRPC_MOUSE	Thymocytes	Percolator	Si	VfIGNLNTLVVK	MR_AC_KHoefig_180622_Expl2_thymo_Si_C18_perc_0.0100_XLs.tsv	32154	4483.28	18	29	VFIGNLNTLVVK	Yes	RRM	RRM	ECO:0000255|PROSITE-ProRule:PRU00176	deaminase binding ; enzyme inhibitor activity ; identical protein binding ; mRNA 3'-UTR binding ; mRNA binding ; N6-methyladenosine-containing RNA binding ; poly(U) RNA binding ; protein domain specific binding ; ribonucleoprotein complex binding ; RNA binding ; telomerase RNA binding
2.00879e-06	UU	1096.37	GFGFVDFNSEEDAK	sp|P09405|NUCL_MOUSE	T cells	Percolator	bRP	GFGfVDFNSEEDAK	MR_AC_KHoefig_180622_Expl2_Tcells_bRP_combined_perc_0.0100_XLs.tsv	12637	1953.21	608	621	GFGFVDFNSEEDAK	Yes	RRM 4	RRM 4	ECO:0000255|PROSITE-ProRule:PRU00176	calcium ion binding ; DNA-binding transcription factor binding ; DNA topoisomerase binding ; ErbB-4 class receptor binding ; histone binding ; identical protein binding ; laminin binding ; mRNA 5'-UTR binding ; protein C-terminus binding ; RNA binding ; rRNA primary transcript binding ; selenocysteine insertion sequence binding ; sequence-specific DNA binding ; signaling receptor binding ; single…
2.00952e-06	UU	980.364	GFAFVQYVNER	sp|Q9Z204|HNRPC_MOUSE	Thymocytes	Percolator	TiO2	GFAfVQYVNER	MR_AC_KHoefig_180622_Expl2_thymo_Si_C18_TiO2_perc_0.0100_XLs.tsv	21283	3296.11	51	61	GFAFVQYVNER	Yes	RRM	RRM	ECO:0000255|PROSITE-ProRule:PRU00176	deaminase binding ; enzyme inhibitor activity ; identical protein binding ; mRNA 3'-UTR binding ; mRNA binding ; N6-methyladenosine-containing RNA binding ; poly(U) RNA binding ; protein domain specific binding ; ribonucleoprotein complex binding ; RNA binding ; telomerase RNA binding
2.01065e-06	U	851.337	GGGGNFGPGPGSNFR	sp|O88569|ROA2_MOUSE	T cells	Percolator	bRP	GGGGNFGPGPGSnFR	MR_AC_KHoefig_180622_Expl2_Tcells_bRP_combined_perc_0.0100_XLs.tsv	207869	32547.7	214	228	GGGGNFGPGPGSNFR	No				DNA polymerase binding ; G-rich strand telomeric DNA binding ; identical protein binding ; miRNA binding ; mRNA 3'-UTR binding ; mRNA CDS binding ; N6-methyladenosine-containing RNA binding ; pre-mRNA intronic binding ; regulatory region RNA binding ; RNA binding ; single-stranded telomeric DNA binding
2.01169e-06	U	906.901	IFVGGLSPDTPEEK	sp|Q60668|HNRPD_MOUSE	T cells	Percolator	bRP	IfVGGLSPDTPEEK	MR_AC_KHoefig_180622_Expl2_Tcells_bRP_combined_perc_0.0100_XLs.tsv	100085	15676	184	197	IFVGGLSPDTPEEK	Yes	RRM 2	RRM 2	ECO:0000255|PROSITE-ProRule:PRU00176	chromatin binding ; histone deacetylase binding ; minor groove of adenine-thymine-rich DNA binding ; mRNA 3'-UTR AU-rich region binding ; mRNA binding ; RNA binding ; telomeric DNA binding ; kinase binding ; lactate dehydrogenase activity ; L-lactate dehydrogenase activity ; NAD binding
2.0128e-06	U	906.901	IFVGGLSPDTPEEK	sp|Q60668|HNRPD_MOUSE	T cells	Percolator	bRP	IfVGGLSPDTPEEK	MR_AC_KHoefig_180622_Expl2_Tcells_bRP_combined_perc_0.0100_XLs.tsv	99918	15652.4	184	197	IFVGGLSPDTPEEK	Yes	RRM 2	RRM 2	ECO:0000255|PROSITE-ProRule:PRU00176	chromatin binding ; histone deacetylase binding ; minor groove of adenine-thymine-rich DNA binding ; mRNA 3'-UTR AU-rich region binding ; mRNA binding ; RNA binding ; telomeric DNA binding ; kinase binding ; lactate dehydrogenase activity ; L-lactate dehydrogenase activity ; NAD binding
2.01319e-06	U	872.33	NGYGFVEFEDSR	sp|Q3TWW8|SRSF6_MOUSE	Thymocytes	Percolator	bRP	NGYGfVEFEDSR	MR_AC_KHoefig_180622_Expl2_thymo_bRP_combined_perc_0.0100_XLs.tsv	10200	1658.95	35	46	NGYGFVEFEDSR	Yes	RRM 1	RRM 1	ECO:0000255|PROSITE-ProRule:PRU00176	mRNA binding ; pre-mRNA binding ; RNA binding
2.01635e-06	UU	973.931	VFIGNLNTLVVK	sp|Q9Z204|HNRPC_MOUSE	Thymocytes	Percolator	Si	VfIGNLNTLVVK	MR_AC_KHoefig_180622_Expl2_thymo_Si_C18_perc_0.0100_XLs.tsv	32295	4503.19	18	29	VFIGNLNTLVVK	Yes	RRM	RRM	ECO:0000255|PROSITE-ProRule:PRU00176	deaminase binding ; enzyme inhibitor activity ; identical protein binding ; mRNA 3'-UTR binding ; mRNA binding ; N6-methyladenosine-containing RNA binding ; poly(U) RNA binding ; protein domain specific binding ; ribonucleoprotein complex binding ; RNA binding ; telomerase RNA binding
2.01664e-06	UU	653.912	GFAFVQYVNER	sp|Q9Z204|HNRPC_MOUSE	T cells	Percolator	TiO2	GFAfVQYVNER	MR_AC_KHoefig_180622_Expl2_Tcells_Si_C18_TiO2_perc_0.0100_XLs.tsv	22862	3329.31	51	61	GFAFVQYVNER	Yes	RRM	RRM	ECO:0000255|PROSITE-ProRule:PRU00176	deaminase binding ; enzyme inhibitor activity ; identical protein binding ; mRNA 3'-UTR binding ; mRNA binding ; N6-methyladenosine-containing RNA binding ; poly(U) RNA binding ; protein domain specific binding ; ribonucleoprotein complex binding ; RNA binding ; telomerase RNA binding
2.01725e-06	UU	974.346	GYAFVQYANER	sp|Q64012|RALY_MOUSE	Thymocytes	Percolator	TiO2	GYAfVQYANER	MR_AC_KHoefig_180622_Expl2_thymo_Si_C18_TiO2_perc_0.0100_XLs.tsv	15806	2509.74	56	66	GYAFVQYANER	Yes	RRM	RRM	ECO:0000255|PROSITE-ProRule:PRU00176	RNA binding ; transcription coregulator activity ; identical protein binding ; metal ion binding ; RNA binding ; transcription coregulator activity
2.02088e-06	U	805.859	EDVFVHQTAIK	sp|P62960|YBOX1_MOUSE, sp|Q9JKB3|YBOX3_MOUSE, sp|Q9Z2C8|YBOX2_MOUSE	T cells	Percolator	bRP	EDVfVHQTAIK	MR_AC_KHoefig_180622_Expl2_Tcells_bRP_combined_perc_0.0100_XLs.tsv	7923	1301.99	80; 106; 119	90; 116; 129	EDVFVHQTAIK	No...No...No				C5-methylcytidine-containing RNA binding ; chromatin binding ; GTPase binding ; miRNA binding ; mRNA binding ; nucleic acid binding ; p53 binding ; RNA binding ; sequence-specific DNA binding ; sequence-specific double-stranded DNA binding ; single-stranded DNA binding
2.02405e-06	AU	783.625	GFGFVTFDDHDPVDK	sp|O88569|ROA2_MOUSE	T cells	Percolator	TiO2	GFGFVTFDDHDPVDK	MR_AC_KHoefig_180622_Expl2_Tcells_Si_C18_TiO2_perc_0.0100_XLs.tsv	21777	3176.41	154	168	GFGFVTFDDHDPVDK	Yes	RRM 2	RRM 2	ECO:0000255|PROSITE-ProRule:PRU00176	DNA polymerase binding ; G-rich strand telomeric DNA binding ; identical protein binding ; miRNA binding ; mRNA 3'-UTR binding ; mRNA CDS binding ; N6-methyladenosine-containing RNA binding ; pre-mRNA intronic binding ; regulatory region RNA binding ; RNA binding ; single-stranded telomeric DNA binding
2.0277e-06	AU	647.259	EDVFVHQTAIK	sp|P62960|YBOX1_MOUSE, sp|Q9JKB3|YBOX3_MOUSE, sp|Q9Z2C8|YBOX2_MOUSE	T cells	Percolator	TiO2	EDvFvHQTAIK	MR_AC_KHoefig_180622_Expl2_Tcells_Si_C18_TiO2_perc_0.0100_XLs.tsv	11270	1756.17	80; 106; 119	90; 116; 129	EDVFVHQTAIK	No...No...No				C5-methylcytidine-containing RNA binding ; chromatin binding ; GTPase binding ; miRNA binding ; mRNA binding ; nucleic acid binding ; p53 binding ; RNA binding ; sequence-specific DNA binding ; sequence-specific double-stranded DNA binding ; single-stranded DNA binding
2.03096e-06	UU	765.626	ALSRQEM(Oxidation)QEVQSSR	sp|O88569|ROA2_MOUSE	Thymocytes	Percolator	bRP	ALSrQEMQEVQSSR	MR_AC_KHoefig_180622_Expl2_thymo_bRP_combined_perc_0.0100_XLs.tsv	5105	948.435	187	200	ALSRQEMQEVQSSR	Partially	RRM 2	RRM 2	ECO:0000255|PROSITE-ProRule:PRU00176	DNA polymerase binding ; G-rich strand telomeric DNA binding ; identical protein binding ; miRNA binding ; mRNA 3'-UTR binding ; mRNA CDS binding ; N6-methyladenosine-containing RNA binding ; pre-mRNA intronic binding ; regulatory region RNA binding ; RNA binding ; single-stranded telomeric DNA binding
2.03232e-06	U	828.825	HQEGEIFDTEK	sp|P47911|RL6_MOUSE	T cells	Percolator	bRP	HQEGEIfDTEK	MR_AC_KHoefig_180622_Expl2_Tcells_bRP_combined_perc_0.0100_XLs.tsv	277481	43095	235	245	HQEGEIFDTEK	No				5.8S rRNA binding ; mRNA binding ; RNA binding ; structural constituent of ribosome ; tRNA binding
2.03377e-06	UU	1168.47	VFVGGLSPDTSEEQIK	sp|Q9Z130|HNRDL_MOUSE	T cells	Percolator	bRP	VfVGGLSPDTSEEQIK	MR_AC_KHoefig_180622_Expl2_Tcells_bRP_combined_perc_0.0100_XLs.tsv	100747	15769.7	116	131	VFVGGLSPDTSEEQIK	Yes	RRM 2	RRM 2	ECO:0000255|PROSITE-ProRule:PRU00176	DNA binding ; double-stranded DNA binding ; poly(A) binding ; poly(G) binding ; RNA binding ; single-stranded DNA binding
2.03622e-06	U	828.826	HQEGEIFDTEK	sp|P47911|RL6_MOUSE	T cells	Percolator	bRP	HQEGEIfDTEK	MR_AC_KHoefig_180622_Expl2_Tcells_bRP_combined_perc_0.0100_XLs.tsv	277383	43082.3	235	245	HQEGEIFDTEK	No				5.8S rRNA binding ; mRNA binding ; RNA binding ; structural constituent of ribosome ; tRNA binding
2.03717e-06	UU	1096.38	GFGFVDFNSEEDAK	sp|P09405|NUCL_MOUSE	T cells	Percolator	bRP	GFGfVDFNSEEDAK	MR_AC_KHoefig_180622_Expl2_Tcells_bRP_combined_perc_0.0100_XLs.tsv	281800	43697.5	608	621	GFGFVDFNSEEDAK	Yes	RRM 4	RRM 4	ECO:0000255|PROSITE-ProRule:PRU00176	calcium ion binding ; DNA-binding transcription factor binding ; DNA topoisomerase binding ; ErbB-4 class receptor binding ; histone binding ; identical protein binding ; laminin binding ; mRNA 5'-UTR binding ; protein C-terminus binding ; RNA binding ; rRNA primary transcript binding ; selenocysteine insertion sequence binding ; sequence-specific DNA binding ; signaling receptor binding ; single…
2.03966e-06	U	943.362	GFGFVDFNSEEDAK	sp|P09405|NUCL_MOUSE	T cells	Percolator	TiO2	GFGfVDFNSEEDAK	MR_AC_KHoefig_180622_Expl2_Tcells_Si_C18_TiO2_perc_0.0100_XLs.tsv	22146	3228.86	608	621	GFGFVDFNSEEDAK	Yes	RRM 4	RRM 4	ECO:0000255|PROSITE-ProRule:PRU00176	calcium ion binding ; DNA-binding transcription factor binding ; DNA topoisomerase binding ; ErbB-4 class receptor binding ; histone binding ; identical protein binding ; laminin binding ; mRNA 5'-UTR binding ; protein C-terminus binding ; RNA binding ; rRNA primary transcript binding ; selenocysteine insertion sequence binding ; sequence-specific DNA binding ; signaling receptor binding ; single…
2.0427e-06	GU	1046.4	NLSFNITEDELK	sp|P09405|NUCL_MOUSE	T cells	Percolator	bRP	NLsFNITEDELK	MR_AC_KHoefig_180622_Expl2_Tcells_bRP_combined_perc_0.0100_XLs.tsv	279709	43408	401	412	NLSFNITEDELK	Yes	RRM 2	RRM 2	ECO:0000255|PROSITE-ProRule:PRU00176	calcium ion binding ; DNA-binding transcription factor binding ; DNA topoisomerase binding ; ErbB-4 class receptor binding ; histone binding ; identical protein binding ; laminin binding ; mRNA 5'-UTR binding ; protein C-terminus binding ; RNA binding ; rRNA primary transcript binding ; selenocysteine insertion sequence binding ; sequence-specific DNA binding ; signaling receptor binding ; single…
2.04484e-06	UU	980.364	GFAFVQYVNER	sp|Q9Z204|HNRPC_MOUSE	Thymocytes	Percolator	bRP	GFAfVQYVNER	MR_AC_KHoefig_180622_Expl2_thymo_bRP_combined_perc_0.0100_XLs.tsv	212599	33212.1	51	61	GFAFVQYVNER	Yes	RRM	RRM	ECO:0000255|PROSITE-ProRule:PRU00176	deaminase binding ; enzyme inhibitor activity ; identical protein binding ; mRNA 3'-UTR binding ; mRNA binding ; N6-methyladenosine-containing RNA binding ; poly(U) RNA binding ; protein domain specific binding ; ribonucleoprotein complex binding ; RNA binding ; telomerase RNA binding
2.04764e-06	UU	1059.91	IFVGGLSPDTPEEK	sp|Q60668|HNRPD_MOUSE	T cells	Percolator	bRP	IfVGGLSPDTPEEK	MR_AC_KHoefig_180622_Expl2_Tcells_bRP_combined_perc_0.0100_XLs.tsv	12091	1876.78	184	197	IFVGGLSPDTPEEK	Yes	RRM 2	RRM 2	ECO:0000255|PROSITE-ProRule:PRU00176	chromatin binding ; histone deacetylase binding ; minor groove of adenine-thymine-rich DNA binding ; mRNA 3'-UTR AU-rich region binding ; mRNA binding ; RNA binding ; telomeric DNA binding ; kinase binding ; lactate dehydrogenase activity ; L-lactate dehydrogenase activity ; NAD binding
2.04773e-06	UU	1059.91	IFVGGLSPDTPEEK	sp|Q60668|HNRPD_MOUSE	T cells	Percolator	bRP	IfVGGLSPDTPEEK	MR_AC_KHoefig_180622_Expl2_Tcells_bRP_combined_perc_0.0100_XLs.tsv	11675	1818.59	184	197	IFVGGLSPDTPEEK	Yes	RRM 2	RRM 2	ECO:0000255|PROSITE-ProRule:PRU00176	chromatin binding ; histone deacetylase binding ; minor groove of adenine-thymine-rich DNA binding ; mRNA 3'-UTR AU-rich region binding ; mRNA binding ; RNA binding ; telomeric DNA binding ; kinase binding ; lactate dehydrogenase activity ; L-lactate dehydrogenase activity ; NAD binding
2.05251e-06	UU	1101.9	GYGFVDFDSPAAAQK	sp|Q91W59|RBMS1_MOUSE, sp|Q8BWL5|RBMS3_MOUSE	T cells	Percolator	bRP	GYGFVDFDsPAAAQK	MR_AC_KHoefig_180622_Expl2_Tcells_bRP_combined_perc_0.0100_XLs.tsv	212324	33166.4	104; 98	118; 112	GYGFVDFDSPAAAQK	Yes...Yes	RRM 1...RRM 1	RRM 1	ECO:0000255|PROSITE-ProRule:PRU00176...ECO:0000255|PROSITE-ProRule:PRU00176	DNA binding ; mRNA 3'-UTR binding ; poly(A) binding ; poly(U) RNA binding ; RNA binding
2.05269e-06	U	906.901	IFVGGLSPDTPEEK	sp|Q60668|HNRPD_MOUSE	T cells	Percolator	bRP	IfVGGLSPDTPEEK	MR_AC_KHoefig_180622_Expl2_Tcells_bRP_combined_perc_0.0100_XLs.tsv	122468	19162	184	197	IFVGGLSPDTPEEK	Yes	RRM 2	RRM 2	ECO:0000255|PROSITE-ProRule:PRU00176	chromatin binding ; histone deacetylase binding ; minor groove of adenine-thymine-rich DNA binding ; mRNA 3'-UTR AU-rich region binding ; mRNA binding ; RNA binding ; telomeric DNA binding ; kinase binding ; lactate dehydrogenase activity ; L-lactate dehydrogenase activity ; NAD binding
2.05307e-06	UU	1096.38	GFGFVDFNSEEDAK	sp|P09405|NUCL_MOUSE	T cells	Percolator	bRP	GFGfVDFNSEEDAK	MR_AC_KHoefig_180622_Expl2_Tcells_bRP_combined_perc_0.0100_XLs.tsv	282131	43743.3	608	621	GFGFVDFNSEEDAK	Yes	RRM 4	RRM 4	ECO:0000255|PROSITE-ProRule:PRU00176	calcium ion binding ; DNA-binding transcription factor binding ; DNA topoisomerase binding ; ErbB-4 class receptor binding ; histone binding ; identical protein binding ; laminin binding ; mRNA 5'-UTR binding ; protein C-terminus binding ; RNA binding ; rRNA primary transcript binding ; selenocysteine insertion sequence binding ; sequence-specific DNA binding ; signaling receptor binding ; single…
2.05414e-06	UUU	1105.92	VFIGNLNTAVVK	sp|Q64012|RALY_MOUSE	T cells	Percolator	TiO2	VfIGNLNTAVVK	MR_AC_KHoefig_180622_Expl2_Tcells_Si_C18_TiO2_perc_0.0100_XLs.tsv	28326	4099.24	23	34	VFIGNLNTAVVK	Yes	RRM	RRM	ECO:0000255|PROSITE-ProRule:PRU00176	RNA binding ; transcription coregulator activity ; identical protein binding ; metal ion binding ; RNA binding ; transcription coregulator activity
2.05704e-06	UU	1096.37	GFGFVDFNSEEDAK	sp|P09405|NUCL_MOUSE	T cells	Percolator	bRP	GFGfVDFNSEEDAK	MR_AC_KHoefig_180622_Expl2_Tcells_bRP_combined_perc_0.0100_XLs.tsv	12472	1930.09	608	621	GFGFVDFNSEEDAK	Yes	RRM 4	RRM 4	ECO:0000255|PROSITE-ProRule:PRU00176	calcium ion binding ; DNA-binding transcription factor binding ; DNA topoisomerase binding ; ErbB-4 class receptor binding ; histone binding ; identical protein binding ; laminin binding ; mRNA 5'-UTR binding ; protein C-terminus binding ; RNA binding ; rRNA primary transcript binding ; selenocysteine insertion sequence binding ; sequence-specific DNA binding ; signaling receptor binding ; single…
2.05772e-06	U	805.859	EDVFVHQTAIK	sp|P62960|YBOX1_MOUSE, sp|Q9JKB3|YBOX3_MOUSE, sp|Q9Z2C8|YBOX2_MOUSE	T cells	Percolator	bRP	EDVfVHQTAIK	MR_AC_KHoefig_180622_Expl2_Tcells_bRP_combined_perc_0.0100_XLs.tsv	7672	1267.96	80; 106; 119	90; 116; 129	EDVFVHQTAIK	No...No...No				C5-methylcytidine-containing RNA binding ; chromatin binding ; GTPase binding ; miRNA binding ; mRNA binding ; nucleic acid binding ; p53 binding ; RNA binding ; sequence-specific DNA binding ; sequence-specific double-stranded DNA binding ; single-stranded DNA binding
2.0601e-06	UUU	1105.92	VFIGNLNTAVVK	sp|Q64012|RALY_MOUSE	T cells	Percolator	TiO2	VfIGNLNTAVVK	MR_AC_KHoefig_180622_Expl2_Tcells_Si_C18_TiO2_perc_0.0100_XLs.tsv	28070	4063.04	23	34	VFIGNLNTAVVK	Yes	RRM	RRM	ECO:0000255|PROSITE-ProRule:PRU00176	RNA binding ; transcription coregulator activity ; identical protein binding ; metal ion binding ; RNA binding ; transcription coregulator activity
2.0609e-06	U	943.363	GFGFVDFNSEEDAK	sp|P09405|NUCL_MOUSE	Thymocytes	Percolator	Si	GfGFVDFNSEEDAK	MR_AC_KHoefig_180622_Expl2_thymo_Si_C18_perc_0.0100_XLs.tsv	22066	3080.57	608	621	GFGFVDFNSEEDAK	Yes	RRM 4	RRM 4	ECO:0000255|PROSITE-ProRule:PRU00176	calcium ion binding ; DNA-binding transcription factor binding ; DNA topoisomerase binding ; ErbB-4 class receptor binding ; histone binding ; identical protein binding ; laminin binding ; mRNA 5'-UTR binding ; protein C-terminus binding ; RNA binding ; rRNA primary transcript binding ; selenocysteine insertion sequence binding ; sequence-specific DNA binding ; signaling receptor binding ; single…
2.06327e-06	AU	1078.93	IFVGGLNPEATEEK	sp|Q99020|ROAA_MOUSE	T cells	Percolator	bRP	IFVGGlNPEATEEK	MR_AC_KHoefig_180622_Expl2_Tcells_bRP_combined_perc_0.0100_XLs.tsv	100257	15700.3	161	174	IFVGGLNPEATEEK	Yes	RRM 2	RRM 2	ECO:0000255|PROSITE-ProRule:PRU00176	DNA binding ; RNA binding
2.06404e-06	U	785.851	VAYISFGPHAGK	sp|Q9CR57|RL14_MOUSE	T cells	Percolator	TiO2	VAYISfGPHAGK	MR_AC_KHoefig_180622_Expl2_Tcells_Si_C18_TiO2_perc_0.0100_XLs.tsv	10689	1684.53	12	23	VAYISFGPHAGK	No				RNA binding ; structural constituent of ribosome
2.06659e-06	UU	1003.91	YPASTVQILGAEK	sp|Q9D6Z1|NOP56_MOUSE	T cells	Percolator	bRP	YPAsTVQILGAEK	MR_AC_KHoefig_180622_Expl2_Tcells_bRP_combined_perc_0.0100_XLs.tsv	213150	33282.5	321	333	YPASTVQILGAEK	Yes	Nop	Nop	ECO:0000255|PROSITE-ProRule:PRU00690	histone methyltransferase binding ; snoRNA binding
2.06688e-06	U	805.859	EDVFVHQTAIK	sp|P62960|YBOX1_MOUSE, sp|Q9JKB3|YBOX3_MOUSE, sp|Q9Z2C8|YBOX2_MOUSE	T cells	Percolator	bRP	EDVfVHQTAIK	MR_AC_KHoefig_180622_Expl2_Tcells_bRP_combined_perc_0.0100_XLs.tsv	8093	1324.65	80; 106; 119	90; 116; 129	EDVFVHQTAIK	No...No...No				C5-methylcytidine-containing RNA binding ; chromatin binding ; GTPase binding ; miRNA binding ; mRNA binding ; nucleic acid binding ; p53 binding ; RNA binding ; sequence-specific DNA binding ; sequence-specific double-stranded DNA binding ; single-stranded DNA binding
2.07043e-06	U	827.351	GFAFVQYVNER	sp|Q9Z204|HNRPC_MOUSE	Thymocytes	Percolator	TiO2	GFAfVQYVNER	MR_AC_KHoefig_180622_Expl2_thymo_Si_C18_TiO2_perc_0.0100_XLs.tsv	19900	3099.36	51	61	GFAFVQYVNER	Yes	RRM	RRM	ECO:0000255|PROSITE-ProRule:PRU00176	deaminase binding ; enzyme inhibitor activity ; identical protein binding ; mRNA 3'-UTR binding ; mRNA binding ; N6-methyladenosine-containing RNA binding ; poly(U) RNA binding ; protein domain specific binding ; ribonucleoprotein complex binding ; RNA binding ; telomerase RNA binding
2.07124e-06	U	871.402	VEGSEPTTPFNLFIGNLNPNK	sp|P09405|NUCL_MOUSE	T cells	Percolator	Si	VEGSEPTTPFNLfIGNLNPNK	MR_AC_KHoefig_180622_Expl2_Tcells_Si_C18_perc_0.0100_XLs.tsv	35324	4811.19	300	320	VEGSEPTTPFNLFIGNLNPNK	Partially	RRM 1	RRM 1	ECO:0000255|PROSITE-ProRule:PRU00176	calcium ion binding ; DNA-binding transcription factor binding ; DNA topoisomerase binding ; ErbB-4 class receptor binding ; histone binding ; identical protein binding ; laminin binding ; mRNA 5'-UTR binding ; protein C-terminus binding ; RNA binding ; rRNA primary transcript binding ; selenocysteine insertion sequence binding ; sequence-specific DNA binding ; signaling receptor binding ; single…
2.07196e-06	U	805.859	EDVFVHQTAIK	sp|P62960|YBOX1_MOUSE, sp|Q9JKB3|YBOX3_MOUSE, sp|Q9Z2C8|YBOX2_MOUSE	T cells	Percolator	bRP	EDVfVHQTAIK	MR_AC_KHoefig_180622_Expl2_Tcells_bRP_combined_perc_0.0100_XLs.tsv	7025	1179.38	80; 106; 119	90; 116; 129	EDVFVHQTAIK	No...No...No				C5-methylcytidine-containing RNA binding ; chromatin binding ; GTPase binding ; miRNA binding ; mRNA binding ; nucleic acid binding ; p53 binding ; RNA binding ; sequence-specific DNA binding ; sequence-specific double-stranded DNA binding ; single-stranded DNA binding
2.07272e-06	U	875.901	LGSTVFVANLDYK	sp|Q9D0E1|HNRPM_MOUSE	T cells	Percolator	TiO2	LGSTVfVANLDYK	MR_AC_KHoefig_180622_Expl2_Tcells_Si_C18_TiO2_perc_0.0100_XLs.tsv	20943	3058.72	201	213	LGSTVFVANLDYK	Partially	RRM 2	RRM 2	ECO:0000255|PROSITE-ProRule:PRU00176	calcium-dependent protein binding ; mRNA binding ; protein antigen binding ; protein domain specific binding
2.07312e-06	UU	974.345	GYAFVQYANER	sp|Q64012|RALY_MOUSE	Thymocytes	Percolator	bRP	GYAfVQYANER	MR_AC_KHoefig_180622_Expl2_thymo_bRP_combined_perc_0.0100_XLs.tsv	143570	22458.1	56	66	GYAFVQYANER	Yes	RRM	RRM	ECO:0000255|PROSITE-ProRule:PRU00176	RNA binding ; transcription coregulator activity ; identical protein binding ; metal ion binding ; RNA binding ; transcription coregulator activity
2.07478e-06	U	1066.48	LFVGNLPADITEDEFK	sp|Q8VIJ6|SFPQ_MOUSE	T cells	Percolator	Si	LfVGNLPADITEDEFK	MR_AC_KHoefig_180622_Expl2_Tcells_Si_C18_perc_0.0100_XLs.tsv	34825	4742.57	291	306	LFVGNLPADITEDEFK	Yes	RRM 1	RRM 1	ECO:0000255|PROSITE-ProRule:PRU00176	chromatin binding ; DNA binding ; histone deacetylase binding ; protein homodimerization activity ; RNA binding ; transcription cis-regulatory region binding
2.07884e-06	U	537.575	EDVFVHQTAIK	sp|P62960|YBOX1_MOUSE, sp|Q9JKB3|YBOX3_MOUSE, sp|Q9Z2C8|YBOX2_MOUSE	T cells	Percolator	bRP	EDVfVHQTAIK	MR_AC_KHoefig_180622_Expl2_Tcells_bRP_combined_perc_0.0100_XLs.tsv	7169	1198.65	80; 106; 119	90; 116; 129	EDVFVHQTAIK	No...No...No				C5-methylcytidine-containing RNA binding ; chromatin binding ; GTPase binding ; miRNA binding ; mRNA binding ; nucleic acid binding ; p53 binding ; RNA binding ; sequence-specific DNA binding ; sequence-specific double-stranded DNA binding ; single-stranded DNA binding
2.07892e-06	U	944.896	GGPPFAFVEFEDPR	sp|Q6PDM2|SRSF1_MOUSE	T cells	Percolator	bRP	GGPpFAFVEFEDPR	MR_AC_KHoefig_180622_Expl2_Tcells_bRP_combined_perc_0.0100_XLs.tsv	237942	37053	52	65	GGPPFAFVEFEDPR	Yes	RRM 1	RRM 1	ECO:0000255|PROSITE-ProRule:PRU00176	DNA topoisomerase binding ; mRNA binding ; protein kinase B binding ; RNA binding ; RS domain binding ; thioesterase binding ; tumor necrosis factor receptor binding ; ubiquitin protein ligase binding ; zinc ion binding ; DNA binding ; DNA-directed 5'-3' RNA polymerase activity ; kinase binding ; metal ion binding ; promoter-specific chromatin binding ; protein C-terminus binding ; ubiquitin prot…
2.07908e-06	U	827.351	GFAFVQYVNER	sp|Q9Z204|HNRPC_MOUSE	T cells	Percolator	TiO2	GFAfVQYVNER	MR_AC_KHoefig_180622_Expl2_Tcells_Si_C18_TiO2_perc_0.0100_XLs.tsv	22945	3340.86	51	61	GFAFVQYVNER	Yes	RRM	RRM	ECO:0000255|PROSITE-ProRule:PRU00176	deaminase binding ; enzyme inhibitor activity ; identical protein binding ; mRNA 3'-UTR binding ; mRNA binding ; N6-methyladenosine-containing RNA binding ; poly(U) RNA binding ; protein domain specific binding ; ribonucleoprotein complex binding ; RNA binding ; telomerase RNA binding
2.07934e-06	U	914.406	IFVGGLNPEATEEK	sp|Q99020|ROAA_MOUSE	T cells	Percolator	TiO2	IFVGGlNPEATEEK	MR_AC_KHoefig_180622_Expl2_Tcells_Si_C18_TiO2_perc_0.0100_XLs.tsv	19379	2835.43	161	174	IFVGGLNPEATEEK	Yes	RRM 2	RRM 2	ECO:0000255|PROSITE-ProRule:PRU00176	DNA binding ; RNA binding
2.07985e-06	U	943.362	GFGFVDFNSEEDAK	sp|P09405|NUCL_MOUSE	T cells	Percolator	bRP	GFGfVDFNSEEDAK	MR_AC_KHoefig_180622_Expl2_Tcells_bRP_combined_perc_0.0100_XLs.tsv	100945	15797.8	608	621	GFGFVDFNSEEDAK	Yes	RRM 4	RRM 4	ECO:0000255|PROSITE-ProRule:PRU00176	calcium ion binding ; DNA-binding transcription factor binding ; DNA topoisomerase binding ; ErbB-4 class receptor binding ; histone binding ; identical protein binding ; laminin binding ; mRNA 5'-UTR binding ; protein C-terminus binding ; RNA binding ; rRNA primary transcript binding ; selenocysteine insertion sequence binding ; sequence-specific DNA binding ; signaling receptor binding ; single…
2.08058e-06	UUU	1105.92	VFIGNLNTAVVK	sp|Q64012|RALY_MOUSE	T cells	Percolator	TiO2	VfIGNLNTAVVK	MR_AC_KHoefig_180622_Expl2_Tcells_Si_C18_TiO2_perc_0.0100_XLs.tsv	28406	4110.61	23	34	VFIGNLNTAVVK	Yes	RRM	RRM	ECO:0000255|PROSITE-ProRule:PRU00176	RNA binding ; transcription coregulator activity ; identical protein binding ; metal ion binding ; RNA binding ; transcription coregulator activity
2.08097e-06	U	871.401	VEGSEPTTPFNLFIGNLNPNK	sp|P09405|NUCL_MOUSE	Thymocytes	Percolator	Si	VEGSEPTTPFNLfIGNLNPNK	MR_AC_KHoefig_180622_Expl2_thymo_Si_C18_perc_0.0100_XLs.tsv	34160	4767.74	300	320	VEGSEPTTPFNLFIGNLNPNK	Partially	RRM 1	RRM 1	ECO:0000255|PROSITE-ProRule:PRU00176	calcium ion binding ; DNA-binding transcription factor binding ; DNA topoisomerase binding ; ErbB-4 class receptor binding ; histone binding ; identical protein binding ; laminin binding ; mRNA 5'-UTR binding ; protein C-terminus binding ; RNA binding ; rRNA primary transcript binding ; selenocysteine insertion sequence binding ; sequence-specific DNA binding ; signaling receptor binding ; single…
2.0818e-06	U	872.331	NGYGFVEFEDSR	sp|Q3TWW8|SRSF6_MOUSE	T cells	Percolator	TiO2	NGYgFVEFEDSR	MR_AC_KHoefig_180622_Expl2_Tcells_Si_C18_TiO2_perc_0.0100_XLs.tsv	18109	2658.02	35	46	NGYGFVEFEDSR	Yes	RRM 1	RRM 1	ECO:0000255|PROSITE-ProRule:PRU00176	mRNA binding ; pre-mRNA binding ; RNA binding
2.0844e-06	U	828.826	HQEGEIFDTEK	sp|P47911|RL6_MOUSE	T cells	Percolator	bRP	HQEGEIfDTEK	MR_AC_KHoefig_180622_Expl2_Tcells_bRP_combined_perc_0.0100_XLs.tsv	276760	43003.2	235	245	HQEGEIFDTEK	No				5.8S rRNA binding ; mRNA binding ; RNA binding ; structural constituent of ribosome ; tRNA binding
2.08469e-06	U	785.851	VAYISFGPHAGK	sp|Q9CR57|RL14_MOUSE	T cells	Percolator	TiO2	VAYISFgPHAGK	MR_AC_KHoefig_180622_Expl2_Tcells_Si_C18_TiO2_perc_0.0100_XLs.tsv	11036	1727.26	12	23	VAYISFGPHAGK	No				RNA binding ; structural constituent of ribosome
2.08649e-06	U	943.36	GFGFVDFNSEEDAK	sp|P09405|NUCL_MOUSE	Thymocytes	Percolator	TiO2	GFGfVDFNSEEDAK	MR_AC_KHoefig_180622_Expl2_thymo_Si_C18_TiO2_perc_0.0100_XLs.tsv	20544	3191.21	608	621	GFGFVDFNSEEDAK	Yes	RRM 4	RRM 4	ECO:0000255|PROSITE-ProRule:PRU00176	calcium ion binding ; DNA-binding transcription factor binding ; DNA topoisomerase binding ; ErbB-4 class receptor binding ; histone binding ; identical protein binding ; laminin binding ; mRNA 5'-UTR binding ; protein C-terminus binding ; RNA binding ; rRNA primary transcript binding ; selenocysteine insertion sequence binding ; sequence-specific DNA binding ; signaling receptor binding ; single…
2.08829e-06	U	763.647	AM(Oxidation)HQSQTM(Oxidation)EGCSSPIVVK	sp|Q9Z0H4|CELF2_MOUSE	T cells	Percolator	bRP	AMHQSQTMEGcSSPIVVK	MR_AC_KHoefig_180622_Expl2_Tcells_bRP_combined_perc_0.0100_XLs.tsv	186742	29274.9	191	208	AMHQSQTMEGCSSPIVVK	Yes	RRM 2	RRM 2	ECO:0000255|PROSITE-ProRule:PRU00176	mRNA 3'-UTR binding ; mRNA binding ; pre-mRNA binding ; RNA binding
2.09006e-06	UUU	1133.38	GFAFVQYVNER	sp|Q9Z204|HNRPC_MOUSE	T cells	Percolator	bRP	GFAfVQYVNER	MR_AC_KHoefig_180622_Expl2_Tcells_bRP_combined_perc_0.0100_XLs.tsv	212516	33193.4	51	61	GFAFVQYVNER	Yes	RRM	RRM	ECO:0000255|PROSITE-ProRule:PRU00176	deaminase binding ; enzyme inhibitor activity ; identical protein binding ; mRNA 3'-UTR binding ; mRNA binding ; N6-methyladenosine-containing RNA binding ; poly(U) RNA binding ; protein domain specific binding ; ribonucleoprotein complex binding ; RNA binding ; telomerase RNA binding
2.09022e-06	UU	980.364	GFAFVQYVNER	sp|Q9Z204|HNRPC_MOUSE	Thymocytes	Percolator	TiO2	GFAFVQYVNER	MR_AC_KHoefig_180622_Expl2_thymo_Si_C18_TiO2_perc_0.0100_XLs.tsv	20123	3131.5	51	61	GFAFVQYVNER	Yes	RRM	RRM	ECO:0000255|PROSITE-ProRule:PRU00176	deaminase binding ; enzyme inhibitor activity ; identical protein binding ; mRNA 3'-UTR binding ; mRNA binding ; N6-methyladenosine-containing RNA binding ; poly(U) RNA binding ; protein domain specific binding ; ribonucleoprotein complex binding ; RNA binding ; telomerase RNA binding
2.09125e-06	UU	1096.38	GFGFVDFNSEEDAK	sp|P09405|NUCL_MOUSE	T cells	Percolator	bRP	GfGFVDFNSEEDAK	MR_AC_KHoefig_180622_Expl2_Tcells_bRP_combined_perc_0.0100_XLs.tsv	12896	1989.6	608	621	GFGFVDFNSEEDAK	Yes	RRM 4	RRM 4	ECO:0000255|PROSITE-ProRule:PRU00176	calcium ion binding ; DNA-binding transcription factor binding ; DNA topoisomerase binding ; ErbB-4 class receptor binding ; histone binding ; identical protein binding ; laminin binding ; mRNA 5'-UTR binding ; protein C-terminus binding ; RNA binding ; rRNA primary transcript binding ; selenocysteine insertion sequence binding ; sequence-specific DNA binding ; signaling receptor binding ; single…
2.09583e-06	U	1100.48	LFVGNLPPDITEEEM(Oxidation)R	sp|Q99K48|NONO_MOUSE	T cells	Percolator	Si	LfVGNLPPDITEEEMR	MR_AC_KHoefig_180622_Expl2_Tcells_Si_C18_perc_0.0100_XLs.tsv	28026	3813.34	78	93	LFVGNLPPDITEEEMR	Yes	RRM 1	RRM 1	ECO:0000255|PROSITE-ProRule:PRU00176	chromatin binding ; DNA binding ; identical protein binding ; RNA binding ; cis-regulatory region sequence-specific DNA binding ; DNA binding ; DNA-binding transcription activator activity ; DNA-binding transcription activator activity, RNA polymerase II-specific ; DNA-binding transcription factor activity ; DNA-binding transcription factor activity, RNA polymerase II-specific ; DNA-binding trans…
2.09622e-06	U	1100.48	LFVGNLPPDITEEEM(Oxidation)R	sp|Q99K48|NONO_MOUSE	T cells	Percolator	bRP	LfVGNLPPDITEEEMR	MR_AC_KHoefig_180622_Expl2_Tcells_bRP_combined_perc_0.0100_XLs.tsv	214601	33486.9	78	93	LFVGNLPPDITEEEMR	Yes	RRM 1	RRM 1	ECO:0000255|PROSITE-ProRule:PRU00176	chromatin binding ; DNA binding ; identical protein binding ; RNA binding ; cis-regulatory region sequence-specific DNA binding ; DNA binding ; DNA-binding transcription activator activity ; DNA-binding transcription activator activity, RNA polymerase II-specific ; DNA-binding transcription factor activity ; DNA-binding transcription factor activity, RNA polymerase II-specific ; DNA-binding trans…
2.09759e-06	C	942.871	GFGFVDFNSEEDAK	sp|P09405|NUCL_MOUSE	T cells	Percolator	bRP	GfGFVDFNSEEDAK	MR_AC_KHoefig_180622_Expl2_Tcells_bRP_combined_perc_0.0100_XLs.tsv	282303	43767.1	608	621	GFGFVDFNSEEDAK	Yes	RRM 4	RRM 4	ECO:0000255|PROSITE-ProRule:PRU00176	calcium ion binding ; DNA-binding transcription factor binding ; DNA topoisomerase binding ; ErbB-4 class receptor binding ; histone binding ; identical protein binding ; laminin binding ; mRNA 5'-UTR binding ; protein C-terminus binding ; RNA binding ; rRNA primary transcript binding ; selenocysteine insertion sequence binding ; sequence-specific DNA binding ; signaling receptor binding ; single…
2.09786e-06	U	851.336	GGGGNFGPGPGSNFR	sp|O88569|ROA2_MOUSE	T cells	Percolator	bRP	GGGGNfGPGPGSNFR	MR_AC_KHoefig_180622_Expl2_Tcells_bRP_combined_perc_0.0100_XLs.tsv	208288	32605	214	228	GGGGNFGPGPGSNFR	No				DNA polymerase binding ; G-rich strand telomeric DNA binding ; identical protein binding ; miRNA binding ; mRNA 3'-UTR binding ; mRNA CDS binding ; N6-methyladenosine-containing RNA binding ; pre-mRNA intronic binding ; regulatory region RNA binding ; RNA binding ; single-stranded telomeric DNA binding
2.1024e-06	U	906.901	IFVGGLSPDTPEEK	sp|Q60668|HNRPD_MOUSE	T cells	Percolator	bRP	IfVGGLSPDTPEEK	MR_AC_KHoefig_180622_Expl2_Tcells_bRP_combined_perc_0.0100_XLs.tsv	189269	29632.1	184	197	IFVGGLSPDTPEEK	Yes	RRM 2	RRM 2	ECO:0000255|PROSITE-ProRule:PRU00176	chromatin binding ; histone deacetylase binding ; minor groove of adenine-thymine-rich DNA binding ; mRNA 3'-UTR AU-rich region binding ; mRNA binding ; RNA binding ; telomeric DNA binding ; kinase binding ; lactate dehydrogenase activity ; L-lactate dehydrogenase activity ; NAD binding
2.10345e-06	U	1054.98	LFIGGLSFETTDESLR	sp|P49312|ROA1_MOUSE	T cells	Percolator	Si	LFIGGLSfETTDESLR	MR_AC_KHoefig_180622_Expl2_Tcells_Si_C18_perc_0.0100_XLs.tsv	30769	4186.1	16	31	LFIGGLSFETTDESLR	Yes	RRM 1	RRM 1	ECO:0000255|PROSITE-ProRule:PRU00176	DNA/DNA annealing activity ; G-rich strand telomeric DNA binding ; identical protein binding ; miRNA binding ; mRNA 3'-UTR binding ; mRNA binding ; pre-mRNA binding ; protein domain specific binding ; RNA binding ; RNA strand annealing activity ; sequence-specific mRNA binding ; single-stranded DNA binding ; single-stranded RNA binding ; telomeric repeat-containing RNA binding
2.10393e-06	U	821.333	GYAFVQYANER	sp|Q64012|RALY_MOUSE	T cells	Percolator	TiO2	GYAfVQYANER	MR_AC_KHoefig_180622_Expl2_Tcells_Si_C18_TiO2_perc_0.0100_XLs.tsv	17101	2518.65	56	66	GYAFVQYANER	Yes	RRM	RRM	ECO:0000255|PROSITE-ProRule:PRU00176	RNA binding ; transcription coregulator activity ; identical protein binding ; metal ion binding ; RNA binding ; transcription coregulator activity
2.10396e-06	UU	1200.98	LFIGGLSFETTDDSLR	sp|Q8BG05|ROA3_MOUSE	T cells	Percolator	Si	LFIGGLsFETTDDSLR	MR_AC_KHoefig_180622_Expl2_Tcells_Si_C18_perc_0.0100_XLs.tsv	33352	4539.11	37	52	LFIGGLSFETTDDSLR	Yes	RRM 1	RRM 1	ECO:0000255|PROSITE-ProRule:PRU00176	mRNA binding ; RNA transmembrane transporter activity
2.10643e-06	U	805.859	EDVFVHQTAIK	sp|P62960|YBOX1_MOUSE, sp|Q9JKB3|YBOX3_MOUSE, sp|Q9Z2C8|YBOX2_MOUSE	T cells	Percolator	bRP	EDVfVHQTAIK	MR_AC_KHoefig_180622_Expl2_Tcells_bRP_combined_perc_0.0100_XLs.tsv	277907	43151	80; 106; 119	90; 116; 129	EDVFVHQTAIK	No...No...No				C5-methylcytidine-containing RNA binding ; chromatin binding ; GTPase binding ; miRNA binding ; mRNA binding ; nucleic acid binding ; p53 binding ; RNA binding ; sequence-specific DNA binding ; sequence-specific double-stranded DNA binding ; single-stranded DNA binding
2.10723e-06	U	537.575	EDVFVHQTAIK	sp|P62960|YBOX1_MOUSE, sp|Q9JKB3|YBOX3_MOUSE, sp|Q9Z2C8|YBOX2_MOUSE	T cells	Percolator	TiO2	EDvFVHQTAIK	MR_AC_KHoefig_180622_Expl2_Tcells_Si_C18_TiO2_perc_0.0100_XLs.tsv	11330	1763.7	80; 106; 119	90; 116; 129	EDVFVHQTAIK	No...No...No				C5-methylcytidine-containing RNA binding ; chromatin binding ; GTPase binding ; miRNA binding ; mRNA binding ; nucleic acid binding ; p53 binding ; RNA binding ; sequence-specific DNA binding ; sequence-specific double-stranded DNA binding ; single-stranded DNA binding
2.10763e-06	U	805.859	EDVFVHQTAIK	sp|P62960|YBOX1_MOUSE, sp|Q9JKB3|YBOX3_MOUSE, sp|Q9Z2C8|YBOX2_MOUSE	T cells	Percolator	bRP	EDVfVHQTAIK	MR_AC_KHoefig_180622_Expl2_Tcells_bRP_combined_perc_0.0100_XLs.tsv	278279	43205.7	80; 106; 119	90; 116; 129	EDVFVHQTAIK	No...No...No				C5-methylcytidine-containing RNA binding ; chromatin binding ; GTPase binding ; miRNA binding ; mRNA binding ; nucleic acid binding ; p53 binding ; RNA binding ; sequence-specific DNA binding ; sequence-specific double-stranded DNA binding ; single-stranded DNA binding
2.10806e-06	U	827.35	GFAFVQYVNER	sp|Q9Z204|HNRPC_MOUSE	Thymocytes	Percolator	TiO2	GFAfVQYVNER	MR_AC_KHoefig_180622_Expl2_thymo_Si_C18_TiO2_perc_0.0100_XLs.tsv	19971	3109.72	51	61	GFAFVQYVNER	Yes	RRM	RRM	ECO:0000255|PROSITE-ProRule:PRU00176	deaminase binding ; enzyme inhibitor activity ; identical protein binding ; mRNA 3'-UTR binding ; mRNA binding ; N6-methyladenosine-containing RNA binding ; poly(U) RNA binding ; protein domain specific binding ; ribonucleoprotein complex binding ; RNA binding ; telomerase RNA binding
2.10866e-06	CU	958.379	EDVFVHQTAIK	sp|P62960|YBOX1_MOUSE, sp|Q9JKB3|YBOX3_MOUSE, sp|Q9Z2C8|YBOX2_MOUSE	T cells	Percolator	bRP	EDVfVHQTAIK	MR_AC_KHoefig_180622_Expl2_Tcells_bRP_combined_perc_0.0100_XLs.tsv	277823	43140.3	80; 106; 119	90; 116; 129	EDVFVHQTAIK	No...No...No				C5-methylcytidine-containing RNA binding ; chromatin binding ; GTPase binding ; miRNA binding ; mRNA binding ; nucleic acid binding ; p53 binding ; RNA binding ; sequence-specific DNA binding ; sequence-specific double-stranded DNA binding ; single-stranded DNA binding
2.10973e-06	U	1127.44	M(Oxidation)EEESGAPCVPSGNGAPGPK	sp|Q9D0E1|HNRPM_MOUSE	T cells	Percolator	bRP	MEEESGAPcVPSGNGAPGPK	MR_AC_KHoefig_180622_Expl2_Tcells_bRP_combined_perc_0.0100_XLs.tsv	277267	43067.9	18	37	MEEESGAPCVPSGNGAPGPK	No				calcium-dependent protein binding ; mRNA binding ; protein antigen binding ; protein domain specific binding
2.11114e-06	UU	980.364	GFAFVQYVNER	sp|Q9Z204|HNRPC_MOUSE	Thymocytes	Percolator	TiO2	GFAFVQYVNER	MR_AC_KHoefig_180622_Expl2_thymo_Si_C18_TiO2_perc_0.0100_XLs.tsv	20861	3236.33	51	61	GFAFVQYVNER	Yes	RRM	RRM	ECO:0000255|PROSITE-ProRule:PRU00176	deaminase binding ; enzyme inhibitor activity ; identical protein binding ; mRNA 3'-UTR binding ; mRNA binding ; N6-methyladenosine-containing RNA binding ; poly(U) RNA binding ; protein domain specific binding ; ribonucleoprotein complex binding ; RNA binding ; telomerase RNA binding
2.11264e-06	U	873.879	NLSFNITEDELK	sp|P09405|NUCL_MOUSE	Thymocytes	Percolator	bRP	NLSfNITEDELK	MR_AC_KHoefig_180622_Expl2_thymo_bRP_combined_perc_0.0100_XLs.tsv	11698	1873.04	401	412	NLSFNITEDELK	Yes	RRM 2	RRM 2	ECO:0000255|PROSITE-ProRule:PRU00176	calcium ion binding ; DNA-binding transcription factor binding ; DNA topoisomerase binding ; ErbB-4 class receptor binding ; histone binding ; identical protein binding ; laminin binding ; mRNA 5'-UTR binding ; protein C-terminus binding ; RNA binding ; rRNA primary transcript binding ; selenocysteine insertion sequence binding ; sequence-specific DNA binding ; signaling receptor binding ; single…
2.11266e-06	UU	974.346	GYAFVQYANER	sp|Q64012|RALY_MOUSE	T cells	Percolator	bRP	GYAfVQYANER	MR_AC_KHoefig_180622_Expl2_Tcells_bRP_combined_perc_0.0100_XLs.tsv	98700	15480.5	56	66	GYAFVQYANER	Yes	RRM	RRM	ECO:0000255|PROSITE-ProRule:PRU00176	RNA binding ; transcription coregulator activity ; identical protein binding ; metal ion binding ; RNA binding ; transcription coregulator activity
2.11648e-06	AU	647.259	EDVFVHQTAIK	sp|P62960|YBOX1_MOUSE, sp|Q9JKB3|YBOX3_MOUSE, sp|Q9Z2C8|YBOX2_MOUSE	T cells	Percolator	bRP	EDVFvHQTAIK	MR_AC_KHoefig_180622_Expl2_Tcells_bRP_combined_perc_0.0100_XLs.tsv	7775	1282.04	80; 106; 119	90; 116; 129	EDVFVHQTAIK	No...No...No				C5-methylcytidine-containing RNA binding ; chromatin binding ; GTPase binding ; miRNA binding ; mRNA binding ; nucleic acid binding ; p53 binding ; RNA binding ; sequence-specific DNA binding ; sequence-specific double-stranded DNA binding ; single-stranded DNA binding
2.11959e-06	UU	1215	LFIGGLSFETTEESLR	sp|O88569|ROA2_MOUSE	T cells	Percolator	Si	LFIGGLsFETTEESLR	MR_AC_KHoefig_180622_Expl2_Tcells_Si_C18_perc_0.0100_XLs.tsv	33395	4544.93	23	38	LFIGGLSFETTEESLR	Yes	RRM 1	RRM 1	ECO:0000255|PROSITE-ProRule:PRU00176	DNA polymerase binding ; G-rich strand telomeric DNA binding ; identical protein binding ; miRNA binding ; mRNA 3'-UTR binding ; mRNA CDS binding ; N6-methyladenosine-containing RNA binding ; pre-mRNA intronic binding ; regulatory region RNA binding ; RNA binding ; single-stranded telomeric DNA binding
2.12004e-06	UU	1096.37	GFGFVDFNSEEDAK	sp|P09405|NUCL_MOUSE	T cells	Percolator	TiO2	GfGFVDFNSEEDAK	MR_AC_KHoefig_180622_Expl2_Tcells_Si_C18_TiO2_perc_0.0100_XLs.tsv	22993	3347.8	608	621	GFGFVDFNSEEDAK	Yes	RRM 4	RRM 4	ECO:0000255|PROSITE-ProRule:PRU00176	calcium ion binding ; DNA-binding transcription factor binding ; DNA topoisomerase binding ; ErbB-4 class receptor binding ; histone binding ; identical protein binding ; laminin binding ; mRNA 5'-UTR binding ; protein C-terminus binding ; RNA binding ; rRNA primary transcript binding ; selenocysteine insertion sequence binding ; sequence-specific DNA binding ; signaling receptor binding ; single…
2.12136e-06	UU	1096.38	GFGFVDFNSEEDAK	sp|P09405|NUCL_MOUSE	T cells	Percolator	bRP	GFGfVDFNSEEDAK	MR_AC_KHoefig_180622_Expl2_Tcells_bRP_combined_perc_0.0100_XLs.tsv	281717	43686.1	608	621	GFGFVDFNSEEDAK	Yes	RRM 4	RRM 4	ECO:0000255|PROSITE-ProRule:PRU00176	calcium ion binding ; DNA-binding transcription factor binding ; DNA topoisomerase binding ; ErbB-4 class receptor binding ; histone binding ; identical protein binding ; laminin binding ; mRNA 5'-UTR binding ; protein C-terminus binding ; RNA binding ; rRNA primary transcript binding ; selenocysteine insertion sequence binding ; sequence-specific DNA binding ; signaling receptor binding ; single…
2.12149e-06	UU	1214.99	LFIGGLSFETTEESLR	sp|O88569|ROA2_MOUSE	T cells	Percolator	Si	LFIGGLSfETTEESLR	MR_AC_KHoefig_180622_Expl2_Tcells_Si_C18_perc_0.0100_XLs.tsv	33157	4513.06	23	38	LFIGGLSFETTEESLR	Yes	RRM 1	RRM 1	ECO:0000255|PROSITE-ProRule:PRU00176	DNA polymerase binding ; G-rich strand telomeric DNA binding ; identical protein binding ; miRNA binding ; mRNA 3'-UTR binding ; mRNA CDS binding ; N6-methyladenosine-containing RNA binding ; pre-mRNA intronic binding ; regulatory region RNA binding ; RNA binding ; single-stranded telomeric DNA binding
2.12187e-06	UU	1096.38	GFGFVDFNSEEDAK	sp|P09405|NUCL_MOUSE	T cells	Percolator	bRP	GFGfVDFNSEEDAK	MR_AC_KHoefig_180622_Expl2_Tcells_bRP_combined_perc_0.0100_XLs.tsv	12721	1964.94	608	621	GFGFVDFNSEEDAK	Yes	RRM 4	RRM 4	ECO:0000255|PROSITE-ProRule:PRU00176	calcium ion binding ; DNA-binding transcription factor binding ; DNA topoisomerase binding ; ErbB-4 class receptor binding ; histone binding ; identical protein binding ; laminin binding ; mRNA 5'-UTR binding ; protein C-terminus binding ; RNA binding ; rRNA primary transcript binding ; selenocysteine insertion sequence binding ; sequence-specific DNA binding ; signaling receptor binding ; single…
2.12297e-06	UU	1026.89	NLSFNITEDELK	sp|P09405|NUCL_MOUSE	T cells	Percolator	bRP	NLSfNITEDELK	MR_AC_KHoefig_180622_Expl2_Tcells_bRP_combined_perc_0.0100_XLs.tsv	281473	43652	401	412	NLSFNITEDELK	Yes	RRM 2	RRM 2	ECO:0000255|PROSITE-ProRule:PRU00176	calcium ion binding ; DNA-binding transcription factor binding ; DNA topoisomerase binding ; ErbB-4 class receptor binding ; histone binding ; identical protein binding ; laminin binding ; mRNA 5'-UTR binding ; protein C-terminus binding ; RNA binding ; rRNA primary transcript binding ; selenocysteine insertion sequence binding ; sequence-specific DNA binding ; signaling receptor binding ; single…
2.1232e-06	U	537.575	EDVFVHQTAIK	sp|P62960|YBOX1_MOUSE, sp|Q9JKB3|YBOX3_MOUSE, sp|Q9Z2C8|YBOX2_MOUSE	T cells	Percolator	TiO2	EDVfVHQTAIK	MR_AC_KHoefig_180622_Expl2_Tcells_Si_C18_TiO2_perc_0.0100_XLs.tsv	11245	1753.13	80; 106; 119	90; 116; 129	EDVFVHQTAIK	No...No...No				C5-methylcytidine-containing RNA binding ; chromatin binding ; GTPase binding ; miRNA binding ; mRNA binding ; nucleic acid binding ; p53 binding ; RNA binding ; sequence-specific DNA binding ; sequence-specific double-stranded DNA binding ; single-stranded DNA binding
2.12679e-06	CU	958.38	EDVFVHQTAIK	sp|P62960|YBOX1_MOUSE, sp|Q9JKB3|YBOX3_MOUSE, sp|Q9Z2C8|YBOX2_MOUSE	T cells	Percolator	bRP	EDVfVHQTAIK	MR_AC_KHoefig_180622_Expl2_Tcells_bRP_combined_perc_0.0100_XLs.tsv	278352	43216.6	80; 106; 119	90; 116; 129	EDVFVHQTAIK	No...No...No				C5-methylcytidine-containing RNA binding ; chromatin binding ; GTPase binding ; miRNA binding ; mRNA binding ; nucleic acid binding ; p53 binding ; RNA binding ; sequence-specific DNA binding ; sequence-specific double-stranded DNA binding ; single-stranded DNA binding
2.12863e-06	UUU	1105.92	VFIGNLNTAVVK	sp|Q64012|RALY_MOUSE	T cells	Percolator	TiO2	VfIGNLNTAVVK	MR_AC_KHoefig_180622_Expl2_Tcells_Si_C18_TiO2_perc_0.0100_XLs.tsv	28492	4122.99	23	34	VFIGNLNTAVVK	Yes	RRM	RRM	ECO:0000255|PROSITE-ProRule:PRU00176	RNA binding ; transcription coregulator activity ; identical protein binding ; metal ion binding ; RNA binding ; transcription coregulator activity
2.12915e-06	U	943.363	GFGFVDFNSEEDAK	sp|P09405|NUCL_MOUSE	T cells	Percolator	bRP	GfGFVDFNSEEDAK	MR_AC_KHoefig_180622_Expl2_Tcells_bRP_combined_perc_0.0100_XLs.tsv	13057	2012.48	608	621	GFGFVDFNSEEDAK	Yes	RRM 4	RRM 4	ECO:0000255|PROSITE-ProRule:PRU00176	calcium ion binding ; DNA-binding transcription factor binding ; DNA topoisomerase binding ; ErbB-4 class receptor binding ; histone binding ; identical protein binding ; laminin binding ; mRNA 5'-UTR binding ; protein C-terminus binding ; RNA binding ; rRNA primary transcript binding ; selenocysteine insertion sequence binding ; sequence-specific DNA binding ; signaling receptor binding ; single…
2.13038e-06	UUU	1133.38	GFAFVQYVNER	sp|Q9Z204|HNRPC_MOUSE	Thymocytes	Percolator	bRP	GFAfVQYVNER	MR_AC_KHoefig_180622_Expl2_thymo_bRP_combined_perc_0.0100_XLs.tsv	189907	29720.7	51	61	GFAFVQYVNER	Yes	RRM	RRM	ECO:0000255|PROSITE-ProRule:PRU00176	deaminase binding ; enzyme inhibitor activity ; identical protein binding ; mRNA 3'-UTR binding ; mRNA binding ; N6-methyladenosine-containing RNA binding ; poly(U) RNA binding ; protein domain specific binding ; ribonucleoprotein complex binding ; RNA binding ; telomerase RNA binding
2.13216e-06	U	1061.98	LFIGGLSFETTEESLR	sp|O88569|ROA2_MOUSE	T cells	Percolator	Si	LFIGGLSfETTEESLR	MR_AC_KHoefig_180622_Expl2_Tcells_Si_C18_perc_0.0100_XLs.tsv	31081	4229.19	23	38	LFIGGLSFETTEESLR	Yes	RRM 1	RRM 1	ECO:0000255|PROSITE-ProRule:PRU00176	DNA polymerase binding ; G-rich strand telomeric DNA binding ; identical protein binding ; miRNA binding ; mRNA 3'-UTR binding ; mRNA CDS binding ; N6-methyladenosine-containing RNA binding ; pre-mRNA intronic binding ; regulatory region RNA binding ; RNA binding ; single-stranded telomeric DNA binding
2.1325e-06	U	681.823	KLFIGM(Oxidation)VSK	sp|Q9Z0H4|CELF2_MOUSE	Thymocytes	Percolator	bRP	KLfIGMVSK	MR_AC_KHoefig_180622_Expl2_thymo_bRP_combined_perc_0.0100_XLs.tsv	99245	15462.7	133	141	KLFIGMVSK	Yes	RRM 2	RRM 2	ECO:0000255|PROSITE-ProRule:PRU00176	mRNA 3'-UTR binding ; mRNA binding ; pre-mRNA binding ; RNA binding
2.13466e-06	U	871.402	VEGSEPTTPFNLFIGNLNPNK	sp|P09405|NUCL_MOUSE	Thymocytes	Percolator	Si	VEGSEPTTPFNLfIGNLNPNK	MR_AC_KHoefig_180622_Expl2_thymo_Si_C18_perc_0.0100_XLs.tsv	34459	4809.74	300	320	VEGSEPTTPFNLFIGNLNPNK	Partially	RRM 1	RRM 1	ECO:0000255|PROSITE-ProRule:PRU00176	calcium ion binding ; DNA-binding transcription factor binding ; DNA topoisomerase binding ; ErbB-4 class receptor binding ; histone binding ; identical protein binding ; laminin binding ; mRNA 5'-UTR binding ; protein C-terminus binding ; RNA binding ; rRNA primary transcript binding ; selenocysteine insertion sequence binding ; sequence-specific DNA binding ; signaling receptor binding ; single…
2.13507e-06	U	943.363	GFGFVDFNSEEDAK	sp|P09405|NUCL_MOUSE	T cells	Percolator	bRP	GFGfVDFNSEEDAK	MR_AC_KHoefig_180622_Expl2_Tcells_bRP_combined_perc_0.0100_XLs.tsv	101029	15809.6	608	621	GFGFVDFNSEEDAK	Yes	RRM 4	RRM 4	ECO:0000255|PROSITE-ProRule:PRU00176	calcium ion binding ; DNA-binding transcription factor binding ; DNA topoisomerase binding ; ErbB-4 class receptor binding ; histone binding ; identical protein binding ; laminin binding ; mRNA 5'-UTR binding ; protein C-terminus binding ; RNA binding ; rRNA primary transcript binding ; selenocysteine insertion sequence binding ; sequence-specific DNA binding ; signaling receptor binding ; single…
2.13885e-06	U	971.891	DQFGFINYEVGDSK	sp|Q91W50|CSDE1_MOUSE	T cells	Percolator	bRP	DQFGFINYeVGDSK	MR_AC_KHoefig_180622_Expl2_Tcells_bRP_combined_perc_0.0100_XLs.tsv	213593	33345.4	683	696	DQFGFINYEVGDSK	No				RNA stem-loop binding
2.13974e-06	U	828.825	HQEGEIFDTEK	sp|P47911|RL6_MOUSE	T cells	Percolator	bRP	HQEGEIfDTEK	MR_AC_KHoefig_180622_Expl2_Tcells_bRP_combined_perc_0.0100_XLs.tsv	277300	43071.8	235	245	HQEGEIFDTEK	No				5.8S rRNA binding ; mRNA binding ; RNA binding ; structural constituent of ribosome ; tRNA binding
2.14175e-06	U	914.406	IFVGGLNPEATEEK	sp|Q99020|ROAA_MOUSE	T cells	Percolator	TiO2	IfVGGLNPEATEEK	MR_AC_KHoefig_180622_Expl2_Tcells_Si_C18_TiO2_perc_0.0100_XLs.tsv	20115	2941.18	161	174	IFVGGLNPEATEEK	Yes	RRM 2	RRM 2	ECO:0000255|PROSITE-ProRule:PRU00176	DNA binding ; RNA binding
2.1418e-06	U	681.823	KLFIGM(Oxidation)VSK	sp|Q9Z0H4|CELF2_MOUSE	Thymocytes	Percolator	bRP	KLfIGMVSK	MR_AC_KHoefig_180622_Expl2_thymo_bRP_combined_perc_0.0100_XLs.tsv	99075	15438.7	133	141	KLFIGMVSK	Yes	RRM 2	RRM 2	ECO:0000255|PROSITE-ProRule:PRU00176	mRNA 3'-UTR binding ; mRNA binding ; pre-mRNA binding ; RNA binding
2.1425e-06	UU	1214.99	LFIGGLSFETTEESLR	sp|O88569|ROA2_MOUSE	T cells	Percolator	Si	LFIGGLSfETTEESLR	MR_AC_KHoefig_180622_Expl2_Tcells_Si_C18_perc_0.0100_XLs.tsv	33240	4524.24	23	38	LFIGGLSFETTEESLR	Yes	RRM 1	RRM 1	ECO:0000255|PROSITE-ProRule:PRU00176	DNA polymerase binding ; G-rich strand telomeric DNA binding ; identical protein binding ; miRNA binding ; mRNA 3'-UTR binding ; mRNA CDS binding ; N6-methyladenosine-containing RNA binding ; pre-mRNA intronic binding ; regulatory region RNA binding ; RNA binding ; single-stranded telomeric DNA binding
2.14351e-06	AU	1107.89	GFGFVDFNSEEDAK	sp|P09405|NUCL_MOUSE	T cells	Percolator	bRP	GfGfVDfNSEEDAK	MR_AC_KHoefig_180622_Expl2_Tcells_bRP_combined_perc_0.0100_XLs.tsv	11756	1829.77	608	621	GFGFVDFNSEEDAK	Yes	RRM 4	RRM 4	ECO:0000255|PROSITE-ProRule:PRU00176	calcium ion binding ; DNA-binding transcription factor binding ; DNA topoisomerase binding ; ErbB-4 class receptor binding ; histone binding ; identical protein binding ; laminin binding ; mRNA 5'-UTR binding ; protein C-terminus binding ; RNA binding ; rRNA primary transcript binding ; selenocysteine insertion sequence binding ; sequence-specific DNA binding ; signaling receptor binding ; single…
2.14629e-06	UUU	1105.92	VFIGNLNTAVVK	sp|Q64012|RALY_MOUSE	Thymocytes	Percolator	bRP	VfIGNLNTAVVK	MR_AC_KHoefig_180622_Expl2_thymo_bRP_combined_perc_0.0100_XLs.tsv	260334	40458	23	34	VFIGNLNTAVVK	Yes	RRM	RRM	ECO:0000255|PROSITE-ProRule:PRU00176	RNA binding ; transcription coregulator activity ; identical protein binding ; metal ion binding ; RNA binding ; transcription coregulator activity
2.14643e-06	CC	1095.39	GFGFVDFNSEEDAK	sp|P09405|NUCL_MOUSE	T cells	Percolator	bRP	gFGFVDFNSEEDAK	MR_AC_KHoefig_180622_Expl2_Tcells_bRP_combined_perc_0.0100_XLs.tsv	281299	43628	608	621	GFGFVDFNSEEDAK	Yes	RRM 4	RRM 4	ECO:0000255|PROSITE-ProRule:PRU00176	calcium ion binding ; DNA-binding transcription factor binding ; DNA topoisomerase binding ; ErbB-4 class receptor binding ; histone binding ; identical protein binding ; laminin binding ; mRNA 5'-UTR binding ; protein C-terminus binding ; RNA binding ; rRNA primary transcript binding ; selenocysteine insertion sequence binding ; sequence-specific DNA binding ; signaling receptor binding ; single…
2.15033e-06	UU	980.364	GFAFVQYVNER	sp|Q9Z204|HNRPC_MOUSE	Thymocytes	Percolator	TiO2	GFaFVQYVNER	MR_AC_KHoefig_180622_Expl2_thymo_Si_C18_TiO2_perc_0.0100_XLs.tsv	20372	3166.8	51	61	GFAFVQYVNER	Yes	RRM	RRM	ECO:0000255|PROSITE-ProRule:PRU00176	deaminase binding ; enzyme inhibitor activity ; identical protein binding ; mRNA 3'-UTR binding ; mRNA binding ; N6-methyladenosine-containing RNA binding ; poly(U) RNA binding ; protein domain specific binding ; ribonucleoprotein complex binding ; RNA binding ; telomerase RNA binding
2.15535e-06	UU	1096.37	GFGFVDFNSEEDAK	sp|P09405|NUCL_MOUSE	T cells	Percolator	bRP	GFGfVDFNSEEDAK	MR_AC_KHoefig_180622_Expl2_Tcells_bRP_combined_perc_0.0100_XLs.tsv	12808	1977.03	608	621	GFGFVDFNSEEDAK	Yes	RRM 4	RRM 4	ECO:0000255|PROSITE-ProRule:PRU00176	calcium ion binding ; DNA-binding transcription factor binding ; DNA topoisomerase binding ; ErbB-4 class receptor binding ; histone binding ; identical protein binding ; laminin binding ; mRNA 5'-UTR binding ; protein C-terminus binding ; RNA binding ; rRNA primary transcript binding ; selenocysteine insertion sequence binding ; sequence-specific DNA binding ; signaling receptor binding ; single…
2.15642e-06	UU	1096.38	GFGFVDFNSEEDAK	sp|P09405|NUCL_MOUSE	T cells	Percolator	bRP	GFGfVDFNSEEDAK	MR_AC_KHoefig_180622_Expl2_Tcells_bRP_combined_perc_0.0100_XLs.tsv	281633	43674.7	608	621	GFGFVDFNSEEDAK	Yes	RRM 4	RRM 4	ECO:0000255|PROSITE-ProRule:PRU00176	calcium ion binding ; DNA-binding transcription factor binding ; DNA topoisomerase binding ; ErbB-4 class receptor binding ; histone binding ; identical protein binding ; laminin binding ; mRNA 5'-UTR binding ; protein C-terminus binding ; RNA binding ; rRNA primary transcript binding ; selenocysteine insertion sequence binding ; sequence-specific DNA binding ; signaling receptor binding ; single…
2.15801e-06	AU	783.624	GFGFVTFDDHDPVDK	sp|O88569|ROA2_MOUSE	T cells	Percolator	TiO2	gFgFVTFDDHDPVDK	MR_AC_KHoefig_180622_Expl2_Tcells_Si_C18_TiO2_perc_0.0100_XLs.tsv	22277	3247.36	154	168	GFGFVTFDDHDPVDK	Yes	RRM 2	RRM 2	ECO:0000255|PROSITE-ProRule:PRU00176	DNA polymerase binding ; G-rich strand telomeric DNA binding ; identical protein binding ; miRNA binding ; mRNA 3'-UTR binding ; mRNA CDS binding ; N6-methyladenosine-containing RNA binding ; pre-mRNA intronic binding ; regulatory region RNA binding ; RNA binding ; single-stranded telomeric DNA binding
2.16171e-06	U	812.322	GFGFVEFEDPR	sp|O35326|SRSF5_MOUSE	T cells	Percolator	TiO2	GfGFVEFEDPR	MR_AC_KHoefig_180622_Expl2_Tcells_Si_C18_TiO2_perc_0.0100_XLs.tsv	23700	3446.67	38	48	GFGFVEFEDPR	Yes	RRM 1	RRM 1	ECO:0000255|PROSITE-ProRule:PRU00176	mRNA binding ; protein kinase B binding ; RNA binding ; RS domain binding
2.16458e-06	UU	1207.99	LFIGGLSFETTDESLR	sp|P49312|ROA1_MOUSE	T cells	Percolator	Si	LFIGGLSfETTDESLR	MR_AC_KHoefig_180622_Expl2_Tcells_Si_C18_perc_0.0100_XLs.tsv	32700	4450.97	16	31	LFIGGLSFETTDESLR	Yes	RRM 1	RRM 1	ECO:0000255|PROSITE-ProRule:PRU00176	DNA/DNA annealing activity ; G-rich strand telomeric DNA binding ; identical protein binding ; miRNA binding ; mRNA 3'-UTR binding ; mRNA binding ; pre-mRNA binding ; protein domain specific binding ; RNA binding ; RNA strand annealing activity ; sequence-specific mRNA binding ; single-stranded DNA binding ; single-stranded RNA binding ; telomeric repeat-containing RNA binding
2.16514e-06	UUU	1133.38	GFAFVQYVNER	sp|Q9Z204|HNRPC_MOUSE	Thymocytes	Percolator	TiO2	GFAFVQYVNER	MR_AC_KHoefig_180622_Expl2_thymo_Si_C18_TiO2_perc_0.0100_XLs.tsv	24191	3708.23	51	61	GFAFVQYVNER	Yes	RRM	RRM	ECO:0000255|PROSITE-ProRule:PRU00176	deaminase binding ; enzyme inhibitor activity ; identical protein binding ; mRNA 3'-UTR binding ; mRNA binding ; N6-methyladenosine-containing RNA binding ; poly(U) RNA binding ; protein domain specific binding ; ribonucleoprotein complex binding ; RNA binding ; telomerase RNA binding
2.16683e-06	UUU	1105.92	VFIGNLNTAVVK	sp|Q64012|RALY_MOUSE	T cells	Percolator	bRP	VfIGNLNTAVVK	MR_AC_KHoefig_180622_Expl2_Tcells_bRP_combined_perc_0.0100_XLs.tsv	237688	37016.4	23	34	VFIGNLNTAVVK	Yes	RRM	RRM	ECO:0000255|PROSITE-ProRule:PRU00176	RNA binding ; transcription coregulator activity ; identical protein binding ; metal ion binding ; RNA binding ; transcription coregulator activity
2.16734e-06	AU	783.623	GFGFVTFDDHDPVDK	sp|O88569|ROA2_MOUSE	T cells	Percolator	bRP	gFgFVTFDDHDPVDK	MR_AC_KHoefig_180622_Expl2_Tcells_bRP_combined_perc_0.0100_XLs.tsv	214113	33418	154	168	GFGFVTFDDHDPVDK	Yes	RRM 2	RRM 2	ECO:0000255|PROSITE-ProRule:PRU00176	DNA polymerase binding ; G-rich strand telomeric DNA binding ; identical protein binding ; miRNA binding ; mRNA 3'-UTR binding ; mRNA CDS binding ; N6-methyladenosine-containing RNA binding ; pre-mRNA intronic binding ; regulatory region RNA binding ; RNA binding ; single-stranded telomeric DNA binding
2.16758e-06	U	873.877	NLSFNITEDELK	sp|P09405|NUCL_MOUSE	T cells	Percolator	TiO2	NLSfNITEDELK	MR_AC_KHoefig_180622_Expl2_Tcells_Si_C18_TiO2_perc_0.0100_XLs.tsv	21573	3147.61	401	412	NLSFNITEDELK	Yes	RRM 2	RRM 2	ECO:0000255|PROSITE-ProRule:PRU00176	calcium ion binding ; DNA-binding transcription factor binding ; DNA topoisomerase binding ; ErbB-4 class receptor binding ; histone binding ; identical protein binding ; laminin binding ; mRNA 5'-UTR binding ; protein C-terminus binding ; RNA binding ; rRNA primary transcript binding ; selenocysteine insertion sequence binding ; sequence-specific DNA binding ; signaling receptor binding ; single…
2.1678e-06	UU	653.911	GFAFVQYVNER	sp|Q9Z204|HNRPC_MOUSE	T cells	Percolator	TiO2	GFAfVQYVNER	MR_AC_KHoefig_180622_Expl2_Tcells_Si_C18_TiO2_perc_0.0100_XLs.tsv	23038	3354.08	51	61	GFAFVQYVNER	Yes	RRM	RRM	ECO:0000255|PROSITE-ProRule:PRU00176	deaminase binding ; enzyme inhibitor activity ; identical protein binding ; mRNA 3'-UTR binding ; mRNA binding ; N6-methyladenosine-containing RNA binding ; poly(U) RNA binding ; protein domain specific binding ; ribonucleoprotein complex binding ; RNA binding ; telomerase RNA binding
2.16873e-06	U	914.406	IFVGGLNPEATEEK	sp|Q99020|ROAA_MOUSE	T cells	Percolator	bRP	IfVGGLNPEATEEK	MR_AC_KHoefig_180622_Expl2_Tcells_bRP_combined_perc_0.0100_XLs.tsv	122929	19227.2	161	174	IFVGGLNPEATEEK	Yes	RRM 2	RRM 2	ECO:0000255|PROSITE-ProRule:PRU00176	DNA binding ; RNA binding
2.17072e-06	U	943.362	GFGFVDFNSEEDAK	sp|P09405|NUCL_MOUSE	T cells	Percolator	bRP	GfGFVDFNSEEDAK	MR_AC_KHoefig_180622_Expl2_Tcells_bRP_combined_perc_0.0100_XLs.tsv	281073	43596.3	608	621	GFGFVDFNSEEDAK	Yes	RRM 4	RRM 4	ECO:0000255|PROSITE-ProRule:PRU00176	calcium ion binding ; DNA-binding transcription factor binding ; DNA topoisomerase binding ; ErbB-4 class receptor binding ; histone binding ; identical protein binding ; laminin binding ; mRNA 5'-UTR binding ; protein C-terminus binding ; RNA binding ; rRNA primary transcript binding ; selenocysteine insertion sequence binding ; sequence-specific DNA binding ; signaling receptor binding ; single…
2.17156e-06	U	763.646	AM(Oxidation)HQSQTM(Oxidation)EGCSSPIVVK	sp|Q9Z0H4|CELF2_MOUSE	T cells	Percolator	bRP	AMHQSQTMEGcSSPIVVK	MR_AC_KHoefig_180622_Expl2_Tcells_bRP_combined_perc_0.0100_XLs.tsv	163500	25622.5	191	208	AMHQSQTMEGCSSPIVVK	Yes	RRM 2	RRM 2	ECO:0000255|PROSITE-ProRule:PRU00176	mRNA 3'-UTR binding ; mRNA binding ; pre-mRNA binding ; RNA binding
2.17203e-06	U	872.331	NGYGFVEFEDSR	sp|Q3TWW8|SRSF6_MOUSE	T cells	Percolator	TiO2	NGYGfVEFEDSR	MR_AC_KHoefig_180622_Expl2_Tcells_Si_C18_TiO2_perc_0.0100_XLs.tsv	19007	2784.26	35	46	NGYGFVEFEDSR	Yes	RRM 1	RRM 1	ECO:0000255|PROSITE-ProRule:PRU00176	mRNA binding ; pre-mRNA binding ; RNA binding
2.17265e-06	AU	783.623	GFGFVTFDDHDPVDK	sp|O88569|ROA2_MOUSE	T cells	Percolator	bRP	GFGfVTFDDHDPVDK	MR_AC_KHoefig_180622_Expl2_Tcells_bRP_combined_perc_0.0100_XLs.tsv	213947	33394.6	154	168	GFGFVTFDDHDPVDK	Yes	RRM 2	RRM 2	ECO:0000255|PROSITE-ProRule:PRU00176	DNA polymerase binding ; G-rich strand telomeric DNA binding ; identical protein binding ; miRNA binding ; mRNA 3'-UTR binding ; mRNA CDS binding ; N6-methyladenosine-containing RNA binding ; pre-mRNA intronic binding ; regulatory region RNA binding ; RNA binding ; single-stranded telomeric DNA binding
2.17499e-06	U	805.859	EDVFVHQTAIK	sp|P62960|YBOX1_MOUSE, sp|Q9JKB3|YBOX3_MOUSE, sp|Q9Z2C8|YBOX2_MOUSE	T cells	Percolator	TiO2	EDVfVHQTAIK	MR_AC_KHoefig_180622_Expl2_Tcells_Si_C18_TiO2_perc_0.0100_XLs.tsv	11180	1745.05	80; 106; 119	90; 116; 129	EDVFVHQTAIK	No...No...No				C5-methylcytidine-containing RNA binding ; chromatin binding ; GTPase binding ; miRNA binding ; mRNA binding ; nucleic acid binding ; p53 binding ; RNA binding ; sequence-specific DNA binding ; sequence-specific double-stranded DNA binding ; single-stranded DNA binding
2.17555e-06	UU	974.346	GYAFVQYANER	sp|Q64012|RALY_MOUSE	T cells	Percolator	bRP	GYAfVQYANER	MR_AC_KHoefig_180622_Expl2_Tcells_bRP_combined_perc_0.0100_XLs.tsv	98783	15492.2	56	66	GYAFVQYANER	Yes	RRM	RRM	ECO:0000255|PROSITE-ProRule:PRU00176	RNA binding ; transcription coregulator activity ; identical protein binding ; metal ion binding ; RNA binding ; transcription coregulator activity
2.17924e-06	CU	639.255	EDVFVHQTAIK	sp|P62960|YBOX1_MOUSE, sp|Q9JKB3|YBOX3_MOUSE, sp|Q9Z2C8|YBOX2_MOUSE	T cells	Percolator	bRP	EDVfVHQTAIK	MR_AC_KHoefig_180622_Expl2_Tcells_bRP_combined_perc_0.0100_XLs.tsv	277748	43130.3	80; 106; 119	90; 116; 129	EDVFVHQTAIK	No...No...No				C5-methylcytidine-containing RNA binding ; chromatin binding ; GTPase binding ; miRNA binding ; mRNA binding ; nucleic acid binding ; p53 binding ; RNA binding ; sequence-specific DNA binding ; sequence-specific double-stranded DNA binding ; single-stranded DNA binding
2.17999e-06	U	944.895	GGPPFAFVEFEDPR	sp|Q6PDM2|SRSF1_MOUSE	T cells	Percolator	bRP	GGPpFAFVEFEDPR	MR_AC_KHoefig_180622_Expl2_Tcells_bRP_combined_perc_0.0100_XLs.tsv	238111	37077.1	52	65	GGPPFAFVEFEDPR	Yes	RRM 1	RRM 1	ECO:0000255|PROSITE-ProRule:PRU00176	DNA topoisomerase binding ; mRNA binding ; protein kinase B binding ; RNA binding ; RS domain binding ; thioesterase binding ; tumor necrosis factor receptor binding ; ubiquitin protein ligase binding ; zinc ion binding ; DNA binding ; DNA-directed 5'-3' RNA polymerase activity ; kinase binding ; metal ion binding ; promoter-specific chromatin binding ; protein C-terminus binding ; ubiquitin prot…
2.18193e-06	UU	639.584	EDVFVHQTAIK	sp|P62960|YBOX1_MOUSE, sp|Q9JKB3|YBOX3_MOUSE, sp|Q9Z2C8|YBOX2_MOUSE	T cells	Percolator	TiO2	EDVFVHQTAIk	MR_AC_KHoefig_180622_Expl2_Tcells_Si_C18_TiO2_perc_0.0100_XLs.tsv	12634	1930.28	80; 106; 119	90; 116; 129	EDVFVHQTAIK	No...No...No				C5-methylcytidine-containing RNA binding ; chromatin binding ; GTPase binding ; miRNA binding ; mRNA binding ; nucleic acid binding ; p53 binding ; RNA binding ; sequence-specific DNA binding ; sequence-specific double-stranded DNA binding ; single-stranded DNA binding
2.18379e-06	UU	980.364	GFAFVQYVNER	sp|Q9Z204|HNRPC_MOUSE	T cells	Percolator	TiO2	GFAfVQYVNER	MR_AC_KHoefig_180622_Expl2_Tcells_Si_C18_TiO2_perc_0.0100_XLs.tsv	21580	3148.63	51	61	GFAFVQYVNER	Yes	RRM	RRM	ECO:0000255|PROSITE-ProRule:PRU00176	deaminase binding ; enzyme inhibitor activity ; identical protein binding ; mRNA 3'-UTR binding ; mRNA binding ; N6-methyladenosine-containing RNA binding ; poly(U) RNA binding ; protein domain specific binding ; ribonucleoprotein complex binding ; RNA binding ; telomerase RNA binding
2.18507e-06	U	1100.48	LFVGNLPPDITEEEM(Oxidation)R	sp|Q99K48|NONO_MOUSE	T cells	Percolator	Si	LfVGNLPPDITEEEMR	MR_AC_KHoefig_180622_Expl2_Tcells_Si_C18_perc_0.0100_XLs.tsv	28447	3870.21	78	93	LFVGNLPPDITEEEMR	Yes	RRM 1	RRM 1	ECO:0000255|PROSITE-ProRule:PRU00176	chromatin binding ; DNA binding ; identical protein binding ; RNA binding ; cis-regulatory region sequence-specific DNA binding ; DNA binding ; DNA-binding transcription activator activity ; DNA-binding transcription activator activity, RNA polymerase II-specific ; DNA-binding transcription factor activity ; DNA-binding transcription factor activity, RNA polymerase II-specific ; DNA-binding trans…
2.18604e-06	CU	958.379	EDVFVHQTAIK	sp|P62960|YBOX1_MOUSE, sp|Q9JKB3|YBOX3_MOUSE, sp|Q9Z2C8|YBOX2_MOUSE	T cells	Percolator	bRP	EDVfVHQTAIK	MR_AC_KHoefig_180622_Expl2_Tcells_bRP_combined_perc_0.0100_XLs.tsv	279296	43349.9	80; 106; 119	90; 116; 129	EDVFVHQTAIK	No...No...No				C5-methylcytidine-containing RNA binding ; chromatin binding ; GTPase binding ; miRNA binding ; mRNA binding ; nucleic acid binding ; p53 binding ; RNA binding ; sequence-specific DNA binding ; sequence-specific double-stranded DNA binding ; single-stranded DNA binding
2.18708e-06	CU	958.38	EDVFVHQTAIK	sp|P62960|YBOX1_MOUSE, sp|Q9JKB3|YBOX3_MOUSE, sp|Q9Z2C8|YBOX2_MOUSE	T cells	Percolator	bRP	EDVfVHQTAIK	MR_AC_KHoefig_180622_Expl2_Tcells_bRP_combined_perc_0.0100_XLs.tsv	277906	43150.9	80; 106; 119	90; 116; 129	EDVFVHQTAIK	No...No...No				C5-methylcytidine-containing RNA binding ; chromatin binding ; GTPase binding ; miRNA binding ; mRNA binding ; nucleic acid binding ; p53 binding ; RNA binding ; sequence-specific DNA binding ; sequence-specific double-stranded DNA binding ; single-stranded DNA binding
2.1902e-06	UU	1200.98	LFIGGLSFETTDDSLR	sp|Q8BG05|ROA3_MOUSE	T cells	Percolator	Si	LFIGGLsFETTDDSLR	MR_AC_KHoefig_180622_Expl2_Tcells_Si_C18_perc_0.0100_XLs.tsv	33273	4528.7	37	52	LFIGGLSFETTDDSLR	Yes	RRM 1	RRM 1	ECO:0000255|PROSITE-ProRule:PRU00176	mRNA binding ; RNA transmembrane transporter activity
2.19026e-06	U	875.902	LGSTVFVANLDYK	sp|Q9D0E1|HNRPM_MOUSE	T cells	Percolator	TiO2	LGSTVFVAnLDYK	MR_AC_KHoefig_180622_Expl2_Tcells_Si_C18_TiO2_perc_0.0100_XLs.tsv	21667	3160.88	201	213	LGSTVFVANLDYK	Partially	RRM 2	RRM 2	ECO:0000255|PROSITE-ProRule:PRU00176	calcium-dependent protein binding ; mRNA binding ; protein antigen binding ; protein domain specific binding
2.19312e-06	UUU	1105.92	VFIGNLNTAVVK	sp|Q64012|RALY_MOUSE	T cells	Percolator	bRP	VfIGNLNTAVVK	MR_AC_KHoefig_180622_Expl2_Tcells_bRP_combined_perc_0.0100_XLs.tsv	237521	36992.5	23	34	VFIGNLNTAVVK	Yes	RRM	RRM	ECO:0000255|PROSITE-ProRule:PRU00176	RNA binding ; transcription coregulator activity ; identical protein binding ; metal ion binding ; RNA binding ; transcription coregulator activity
2.19324e-06	U	971.891	DQFGFINYEVGDSK	sp|Q91W50|CSDE1_MOUSE	T cells	Percolator	bRP	DQFgFINYEVGDSK	MR_AC_KHoefig_180622_Expl2_Tcells_bRP_combined_perc_0.0100_XLs.tsv	213508	33333.3	683	696	DQFGFINYEVGDSK	No				RNA stem-loop binding
2.19382e-06	UU	980.364	GFAFVQYVNER	sp|Q9Z204|HNRPC_MOUSE	T cells	Percolator	TiO2	GFAfVQYVNER	MR_AC_KHoefig_180622_Expl2_Tcells_Si_C18_TiO2_perc_0.0100_XLs.tsv	21412	3124.93	51	61	GFAFVQYVNER	Yes	RRM	RRM	ECO:0000255|PROSITE-ProRule:PRU00176	deaminase binding ; enzyme inhibitor activity ; identical protein binding ; mRNA 3'-UTR binding ; mRNA binding ; N6-methyladenosine-containing RNA binding ; poly(U) RNA binding ; protein domain specific binding ; ribonucleoprotein complex binding ; RNA binding ; telomerase RNA binding
2.19546e-06	U	880.393	LFIGGLNTETNEK	sp|Q91VM5|RMXL1_MOUSE, sp|Q9WV02|RBMX_MOUSE	T cells	Percolator	bRP	LfIGGLNTETNEK	MR_AC_KHoefig_180622_Expl2_Tcells_bRP_combined_perc_0.0100_XLs.tsv	235023	36639.5	10; 10	22; 22	LFIGGLNTETNEK	Yes...Yes	RRM...RRM	RRM	ECO:0000255|PROSITE-ProRule:PRU00176...ECO:0000255|PROSITE-ProRule:PRU00176	chromatin binding ; mRNA binding ; RNA binding ; RNA polymerase II cis-regulatory region sequence-specific DNA binding
2.19643e-06	U	805.859	EDVFVHQTAIK	sp|P62960|YBOX1_MOUSE, sp|Q9JKB3|YBOX3_MOUSE, sp|Q9Z2C8|YBOX2_MOUSE	T cells	Percolator	bRP	EDVfVHQTAIK	MR_AC_KHoefig_180622_Expl2_Tcells_bRP_combined_perc_0.0100_XLs.tsv	8008	1313.36	80; 106; 119	90; 116; 129	EDVFVHQTAIK	No...No...No				C5-methylcytidine-containing RNA binding ; chromatin binding ; GTPase binding ; miRNA binding ; mRNA binding ; nucleic acid binding ; p53 binding ; RNA binding ; sequence-specific DNA binding ; sequence-specific double-stranded DNA binding ; single-stranded DNA binding
2.19735e-06	AU	738.928	GFGFVDFNSEEDAK	sp|P09405|NUCL_MOUSE	T cells	Percolator	bRP	gFGFVDFNSEEDAK	MR_AC_KHoefig_180622_Expl2_Tcells_bRP_combined_perc_0.0100_XLs.tsv	11695	1821.43	608	621	GFGFVDFNSEEDAK	Yes	RRM 4	RRM 4	ECO:0000255|PROSITE-ProRule:PRU00176	calcium ion binding ; DNA-binding transcription factor binding ; DNA topoisomerase binding ; ErbB-4 class receptor binding ; histone binding ; identical protein binding ; laminin binding ; mRNA 5'-UTR binding ; protein C-terminus binding ; RNA binding ; rRNA primary transcript binding ; selenocysteine insertion sequence binding ; sequence-specific DNA binding ; signaling receptor binding ; single…
2.19786e-06	C	942.87	GFGFVDFNSEEDAK	sp|P09405|NUCL_MOUSE	T cells	Percolator	bRP	GfGFVDFNSEEDAK	MR_AC_KHoefig_180622_Expl2_Tcells_bRP_combined_perc_0.0100_XLs.tsv	282580	43806.1	608	621	GFGFVDFNSEEDAK	Yes	RRM 4	RRM 4	ECO:0000255|PROSITE-ProRule:PRU00176	calcium ion binding ; DNA-binding transcription factor binding ; DNA topoisomerase binding ; ErbB-4 class receptor binding ; histone binding ; identical protein binding ; laminin binding ; mRNA 5'-UTR binding ; protein C-terminus binding ; RNA binding ; rRNA primary transcript binding ; selenocysteine insertion sequence binding ; sequence-specific DNA binding ; signaling receptor binding ; single…
2.19968e-06	UU	1215	LFIGGLSFETTEESLR	sp|O88569|ROA2_MOUSE	T cells	Percolator	Si	LFIGGLSfETTEESLR	MR_AC_KHoefig_180622_Expl2_Tcells_Si_C18_perc_0.0100_XLs.tsv	33317	4534.45	23	38	LFIGGLSFETTEESLR	Yes	RRM 1	RRM 1	ECO:0000255|PROSITE-ProRule:PRU00176	DNA polymerase binding ; G-rich strand telomeric DNA binding ; identical protein binding ; miRNA binding ; mRNA 3'-UTR binding ; mRNA CDS binding ; N6-methyladenosine-containing RNA binding ; pre-mRNA intronic binding ; regulatory region RNA binding ; RNA binding ; single-stranded telomeric DNA binding
2.20097e-06	U	1100.48	LFVGNLPPDITEEEM(Oxidation)R	sp|Q99K48|NONO_MOUSE	T cells	Percolator	Si	LfVGNLPPDITEEEMR	MR_AC_KHoefig_180622_Expl2_Tcells_Si_C18_perc_0.0100_XLs.tsv	28276	3847.22	78	93	LFVGNLPPDITEEEMR	Yes	RRM 1	RRM 1	ECO:0000255|PROSITE-ProRule:PRU00176	chromatin binding ; DNA binding ; identical protein binding ; RNA binding ; cis-regulatory region sequence-specific DNA binding ; DNA binding ; DNA-binding transcription activator activity ; DNA-binding transcription activator activity, RNA polymerase II-specific ; DNA-binding transcription factor activity ; DNA-binding transcription factor activity, RNA polymerase II-specific ; DNA-binding trans…
2.20149e-06	UUU	1133.38	GFAFVQYVNER	sp|Q9Z204|HNRPC_MOUSE	T cells	Percolator	bRP	GFAfVQYVNER	MR_AC_KHoefig_180622_Expl2_Tcells_bRP_combined_perc_0.0100_XLs.tsv	213104	33276	51	61	GFAFVQYVNER	Yes	RRM	RRM	ECO:0000255|PROSITE-ProRule:PRU00176	deaminase binding ; enzyme inhibitor activity ; identical protein binding ; mRNA 3'-UTR binding ; mRNA binding ; N6-methyladenosine-containing RNA binding ; poly(U) RNA binding ; protein domain specific binding ; ribonucleoprotein complex binding ; RNA binding ; telomerase RNA binding
2.20252e-06	U	875.902	LGSTVFVANLDYK	sp|Q9D0E1|HNRPM_MOUSE	T cells	Percolator	TiO2	LGSTVfVANLDYK	MR_AC_KHoefig_180622_Expl2_Tcells_Si_C18_TiO2_perc_0.0100_XLs.tsv	21751	3172.79	201	213	LGSTVFVANLDYK	Partially	RRM 2	RRM 2	ECO:0000255|PROSITE-ProRule:PRU00176	calcium-dependent protein binding ; mRNA binding ; protein antigen binding ; protein domain specific binding
2.2029e-06	UU	980.364	GFAFVQYVNER	sp|Q9Z204|HNRPC_MOUSE	Thymocytes	Percolator	TiO2	GfAfVQYVNER	MR_AC_KHoefig_180622_Expl2_thymo_Si_C18_TiO2_perc_0.0100_XLs.tsv	20206	3143.26	51	61	GFAFVQYVNER	Yes	RRM	RRM	ECO:0000255|PROSITE-ProRule:PRU00176	deaminase binding ; enzyme inhibitor activity ; identical protein binding ; mRNA 3'-UTR binding ; mRNA binding ; N6-methyladenosine-containing RNA binding ; poly(U) RNA binding ; protein domain specific binding ; ribonucleoprotein complex binding ; RNA binding ; telomerase RNA binding
2.20339e-06	U	812.322	GFGFVEFEDPR	sp|O35326|SRSF5_MOUSE	T cells	Percolator	TiO2	GfGFVEFEDPR	MR_AC_KHoefig_180622_Expl2_Tcells_Si_C18_TiO2_perc_0.0100_XLs.tsv	23616	3435	38	48	GFGFVEFEDPR	Yes	RRM 1	RRM 1	ECO:0000255|PROSITE-ProRule:PRU00176	mRNA binding ; protein kinase B binding ; RNA binding ; RS domain binding
2.20387e-06	C	942.87	GFGFVDFNSEEDAK	sp|P09405|NUCL_MOUSE	T cells	Percolator	bRP	gFGFVDFNSEEDAK	MR_AC_KHoefig_180622_Expl2_Tcells_bRP_combined_perc_0.0100_XLs.tsv	281888	43709.5	608	621	GFGFVDFNSEEDAK	Yes	RRM 4	RRM 4	ECO:0000255|PROSITE-ProRule:PRU00176	calcium ion binding ; DNA-binding transcription factor binding ; DNA topoisomerase binding ; ErbB-4 class receptor binding ; histone binding ; identical protein binding ; laminin binding ; mRNA 5'-UTR binding ; protein C-terminus binding ; RNA binding ; rRNA primary transcript binding ; selenocysteine insertion sequence binding ; sequence-specific DNA binding ; signaling receptor binding ; single…
2.20399e-06	UU	1214.99	LFIGGLSFETTEESLR	sp|O88569|ROA2_MOUSE	T cells	Percolator	Si	LFIGGLSfETTEESLR	MR_AC_KHoefig_180622_Expl2_Tcells_Si_C18_perc_0.0100_XLs.tsv	33066	4501	23	38	LFIGGLSFETTEESLR	Yes	RRM 1	RRM 1	ECO:0000255|PROSITE-ProRule:PRU00176	DNA polymerase binding ; G-rich strand telomeric DNA binding ; identical protein binding ; miRNA binding ; mRNA 3'-UTR binding ; mRNA CDS binding ; N6-methyladenosine-containing RNA binding ; pre-mRNA intronic binding ; regulatory region RNA binding ; RNA binding ; single-stranded telomeric DNA binding
2.20605e-06	U	827.352	GFAFVQYVNER	sp|Q9Z204|HNRPC_MOUSE	T cells	Percolator	bRP	GFAfVQYVNER	MR_AC_KHoefig_180622_Expl2_Tcells_bRP_combined_perc_0.0100_XLs.tsv	258543	40265.3	51	61	GFAFVQYVNER	Yes	RRM	RRM	ECO:0000255|PROSITE-ProRule:PRU00176	deaminase binding ; enzyme inhibitor activity ; identical protein binding ; mRNA 3'-UTR binding ; mRNA binding ; N6-methyladenosine-containing RNA binding ; poly(U) RNA binding ; protein domain specific binding ; ribonucleoprotein complex binding ; RNA binding ; telomerase RNA binding
2.20715e-06	U	1047.97	LFIGGLSFETTDDSLR	sp|Q8BG05|ROA3_MOUSE	T cells	Percolator	Si	LFIGGLsFETTDDSLR	MR_AC_KHoefig_180622_Expl2_Tcells_Si_C18_perc_0.0100_XLs.tsv	31608	4301.77	37	52	LFIGGLSFETTDDSLR	Yes	RRM 1	RRM 1	ECO:0000255|PROSITE-ProRule:PRU00176	mRNA binding ; RNA transmembrane transporter activity
2.2084e-06	UU	980.364	GFAFVQYVNER	sp|Q9Z204|HNRPC_MOUSE	T cells	Percolator	TiO2	GFAfVQYVNER	MR_AC_KHoefig_180622_Expl2_Tcells_Si_C18_TiO2_perc_0.0100_XLs.tsv	21767	3175.09	51	61	GFAFVQYVNER	Yes	RRM	RRM	ECO:0000255|PROSITE-ProRule:PRU00176	deaminase binding ; enzyme inhibitor activity ; identical protein binding ; mRNA 3'-UTR binding ; mRNA binding ; N6-methyladenosine-containing RNA binding ; poly(U) RNA binding ; protein domain specific binding ; ribonucleoprotein complex binding ; RNA binding ; telomerase RNA binding
2.20857e-06	U	805.859	EDVFVHQTAIK	sp|P62960|YBOX1_MOUSE, sp|Q9JKB3|YBOX3_MOUSE, sp|Q9Z2C8|YBOX2_MOUSE	T cells	Percolator	bRP	EDVfVHQTAIK	MR_AC_KHoefig_180622_Expl2_Tcells_bRP_combined_perc_0.0100_XLs.tsv	277422	43087.4	80; 106; 119	90; 116; 129	EDVFVHQTAIK	No...No...No				C5-methylcytidine-containing RNA binding ; chromatin binding ; GTPase binding ; miRNA binding ; mRNA binding ; nucleic acid binding ; p53 binding ; RNA binding ; sequence-specific DNA binding ; sequence-specific double-stranded DNA binding ; single-stranded DNA binding
2.20896e-06	UUU	1133.38	GFAFVQYVNER	sp|Q9Z204|HNRPC_MOUSE	T cells	Percolator	TiO2	GFAfVQYVNER	MR_AC_KHoefig_180622_Expl2_Tcells_Si_C18_TiO2_perc_0.0100_XLs.tsv	24434	3549.68	51	61	GFAFVQYVNER	Yes	RRM	RRM	ECO:0000255|PROSITE-ProRule:PRU00176	deaminase binding ; enzyme inhibitor activity ; identical protein binding ; mRNA 3'-UTR binding ; mRNA binding ; N6-methyladenosine-containing RNA binding ; poly(U) RNA binding ; protein domain specific binding ; ribonucleoprotein complex binding ; RNA binding ; telomerase RNA binding
2.20916e-06	U	805.859	EDVFVHQTAIK	sp|P62960|YBOX1_MOUSE, sp|Q9JKB3|YBOX3_MOUSE, sp|Q9Z2C8|YBOX2_MOUSE	T cells	Percolator	TiO2	EDVfVHQTAIK	MR_AC_KHoefig_180622_Expl2_Tcells_Si_C18_TiO2_perc_0.0100_XLs.tsv	11094	1734.53	80; 106; 119	90; 116; 129	EDVFVHQTAIK	No...No...No				C5-methylcytidine-containing RNA binding ; chromatin binding ; GTPase binding ; miRNA binding ; mRNA binding ; nucleic acid binding ; p53 binding ; RNA binding ; sequence-specific DNA binding ; sequence-specific double-stranded DNA binding ; single-stranded DNA binding
2.21303e-06	U	1018.38	SCTGESSENGLEDIDR	sp|Q8R3L2|TCF25_MOUSE	T cells	Percolator	bRP	ScTGESSENGLEDIDR	MR_AC_KHoefig_180622_Expl2_Tcells_bRP_combined_perc_0.0100_XLs.tsv	278660	43260.1	137	152	SCTGESSENGLEDIDR	No				DNA binding ; transcription corepressor activity
2.21342e-06	AU	783.623	GFGFVTFDDHDPVDK	sp|O88569|ROA2_MOUSE	T cells	Percolator	bRP	GFGfVTFDDHDPVDK	MR_AC_KHoefig_180622_Expl2_Tcells_bRP_combined_perc_0.0100_XLs.tsv	213780	33371.5	154	168	GFGFVTFDDHDPVDK	Yes	RRM 2	RRM 2	ECO:0000255|PROSITE-ProRule:PRU00176	DNA polymerase binding ; G-rich strand telomeric DNA binding ; identical protein binding ; miRNA binding ; mRNA 3'-UTR binding ; mRNA CDS binding ; N6-methyladenosine-containing RNA binding ; pre-mRNA intronic binding ; regulatory region RNA binding ; RNA binding ; single-stranded telomeric DNA binding
2.21556e-06	UU	980.364	GFAFVQYVNER	sp|Q9Z204|HNRPC_MOUSE	T cells	Percolator	bRP	GFAfVQYVNER	MR_AC_KHoefig_180622_Expl2_Tcells_bRP_combined_perc_0.0100_XLs.tsv	213209	33290.9	51	61	GFAFVQYVNER	Yes	RRM	RRM	ECO:0000255|PROSITE-ProRule:PRU00176	deaminase binding ; enzyme inhibitor activity ; identical protein binding ; mRNA 3'-UTR binding ; mRNA binding ; N6-methyladenosine-containing RNA binding ; poly(U) RNA binding ; protein domain specific binding ; ribonucleoprotein complex binding ; RNA binding ; telomerase RNA binding
2.21561e-06	U	880.394	LFIGGLNTETNEK	sp|Q91VM5|RMXL1_MOUSE, sp|Q9WV02|RBMX_MOUSE	T cells	Percolator	bRP	LfIGGLNTETNEK	MR_AC_KHoefig_180622_Expl2_Tcells_bRP_combined_perc_0.0100_XLs.tsv	235359	36686.1	10; 10	22; 22	LFIGGLNTETNEK	Yes...Yes	RRM...RRM	RRM	ECO:0000255|PROSITE-ProRule:PRU00176...ECO:0000255|PROSITE-ProRule:PRU00176	chromatin binding ; mRNA binding ; RNA binding ; RNA polymerase II cis-regulatory region sequence-specific DNA binding
2.21588e-06	U	944.893	GGPPFAFVEFEDPR	sp|Q6PDM2|SRSF1_MOUSE	T cells	Percolator	TiO2	GGPPFAfVEFEDPR	MR_AC_KHoefig_180622_Expl2_Tcells_Si_C18_TiO2_perc_0.0100_XLs.tsv	28032	4057.44	52	65	GGPPFAFVEFEDPR	Yes	RRM 1	RRM 1	ECO:0000255|PROSITE-ProRule:PRU00176	DNA topoisomerase binding ; mRNA binding ; protein kinase B binding ; RNA binding ; RS domain binding ; thioesterase binding ; tumor necrosis factor receptor binding ; ubiquitin protein ligase binding ; zinc ion binding ; DNA binding ; DNA-directed 5'-3' RNA polymerase activity ; kinase binding ; metal ion binding ; promoter-specific chromatin binding ; protein C-terminus binding ; ubiquitin prot…
2.21726e-06	U	785.851	VAYISFGPHAGK	sp|Q9CR57|RL14_MOUSE	T cells	Percolator	TiO2	VAYISfGPHAGK	MR_AC_KHoefig_180622_Expl2_Tcells_Si_C18_TiO2_perc_0.0100_XLs.tsv	11534	1789.26	12	23	VAYISFGPHAGK	No				RNA binding ; structural constituent of ribosome
2.21992e-06	UU	980.364	GFAFVQYVNER	sp|Q9Z204|HNRPC_MOUSE	T cells	Percolator	bRP	GFAfVQYVNER	MR_AC_KHoefig_180622_Expl2_Tcells_bRP_combined_perc_0.0100_XLs.tsv	235336	36682.9	51	61	GFAFVQYVNER	Yes	RRM	RRM	ECO:0000255|PROSITE-ProRule:PRU00176	deaminase binding ; enzyme inhibitor activity ; identical protein binding ; mRNA 3'-UTR binding ; mRNA binding ; N6-methyladenosine-containing RNA binding ; poly(U) RNA binding ; protein domain specific binding ; ribonucleoprotein complex binding ; RNA binding ; telomerase RNA binding
2.22013e-06	C	942.871	GFGFVDFNSEEDAK	sp|P09405|NUCL_MOUSE	T cells	Percolator	bRP	GfGFVDFNSEEDAK	MR_AC_KHoefig_180622_Expl2_Tcells_bRP_combined_perc_0.0100_XLs.tsv	282391	43779.2	608	621	GFGFVDFNSEEDAK	Yes	RRM 4	RRM 4	ECO:0000255|PROSITE-ProRule:PRU00176	calcium ion binding ; DNA-binding transcription factor binding ; DNA topoisomerase binding ; ErbB-4 class receptor binding ; histone binding ; identical protein binding ; laminin binding ; mRNA 5'-UTR binding ; protein C-terminus binding ; RNA binding ; rRNA primary transcript binding ; selenocysteine insertion sequence binding ; sequence-specific DNA binding ; signaling receptor binding ; single…
2.22021e-06	UU	1096.38	GFGFVDFNSEEDAK	sp|P09405|NUCL_MOUSE	T cells	Percolator	bRP	GFGfVDFNSEEDAK	MR_AC_KHoefig_180622_Expl2_Tcells_bRP_combined_perc_0.0100_XLs.tsv	281552	43663.2	608	621	GFGFVDFNSEEDAK	Yes	RRM 4	RRM 4	ECO:0000255|PROSITE-ProRule:PRU00176	calcium ion binding ; DNA-binding transcription factor binding ; DNA topoisomerase binding ; ErbB-4 class receptor binding ; histone binding ; identical protein binding ; laminin binding ; mRNA 5'-UTR binding ; protein C-terminus binding ; RNA binding ; rRNA primary transcript binding ; selenocysteine insertion sequence binding ; sequence-specific DNA binding ; signaling receptor binding ; single…
2.22057e-06	U	880.392	LFIGGLNTETNEK	sp|Q91VM5|RMXL1_MOUSE, sp|Q9WV02|RBMX_MOUSE	T cells	Percolator	TiO2	LfIGGLNTETNEK	MR_AC_KHoefig_180622_Expl2_Tcells_Si_C18_TiO2_perc_0.0100_XLs.tsv	20130	2943.23	10; 10	22; 22	LFIGGLNTETNEK	Yes...Yes	RRM...RRM	RRM	ECO:0000255|PROSITE-ProRule:PRU00176...ECO:0000255|PROSITE-ProRule:PRU00176	chromatin binding ; mRNA binding ; RNA binding ; RNA polymerase II cis-regulatory region sequence-specific DNA binding
2.22117e-06	AU	783.623	GFGFVTFDDHDPVDK	sp|O88569|ROA2_MOUSE	T cells	Percolator	bRP	GFGfVTFDDHDPVDK	MR_AC_KHoefig_180622_Expl2_Tcells_bRP_combined_perc_0.0100_XLs.tsv	214367	33454	154	168	GFGFVTFDDHDPVDK	Yes	RRM 2	RRM 2	ECO:0000255|PROSITE-ProRule:PRU00176	DNA polymerase binding ; G-rich strand telomeric DNA binding ; identical protein binding ; miRNA binding ; mRNA 3'-UTR binding ; mRNA CDS binding ; N6-methyladenosine-containing RNA binding ; pre-mRNA intronic binding ; regulatory region RNA binding ; RNA binding ; single-stranded telomeric DNA binding
2.22176e-06	U	943.362	GFGFVDFNSEEDAK	sp|P09405|NUCL_MOUSE	T cells	Percolator	Si	GFGfVDFNSEEDAK	MR_AC_KHoefig_180622_Expl2_Tcells_Si_C18_perc_0.0100_XLs.tsv	23870	3262.36	608	621	GFGFVDFNSEEDAK	Yes	RRM 4	RRM 4	ECO:0000255|PROSITE-ProRule:PRU00176	calcium ion binding ; DNA-binding transcription factor binding ; DNA topoisomerase binding ; ErbB-4 class receptor binding ; histone binding ; identical protein binding ; laminin binding ; mRNA 5'-UTR binding ; protein C-terminus binding ; RNA binding ; rRNA primary transcript binding ; selenocysteine insertion sequence binding ; sequence-specific DNA binding ; signaling receptor binding ; single…
2.22335e-06	UU	1096.37	GFGFVDFNSEEDAK	sp|P09405|NUCL_MOUSE	T cells	Percolator	bRP	GFGfVDFNSEEDAK	MR_AC_KHoefig_180622_Expl2_Tcells_bRP_combined_perc_0.0100_XLs.tsv	281883	43709	608	621	GFGFVDFNSEEDAK	Yes	RRM 4	RRM 4	ECO:0000255|PROSITE-ProRule:PRU00176	calcium ion binding ; DNA-binding transcription factor binding ; DNA topoisomerase binding ; ErbB-4 class receptor binding ; histone binding ; identical protein binding ; laminin binding ; mRNA 5'-UTR binding ; protein C-terminus binding ; RNA binding ; rRNA primary transcript binding ; selenocysteine insertion sequence binding ; sequence-specific DNA binding ; signaling receptor binding ; single…
2.22344e-06	U	1047.97	LFIGGLSFETTDDSLR	sp|Q8BG05|ROA3_MOUSE	T cells	Percolator	Si	LFIGGLsFETTDDSLR	MR_AC_KHoefig_180622_Expl2_Tcells_Si_C18_perc_0.0100_XLs.tsv	31366	4268.47	37	52	LFIGGLSFETTDDSLR	Yes	RRM 1	RRM 1	ECO:0000255|PROSITE-ProRule:PRU00176	mRNA binding ; RNA transmembrane transporter activity
2.22434e-06	U	943.362	GFGFVDFNSEEDAK	sp|P09405|NUCL_MOUSE	T cells	Percolator	bRP	GFGfVDFNSEEDAK	MR_AC_KHoefig_180622_Expl2_Tcells_bRP_combined_perc_0.0100_XLs.tsv	12697	1961.58	608	621	GFGFVDFNSEEDAK	Yes	RRM 4	RRM 4	ECO:0000255|PROSITE-ProRule:PRU00176	calcium ion binding ; DNA-binding transcription factor binding ; DNA topoisomerase binding ; ErbB-4 class receptor binding ; histone binding ; identical protein binding ; laminin binding ; mRNA 5'-UTR binding ; protein C-terminus binding ; RNA binding ; rRNA primary transcript binding ; selenocysteine insertion sequence binding ; sequence-specific DNA binding ; signaling receptor binding ; single…
2.22443e-06	UU	1096.38	GFGFVDFNSEEDAK	sp|P09405|NUCL_MOUSE	T cells	Percolator	TiO2	GFGFVDFNSEEDAk	MR_AC_KHoefig_180622_Expl2_Tcells_Si_C18_TiO2_perc_0.0100_XLs.tsv	22823	3323.98	608	621	GFGFVDFNSEEDAK	Yes	RRM 4	RRM 4	ECO:0000255|PROSITE-ProRule:PRU00176	calcium ion binding ; DNA-binding transcription factor binding ; DNA topoisomerase binding ; ErbB-4 class receptor binding ; histone binding ; identical protein binding ; laminin binding ; mRNA 5'-UTR binding ; protein C-terminus binding ; RNA binding ; rRNA primary transcript binding ; selenocysteine insertion sequence binding ; sequence-specific DNA binding ; signaling receptor binding ; single…
2.22814e-06	UU	980.364	GFAFVQYVNER	sp|Q9Z204|HNRPC_MOUSE	T cells	Percolator	TiO2	GFAfVQYVNER	MR_AC_KHoefig_180622_Expl2_Tcells_Si_C18_TiO2_perc_0.0100_XLs.tsv	22776	3317.47	51	61	GFAFVQYVNER	Yes	RRM	RRM	ECO:0000255|PROSITE-ProRule:PRU00176	deaminase binding ; enzyme inhibitor activity ; identical protein binding ; mRNA 3'-UTR binding ; mRNA binding ; N6-methyladenosine-containing RNA binding ; poly(U) RNA binding ; protein domain specific binding ; ribonucleoprotein complex binding ; RNA binding ; telomerase RNA binding
2.22902e-06	UU	1096.38	GFGFVDFNSEEDAK	sp|P09405|NUCL_MOUSE	T cells	Percolator	bRP	GFGfVDFNSEEDAK	MR_AC_KHoefig_180622_Expl2_Tcells_bRP_combined_perc_0.0100_XLs.tsv	282381	43777.9	608	621	GFGFVDFNSEEDAK	Yes	RRM 4	RRM 4	ECO:0000255|PROSITE-ProRule:PRU00176	calcium ion binding ; DNA-binding transcription factor binding ; DNA topoisomerase binding ; ErbB-4 class receptor binding ; histone binding ; identical protein binding ; laminin binding ; mRNA 5'-UTR binding ; protein C-terminus binding ; RNA binding ; rRNA primary transcript binding ; selenocysteine insertion sequence binding ; sequence-specific DNA binding ; signaling receptor binding ; single…
2.22933e-06	U	1047.97	LFIGGLSFETTDDSLR	sp|Q8BG05|ROA3_MOUSE	T cells	Percolator	Si	LFIGGLsFETTDDSLR	MR_AC_KHoefig_180622_Expl2_Tcells_Si_C18_perc_0.0100_XLs.tsv	31036	4222.93	37	52	LFIGGLSFETTDDSLR	Yes	RRM 1	RRM 1	ECO:0000255|PROSITE-ProRule:PRU00176	mRNA binding ; RNA transmembrane transporter activity
2.2295e-06	UU	974.346	GYAFVQYANER	sp|Q64012|RALY_MOUSE	T cells	Percolator	TiO2	GYAfVQYANER	MR_AC_KHoefig_180622_Expl2_Tcells_Si_C18_TiO2_perc_0.0100_XLs.tsv	15606	2319.78	56	66	GYAFVQYANER	Yes	RRM	RRM	ECO:0000255|PROSITE-ProRule:PRU00176	RNA binding ; transcription coregulator activity ; identical protein binding ; metal ion binding ; RNA binding ; transcription coregulator activity
2.22989e-06	U	944.894	GGPPFAFVEFEDPR	sp|Q6PDM2|SRSF1_MOUSE	T cells	Percolator	bRP	GGpPFAFVEFEDPR	MR_AC_KHoefig_180622_Expl2_Tcells_bRP_combined_perc_0.0100_XLs.tsv	238361	37112.9	52	65	GGPPFAFVEFEDPR	Yes	RRM 1	RRM 1	ECO:0000255|PROSITE-ProRule:PRU00176	DNA topoisomerase binding ; mRNA binding ; protein kinase B binding ; RNA binding ; RS domain binding ; thioesterase binding ; tumor necrosis factor receptor binding ; ubiquitin protein ligase binding ; zinc ion binding ; DNA binding ; DNA-directed 5'-3' RNA polymerase activity ; kinase binding ; metal ion binding ; promoter-specific chromatin binding ; protein C-terminus binding ; ubiquitin prot…
2.23104e-06	UU	980.364	GFAFVQYVNER	sp|Q9Z204|HNRPC_MOUSE	Thymocytes	Percolator	TiO2	GFAfVQYVNER	MR_AC_KHoefig_180622_Expl2_thymo_Si_C18_TiO2_perc_0.0100_XLs.tsv	21367	3307.79	51	61	GFAFVQYVNER	Yes	RRM	RRM	ECO:0000255|PROSITE-ProRule:PRU00176	deaminase binding ; enzyme inhibitor activity ; identical protein binding ; mRNA 3'-UTR binding ; mRNA binding ; N6-methyladenosine-containing RNA binding ; poly(U) RNA binding ; protein domain specific binding ; ribonucleoprotein complex binding ; RNA binding ; telomerase RNA binding
2.23114e-06	CU	958.38	EDVFVHQTAIK	sp|P62960|YBOX1_MOUSE, sp|Q9JKB3|YBOX3_MOUSE, sp|Q9Z2C8|YBOX2_MOUSE	T cells	Percolator	bRP	EDVfVHQTAIK	MR_AC_KHoefig_180622_Expl2_Tcells_bRP_combined_perc_0.0100_XLs.tsv	278819	43281.7	80; 106; 119	90; 116; 129	EDVFVHQTAIK	No...No...No				C5-methylcytidine-containing RNA binding ; chromatin binding ; GTPase binding ; miRNA binding ; mRNA binding ; nucleic acid binding ; p53 binding ; RNA binding ; sequence-specific DNA binding ; sequence-specific double-stranded DNA binding ; single-stranded DNA binding
2.23222e-06	UU	980.364	GFAFVQYVNER	sp|Q9Z204|HNRPC_MOUSE	T cells	Percolator	TiO2	GFAfVQYVNER	MR_AC_KHoefig_180622_Expl2_Tcells_Si_C18_TiO2_perc_0.0100_XLs.tsv	23195	3376.28	51	61	GFAFVQYVNER	Yes	RRM	RRM	ECO:0000255|PROSITE-ProRule:PRU00176	deaminase binding ; enzyme inhibitor activity ; identical protein binding ; mRNA 3'-UTR binding ; mRNA binding ; N6-methyladenosine-containing RNA binding ; poly(U) RNA binding ; protein domain specific binding ; ribonucleoprotein complex binding ; RNA binding ; telomerase RNA binding
2.2331e-06	U	805.859	EDVFVHQTAIK	sp|P62960|YBOX1_MOUSE, sp|Q9JKB3|YBOX3_MOUSE, sp|Q9Z2C8|YBOX2_MOUSE	T cells	Percolator	bRP	EDVfVHQTAIK	MR_AC_KHoefig_180622_Expl2_Tcells_bRP_combined_perc_0.0100_XLs.tsv	7839	1290.67	80; 106; 119	90; 116; 129	EDVFVHQTAIK	No...No...No				C5-methylcytidine-containing RNA binding ; chromatin binding ; GTPase binding ; miRNA binding ; mRNA binding ; nucleic acid binding ; p53 binding ; RNA binding ; sequence-specific DNA binding ; sequence-specific double-stranded DNA binding ; single-stranded DNA binding
2.23408e-06	U	1061.98	LFIGGLSFETTEESLR	sp|O88569|ROA2_MOUSE	T cells	Percolator	Si	LFIGGLSfETTEESLR	MR_AC_KHoefig_180622_Expl2_Tcells_Si_C18_perc_0.0100_XLs.tsv	31382	4270.7	23	38	LFIGGLSFETTEESLR	Yes	RRM 1	RRM 1	ECO:0000255|PROSITE-ProRule:PRU00176	DNA polymerase binding ; G-rich strand telomeric DNA binding ; identical protein binding ; miRNA binding ; mRNA 3'-UTR binding ; mRNA CDS binding ; N6-methyladenosine-containing RNA binding ; pre-mRNA intronic binding ; regulatory region RNA binding ; RNA binding ; single-stranded telomeric DNA binding
2.23683e-06	UU	974.346	GYAFVQYANER	sp|Q64012|RALY_MOUSE	T cells	Percolator	TiO2	GYAfVQYANER	MR_AC_KHoefig_180622_Expl2_Tcells_Si_C18_TiO2_perc_0.0100_XLs.tsv	17097	2518.25	56	66	GYAFVQYANER	Yes	RRM	RRM	ECO:0000255|PROSITE-ProRule:PRU00176	RNA binding ; transcription coregulator activity ; identical protein binding ; metal ion binding ; RNA binding ; transcription coregulator activity
2.23724e-06	U	873.877	NLSFNITEDELK	sp|P09405|NUCL_MOUSE	T cells	Percolator	bRP	NLSfNITEDELK	MR_AC_KHoefig_180622_Expl2_Tcells_bRP_combined_perc_0.0100_XLs.tsv	100357	15714.5	401	412	NLSFNITEDELK	Yes	RRM 2	RRM 2	ECO:0000255|PROSITE-ProRule:PRU00176	calcium ion binding ; DNA-binding transcription factor binding ; DNA topoisomerase binding ; ErbB-4 class receptor binding ; histone binding ; identical protein binding ; laminin binding ; mRNA 5'-UTR binding ; protein C-terminus binding ; RNA binding ; rRNA primary transcript binding ; selenocysteine insertion sequence binding ; sequence-specific DNA binding ; signaling receptor binding ; single…
2.23728e-06	U	871.402	VEGSEPTTPFNLFIGNLNPNK	sp|P09405|NUCL_MOUSE	T cells	Percolator	Si	VEGSEPTTPFNLFIGNLNPnK	MR_AC_KHoefig_180622_Expl2_Tcells_Si_C18_perc_0.0100_XLs.tsv	35400	4821.91	300	320	VEGSEPTTPFNLFIGNLNPNK	Partially	RRM 1	RRM 1	ECO:0000255|PROSITE-ProRule:PRU00176	calcium ion binding ; DNA-binding transcription factor binding ; DNA topoisomerase binding ; ErbB-4 class receptor binding ; histone binding ; identical protein binding ; laminin binding ; mRNA 5'-UTR binding ; protein C-terminus binding ; RNA binding ; rRNA primary transcript binding ; selenocysteine insertion sequence binding ; sequence-specific DNA binding ; signaling receptor binding ; single…
2.23856e-06	UUU	1249.39	GFGFVDFNSEEDAK	sp|P09405|NUCL_MOUSE	T cells	Percolator	bRP	GFGFVDFNSEEDAK	MR_AC_KHoefig_180622_Expl2_Tcells_bRP_combined_perc_0.0100_XLs.tsv	281959	43719.4	608	621	GFGFVDFNSEEDAK	Yes	RRM 4	RRM 4	ECO:0000255|PROSITE-ProRule:PRU00176	calcium ion binding ; DNA-binding transcription factor binding ; DNA topoisomerase binding ; ErbB-4 class receptor binding ; histone binding ; identical protein binding ; laminin binding ; mRNA 5'-UTR binding ; protein C-terminus binding ; RNA binding ; rRNA primary transcript binding ; selenocysteine insertion sequence binding ; sequence-specific DNA binding ; signaling receptor binding ; single…
2.23888e-06	U	805.86	EDVFVHQTAIK	sp|P62960|YBOX1_MOUSE, sp|Q9JKB3|YBOX3_MOUSE, sp|Q9Z2C8|YBOX2_MOUSE	T cells	Percolator	bRP	EDVfVHQTAIK	MR_AC_KHoefig_180622_Expl2_Tcells_bRP_combined_perc_0.0100_XLs.tsv	278815	43281.3	80; 106; 119	90; 116; 129	EDVFVHQTAIK	No...No...No				C5-methylcytidine-containing RNA binding ; chromatin binding ; GTPase binding ; miRNA binding ; mRNA binding ; nucleic acid binding ; p53 binding ; RNA binding ; sequence-specific DNA binding ; sequence-specific double-stranded DNA binding ; single-stranded DNA binding
2.23907e-06	U	1100.48	LFVGNLPPDITEEEM(Oxidation)R	sp|Q99K48|NONO_MOUSE	T cells	Percolator	bRP	LfVGNLPPDITEEEMR	MR_AC_KHoefig_180622_Expl2_Tcells_bRP_combined_perc_0.0100_XLs.tsv	214764	33510.2	78	93	LFVGNLPPDITEEEMR	Yes	RRM 1	RRM 1	ECO:0000255|PROSITE-ProRule:PRU00176	chromatin binding ; DNA binding ; identical protein binding ; RNA binding ; cis-regulatory region sequence-specific DNA binding ; DNA binding ; DNA-binding transcription activator activity ; DNA-binding transcription activator activity, RNA polymerase II-specific ; DNA-binding transcription factor activity ; DNA-binding transcription factor activity, RNA polymerase II-specific ; DNA-binding trans…
2.23963e-06	U	944.895	GGPPFAFVEFEDPR	sp|Q6PDM2|SRSF1_MOUSE	T cells	Percolator	bRP	GGPpFAFVEFEDPR	MR_AC_KHoefig_180622_Expl2_Tcells_bRP_combined_perc_0.0100_XLs.tsv	238025	37064.9	52	65	GGPPFAFVEFEDPR	Yes	RRM 1	RRM 1	ECO:0000255|PROSITE-ProRule:PRU00176	DNA topoisomerase binding ; mRNA binding ; protein kinase B binding ; RNA binding ; RS domain binding ; thioesterase binding ; tumor necrosis factor receptor binding ; ubiquitin protein ligase binding ; zinc ion binding ; DNA binding ; DNA-directed 5'-3' RNA polymerase activity ; kinase binding ; metal ion binding ; promoter-specific chromatin binding ; protein C-terminus binding ; ubiquitin prot…
2.24094e-06	U	1054.98	LFIGGLSFETTDESLR	sp|P49312|ROA1_MOUSE	T cells	Percolator	Si	LFIGGLSfETTDESLR	MR_AC_KHoefig_180622_Expl2_Tcells_Si_C18_perc_0.0100_XLs.tsv	30870	4199.85	16	31	LFIGGLSFETTDESLR	Yes	RRM 1	RRM 1	ECO:0000255|PROSITE-ProRule:PRU00176	DNA/DNA annealing activity ; G-rich strand telomeric DNA binding ; identical protein binding ; miRNA binding ; mRNA 3'-UTR binding ; mRNA binding ; pre-mRNA binding ; protein domain specific binding ; RNA binding ; RNA strand annealing activity ; sequence-specific mRNA binding ; single-stranded DNA binding ; single-stranded RNA binding ; telomeric repeat-containing RNA binding
2.24141e-06	UU	980.364	GFAFVQYVNER	sp|Q9Z204|HNRPC_MOUSE	Thymocytes	Percolator	TiO2	GFAfVQYVNER	MR_AC_KHoefig_180622_Expl2_thymo_Si_C18_TiO2_perc_0.0100_XLs.tsv	21938	3388.4	51	61	GFAFVQYVNER	Yes	RRM	RRM	ECO:0000255|PROSITE-ProRule:PRU00176	deaminase binding ; enzyme inhibitor activity ; identical protein binding ; mRNA 3'-UTR binding ; mRNA binding ; N6-methyladenosine-containing RNA binding ; poly(U) RNA binding ; protein domain specific binding ; ribonucleoprotein complex binding ; RNA binding ; telomerase RNA binding
2.24283e-06	U	827.351	GFAFVQYVNER	sp|Q9Z204|HNRPC_MOUSE	T cells	Percolator	TiO2	GFAfVQYVNER	MR_AC_KHoefig_180622_Expl2_Tcells_Si_C18_TiO2_perc_0.0100_XLs.tsv	21389	3121.73	51	61	GFAFVQYVNER	Yes	RRM	RRM	ECO:0000255|PROSITE-ProRule:PRU00176	deaminase binding ; enzyme inhibitor activity ; identical protein binding ; mRNA 3'-UTR binding ; mRNA binding ; N6-methyladenosine-containing RNA binding ; poly(U) RNA binding ; protein domain specific binding ; ribonucleoprotein complex binding ; RNA binding ; telomerase RNA binding
2.24326e-06	U	763.646	AM(Oxidation)HQSQTM(Oxidation)EGCSSPIVVK	sp|Q9Z0H4|CELF2_MOUSE	T cells	Percolator	bRP	AMHQSQTMEGcSSPIVVK	MR_AC_KHoefig_180622_Expl2_Tcells_bRP_combined_perc_0.0100_XLs.tsv	186668	29263.8	191	208	AMHQSQTMEGCSSPIVVK	Yes	RRM 2	RRM 2	ECO:0000255|PROSITE-ProRule:PRU00176	mRNA 3'-UTR binding ; mRNA binding ; pre-mRNA binding ; RNA binding
2.24384e-06	UU	765.626	ALSRQEM(Oxidation)QEVQSSR	sp|O88569|ROA2_MOUSE	Thymocytes	Percolator	bRP	ALSRQEMQEvQSSR	MR_AC_KHoefig_180622_Expl2_thymo_bRP_combined_perc_0.0100_XLs.tsv	5021	936.985	187	200	ALSRQEMQEVQSSR	Partially	RRM 2	RRM 2	ECO:0000255|PROSITE-ProRule:PRU00176	DNA polymerase binding ; G-rich strand telomeric DNA binding ; identical protein binding ; miRNA binding ; mRNA 3'-UTR binding ; mRNA CDS binding ; N6-methyladenosine-containing RNA binding ; pre-mRNA intronic binding ; regulatory region RNA binding ; RNA binding ; single-stranded telomeric DNA binding
2.24692e-06	U	943.362	GFGFVDFNSEEDAK	sp|P09405|NUCL_MOUSE	T cells	Percolator	bRP	GfGFVDFNSEEDAK	MR_AC_KHoefig_180622_Expl2_Tcells_bRP_combined_perc_0.0100_XLs.tsv	280948	43579	608	621	GFGFVDFNSEEDAK	Yes	RRM 4	RRM 4	ECO:0000255|PROSITE-ProRule:PRU00176	calcium ion binding ; DNA-binding transcription factor binding ; DNA topoisomerase binding ; ErbB-4 class receptor binding ; histone binding ; identical protein binding ; laminin binding ; mRNA 5'-UTR binding ; protein C-terminus binding ; RNA binding ; rRNA primary transcript binding ; selenocysteine insertion sequence binding ; sequence-specific DNA binding ; signaling receptor binding ; single…
2.24797e-06	U	1046.96	VGEVTYVELLM(Oxidation)DAEGK	sp|Q9D0E1|HNRPM_MOUSE	Thymocytes	Percolator	bRP	VGEVTyVELLMDAEGK	MR_AC_KHoefig_180622_Expl2_thymo_bRP_combined_perc_0.0100_XLs.tsv	148493	23157	94	109	VGEVTYVELLMDAEGK	Yes	RRM 1	RRM 1	ECO:0000255|PROSITE-ProRule:PRU00176	calcium-dependent protein binding ; mRNA binding ; protein antigen binding ; protein domain specific binding
2.24925e-06	U	785.852	VAYISFGPHAGK	sp|Q9CR57|RL14_MOUSE	T cells	Percolator	bRP	VAYISfGPHAGK	MR_AC_KHoefig_180622_Expl2_Tcells_bRP_combined_perc_0.0100_XLs.tsv	30356	4785.55	12	23	VAYISFGPHAGK	No				RNA binding ; structural constituent of ribosome
2.24949e-06	U	914.406	IFVGGLNPEATEEK	sp|Q99020|ROAA_MOUSE	T cells	Percolator	bRP	IFVGGLNpEATEEK	MR_AC_KHoefig_180622_Expl2_Tcells_bRP_combined_perc_0.0100_XLs.tsv	99791	15634.3	161	174	IFVGGLNPEATEEK	Yes	RRM 2	RRM 2	ECO:0000255|PROSITE-ProRule:PRU00176	DNA binding ; RNA binding
2.24952e-06	UU	980.365	GFAFVQYVNER	sp|Q9Z204|HNRPC_MOUSE	T cells	Percolator	TiO2	GFAfVQYVNER	MR_AC_KHoefig_180622_Expl2_Tcells_Si_C18_TiO2_perc_0.0100_XLs.tsv	21072	3076.79	51	61	GFAFVQYVNER	Yes	RRM	RRM	ECO:0000255|PROSITE-ProRule:PRU00176	deaminase binding ; enzyme inhibitor activity ; identical protein binding ; mRNA 3'-UTR binding ; mRNA binding ; N6-methyladenosine-containing RNA binding ; poly(U) RNA binding ; protein domain specific binding ; ribonucleoprotein complex binding ; RNA binding ; telomerase RNA binding
2.24975e-06	U	1046.95	VGEVTYVELLM(Oxidation)DAEGK	sp|Q9D0E1|HNRPM_MOUSE	Thymocytes	Percolator	bRP	VGEVTyVELLMDAEGK	MR_AC_KHoefig_180622_Expl2_thymo_bRP_combined_perc_0.0100_XLs.tsv	148563	23166.9	94	109	VGEVTYVELLMDAEGK	Yes	RRM 1	RRM 1	ECO:0000255|PROSITE-ProRule:PRU00176	calcium-dependent protein binding ; mRNA binding ; protein antigen binding ; protein domain specific binding
2.25045e-06	UU	649.899	GYAFVQYANER	sp|Q64012|RALY_MOUSE	T cells	Percolator	TiO2	GYAfVQYANER	MR_AC_KHoefig_180622_Expl2_Tcells_Si_C18_TiO2_perc_0.0100_XLs.tsv	16985	2503.23	56	66	GYAFVQYANER	Yes	RRM	RRM	ECO:0000255|PROSITE-ProRule:PRU00176	RNA binding ; transcription coregulator activity ; identical protein binding ; metal ion binding ; RNA binding ; transcription coregulator activity
2.25046e-06	AUU	763.596	GFAFVQYVNER	sp|Q9Z204|HNRPC_MOUSE	T cells	Percolator	TiO2	GFAFVQYVNER	MR_AC_KHoefig_180622_Expl2_Tcells_Si_C18_TiO2_perc_0.0100_XLs.tsv	21859	3188.04	51	61	GFAFVQYVNER	Yes	RRM	RRM	ECO:0000255|PROSITE-ProRule:PRU00176	deaminase binding ; enzyme inhibitor activity ; identical protein binding ; mRNA 3'-UTR binding ; mRNA binding ; N6-methyladenosine-containing RNA binding ; poly(U) RNA binding ; protein domain specific binding ; ribonucleoprotein complex binding ; RNA binding ; telomerase RNA binding
2.25168e-06	U	943.362	GFGFVDFNSEEDAK	sp|P09405|NUCL_MOUSE	T cells	Percolator	bRP	GfGFVDFNSEEDAK	MR_AC_KHoefig_180622_Expl2_Tcells_bRP_combined_perc_0.0100_XLs.tsv	13143	2024.61	608	621	GFGFVDFNSEEDAK	Yes	RRM 4	RRM 4	ECO:0000255|PROSITE-ProRule:PRU00176	calcium ion binding ; DNA-binding transcription factor binding ; DNA topoisomerase binding ; ErbB-4 class receptor binding ; histone binding ; identical protein binding ; laminin binding ; mRNA 5'-UTR binding ; protein C-terminus binding ; RNA binding ; rRNA primary transcript binding ; selenocysteine insertion sequence binding ; sequence-specific DNA binding ; signaling receptor binding ; single…
2.25181e-06	U	914.407	IFVGGLNPEATEEK	sp|Q99020|ROAA_MOUSE	T cells	Percolator	bRP	IfVGGLNPEATEEK	MR_AC_KHoefig_180622_Expl2_Tcells_bRP_combined_perc_0.0100_XLs.tsv	189333	29641.2	161	174	IFVGGLNPEATEEK	Yes	RRM 2	RRM 2	ECO:0000255|PROSITE-ProRule:PRU00176	DNA binding ; RNA binding
2.25194e-06	GU	1046.4	NLSFNITEDELK	sp|P09405|NUCL_MOUSE	T cells	Percolator	bRP	NLsFNITEDELK	MR_AC_KHoefig_180622_Expl2_Tcells_bRP_combined_perc_0.0100_XLs.tsv	279787	43418.9	401	412	NLSFNITEDELK	Yes	RRM 2	RRM 2	ECO:0000255|PROSITE-ProRule:PRU00176	calcium ion binding ; DNA-binding transcription factor binding ; DNA topoisomerase binding ; ErbB-4 class receptor binding ; histone binding ; identical protein binding ; laminin binding ; mRNA 5'-UTR binding ; protein C-terminus binding ; RNA binding ; rRNA primary transcript binding ; selenocysteine insertion sequence binding ; sequence-specific DNA binding ; signaling receptor binding ; single…
2.25204e-06	UU	952.908	VFIGNLNTAVVK	sp|Q64012|RALY_MOUSE	T cells	Percolator	TiO2	VfIGNLNTAVVK	MR_AC_KHoefig_180622_Expl2_Tcells_Si_C18_TiO2_perc_0.0100_XLs.tsv	24960	3623.18	23	34	VFIGNLNTAVVK	Yes	RRM	RRM	ECO:0000255|PROSITE-ProRule:PRU00176	RNA binding ; transcription coregulator activity ; identical protein binding ; metal ion binding ; RNA binding ; transcription coregulator activity
2.25328e-06	U	914.41	IFVGGLNPEATEEK	sp|Q99020|ROAA_MOUSE	T cells	Percolator	bRP	IfVGGLNPEATEEK	MR_AC_KHoefig_180622_Expl2_Tcells_bRP_combined_perc_0.0100_XLs.tsv	212412	33178.8	161	174	IFVGGLNPEATEEK	Yes	RRM 2	RRM 2	ECO:0000255|PROSITE-ProRule:PRU00176	DNA binding ; RNA binding
2.25363e-06	UUU	1249.39	GFGFVDFNSEEDAK	sp|P09405|NUCL_MOUSE	T cells	Percolator	bRP	GfGFVDFNSEEDAK	MR_AC_KHoefig_180622_Expl2_Tcells_bRP_combined_perc_0.0100_XLs.tsv	282066	43734.1	608	621	GFGFVDFNSEEDAK	Yes	RRM 4	RRM 4	ECO:0000255|PROSITE-ProRule:PRU00176	calcium ion binding ; DNA-binding transcription factor binding ; DNA topoisomerase binding ; ErbB-4 class receptor binding ; histone binding ; identical protein binding ; laminin binding ; mRNA 5'-UTR binding ; protein C-terminus binding ; RNA binding ; rRNA primary transcript binding ; selenocysteine insertion sequence binding ; sequence-specific DNA binding ; signaling receptor binding ; single…
2.25681e-06	U	943.362	GFGFVDFNSEEDAK	sp|P09405|NUCL_MOUSE	Thymocytes	Percolator	bRP	GfGFVDFNSEEDAK	MR_AC_KHoefig_180622_Expl2_thymo_bRP_combined_perc_0.0100_XLs.tsv	101463	15776.3	608	621	GFGFVDFNSEEDAK	Yes	RRM 4	RRM 4	ECO:0000255|PROSITE-ProRule:PRU00176	calcium ion binding ; DNA-binding transcription factor binding ; DNA topoisomerase binding ; ErbB-4 class receptor binding ; histone binding ; identical protein binding ; laminin binding ; mRNA 5'-UTR binding ; protein C-terminus binding ; RNA binding ; rRNA primary transcript binding ; selenocysteine insertion sequence binding ; sequence-specific DNA binding ; signaling receptor binding ; single…
2.2588e-06	UU	881.996	GFGFITFTNPEHASDAM(Oxidation)R	sp|O89086|RBM3_MOUSE	T cells	Percolator	TiO2	GFGfITFTNPEHASDAMR	MR_AC_KHoefig_180622_Expl2_Tcells_Si_C18_TiO2_perc_0.0100_XLs.tsv	25751	3734.44	48	65	GFGFITFTNPEHASDAMR	Yes	RRM	RRM	ECO:0000255|PROSITE-ProRule:PRU00176	ribosomal large subunit binding ; RNA binding
2.25937e-06	UU	1459.61	VEGSEPTTPFNLFIGNLNPNK	sp|P09405|NUCL_MOUSE	T cells	Percolator	Si	VEGSEPTTpFNLFIGNLNPNK	MR_AC_KHoefig_180622_Expl2_Tcells_Si_C18_perc_0.0100_XLs.tsv	37350	5094.76	300	320	VEGSEPTTPFNLFIGNLNPNK	Partially	RRM 1	RRM 1	ECO:0000255|PROSITE-ProRule:PRU00176	calcium ion binding ; DNA-binding transcription factor binding ; DNA topoisomerase binding ; ErbB-4 class receptor binding ; histone binding ; identical protein binding ; laminin binding ; mRNA 5'-UTR binding ; protein C-terminus binding ; RNA binding ; rRNA primary transcript binding ; selenocysteine insertion sequence binding ; sequence-specific DNA binding ; signaling receptor binding ; single…
2.26069e-06	UU	1200.98	LFIGGLSFETTDDSLR	sp|Q8BG05|ROA3_MOUSE	T cells	Percolator	Si	LFIGGLsFETTDDSLR	MR_AC_KHoefig_180622_Expl2_Tcells_Si_C18_perc_0.0100_XLs.tsv	32594	4436.62	37	52	LFIGGLSFETTDDSLR	Yes	RRM 1	RRM 1	ECO:0000255|PROSITE-ProRule:PRU00176	mRNA binding ; RNA transmembrane transporter activity
2.26086e-06	U	943.362	GFGFVDFNSEEDAK	sp|P09405|NUCL_MOUSE	T cells	Percolator	Si	GFGfVDFNSEEDAK	MR_AC_KHoefig_180622_Expl2_Tcells_Si_C18_perc_0.0100_XLs.tsv	23450	3209.57	608	621	GFGFVDFNSEEDAK	Yes	RRM 4	RRM 4	ECO:0000255|PROSITE-ProRule:PRU00176	calcium ion binding ; DNA-binding transcription factor binding ; DNA topoisomerase binding ; ErbB-4 class receptor binding ; histone binding ; identical protein binding ; laminin binding ; mRNA 5'-UTR binding ; protein C-terminus binding ; RNA binding ; rRNA primary transcript binding ; selenocysteine insertion sequence binding ; sequence-specific DNA binding ; signaling receptor binding ; single…
2.26282e-06	U	943.362	GFGFVDFNSEEDAK	sp|P09405|NUCL_MOUSE	T cells	Percolator	TiO2	GFGfVDFNSEEDAK	MR_AC_KHoefig_180622_Expl2_Tcells_Si_C18_TiO2_perc_0.0100_XLs.tsv	21413	3125.06	608	621	GFGFVDFNSEEDAK	Yes	RRM 4	RRM 4	ECO:0000255|PROSITE-ProRule:PRU00176	calcium ion binding ; DNA-binding transcription factor binding ; DNA topoisomerase binding ; ErbB-4 class receptor binding ; histone binding ; identical protein binding ; laminin binding ; mRNA 5'-UTR binding ; protein C-terminus binding ; RNA binding ; rRNA primary transcript binding ; selenocysteine insertion sequence binding ; sequence-specific DNA binding ; signaling receptor binding ; single…
2.26286e-06	U	827.351	GFAFVQYVNER	sp|Q9Z204|HNRPC_MOUSE	T cells	Percolator	TiO2	GFAfVQYVNER	MR_AC_KHoefig_180622_Expl2_Tcells_Si_C18_TiO2_perc_0.0100_XLs.tsv	21221	3097.87	51	61	GFAFVQYVNER	Yes	RRM	RRM	ECO:0000255|PROSITE-ProRule:PRU00176	deaminase binding ; enzyme inhibitor activity ; identical protein binding ; mRNA 3'-UTR binding ; mRNA binding ; N6-methyladenosine-containing RNA binding ; poly(U) RNA binding ; protein domain specific binding ; ribonucleoprotein complex binding ; RNA binding ; telomerase RNA binding
2.26366e-06	U	828.826	HQEGEIFDTEK	sp|P47911|RL6_MOUSE	T cells	Percolator	bRP	HQEGEIfDTEK	MR_AC_KHoefig_180622_Expl2_Tcells_bRP_combined_perc_0.0100_XLs.tsv	277047	43039.6	235	245	HQEGEIFDTEK	No				5.8S rRNA binding ; mRNA binding ; RNA binding ; structural constituent of ribosome ; tRNA binding
2.2654e-06	UUU	1133.38	GFAFVQYVNER	sp|Q9Z204|HNRPC_MOUSE	Thymocytes	Percolator	bRP	GFAFvQYVNER	MR_AC_KHoefig_180622_Expl2_thymo_bRP_combined_perc_0.0100_XLs.tsv	190665	29827.9	51	61	GFAFVQYVNER	Yes	RRM	RRM	ECO:0000255|PROSITE-ProRule:PRU00176	deaminase binding ; enzyme inhibitor activity ; identical protein binding ; mRNA 3'-UTR binding ; mRNA binding ; N6-methyladenosine-containing RNA binding ; poly(U) RNA binding ; protein domain specific binding ; ribonucleoprotein complex binding ; RNA binding ; telomerase RNA binding
2.26645e-06	UUU	1105.92	VFIGNLNTAVVK	sp|Q64012|RALY_MOUSE	Thymocytes	Percolator	bRP	VfIGNLNTAVVK	MR_AC_KHoefig_180622_Expl2_thymo_bRP_combined_perc_0.0100_XLs.tsv	260500	40481.6	23	34	VFIGNLNTAVVK	Yes	RRM	RRM	ECO:0000255|PROSITE-ProRule:PRU00176	RNA binding ; transcription coregulator activity ; identical protein binding ; metal ion binding ; RNA binding ; transcription coregulator activity
2.26959e-06	UU	1207.98	LFIGGLSFETTDESLR	sp|P49312|ROA1_MOUSE	T cells	Percolator	Si	LFIGGLSfETTDESLR	MR_AC_KHoefig_180622_Expl2_Tcells_Si_C18_perc_0.0100_XLs.tsv	32967	4487.57	16	31	LFIGGLSFETTDESLR	Yes	RRM 1	RRM 1	ECO:0000255|PROSITE-ProRule:PRU00176	DNA/DNA annealing activity ; G-rich strand telomeric DNA binding ; identical protein binding ; miRNA binding ; mRNA 3'-UTR binding ; mRNA binding ; pre-mRNA binding ; protein domain specific binding ; RNA binding ; RNA strand annealing activity ; sequence-specific mRNA binding ; single-stranded DNA binding ; single-stranded RNA binding ; telomeric repeat-containing RNA binding
2.27029e-06	U	805.859	EDVFVHQTAIK	sp|P62960|YBOX1_MOUSE, sp|Q9JKB3|YBOX3_MOUSE, sp|Q9Z2C8|YBOX2_MOUSE	T cells	Percolator	bRP	EDVfVHQTAIK	MR_AC_KHoefig_180622_Expl2_Tcells_bRP_combined_perc_0.0100_XLs.tsv	278070	43174.5	80; 106; 119	90; 116; 129	EDVFVHQTAIK	No...No...No				C5-methylcytidine-containing RNA binding ; chromatin binding ; GTPase binding ; miRNA binding ; mRNA binding ; nucleic acid binding ; p53 binding ; RNA binding ; sequence-specific DNA binding ; sequence-specific double-stranded DNA binding ; single-stranded DNA binding
2.27099e-06	U	944.893	GGPPFAFVEFEDPR	sp|Q6PDM2|SRSF1_MOUSE	T cells	Percolator	Si	GGPpFAFVEFEDPR	MR_AC_KHoefig_180622_Expl2_Tcells_Si_C18_perc_0.0100_XLs.tsv	30053	4087.74	52	65	GGPPFAFVEFEDPR	Yes	RRM 1	RRM 1	ECO:0000255|PROSITE-ProRule:PRU00176	DNA topoisomerase binding ; mRNA binding ; protein kinase B binding ; RNA binding ; RS domain binding ; thioesterase binding ; tumor necrosis factor receptor binding ; ubiquitin protein ligase binding ; zinc ion binding ; DNA binding ; DNA-directed 5'-3' RNA polymerase activity ; kinase binding ; metal ion binding ; promoter-specific chromatin binding ; protein C-terminus binding ; ubiquitin prot…
2.2715e-06	AU	783.623	GFGFVTFDDHDPVDK	sp|O88569|ROA2_MOUSE	T cells	Percolator	bRP	GFGfVTFDDHDPVDK	MR_AC_KHoefig_180622_Expl2_Tcells_bRP_combined_perc_0.0100_XLs.tsv	213863	33382.9	154	168	GFGFVTFDDHDPVDK	Yes	RRM 2	RRM 2	ECO:0000255|PROSITE-ProRule:PRU00176	DNA polymerase binding ; G-rich strand telomeric DNA binding ; identical protein binding ; miRNA binding ; mRNA 3'-UTR binding ; mRNA CDS binding ; N6-methyladenosine-containing RNA binding ; pre-mRNA intronic binding ; regulatory region RNA binding ; RNA binding ; single-stranded telomeric DNA binding
2.27352e-06	UUU	1127.36	GYAFVQYANER	sp|Q64012|RALY_MOUSE	T cells	Percolator	bRP	GYAfVQYANER	MR_AC_KHoefig_180622_Expl2_Tcells_bRP_combined_perc_0.0100_XLs.tsv	9741	1550.49	56	66	GYAFVQYANER	Yes	RRM	RRM	ECO:0000255|PROSITE-ProRule:PRU00176	RNA binding ; transcription coregulator activity ; identical protein binding ; metal ion binding ; RNA binding ; transcription coregulator activity
2.27943e-06	U	1047.97	LFIGGLSFETTDDSLR	sp|Q8BG05|ROA3_MOUSE	T cells	Percolator	Si	LFIGGLsFETTDDSLR	MR_AC_KHoefig_180622_Expl2_Tcells_Si_C18_perc_0.0100_XLs.tsv	31195	4244.84	37	52	LFIGGLSFETTDDSLR	Yes	RRM 1	RRM 1	ECO:0000255|PROSITE-ProRule:PRU00176	mRNA binding ; RNA transmembrane transporter activity
2.27948e-06	U	587.256	VEQATKPSFESGR	sp|Q91VM5|RMXL1_MOUSE, sp|Q9WV02|RBMX_MOUSE	T cells	Percolator	bRP	VEQATKpSFESGR	MR_AC_KHoefig_180622_Expl2_Tcells_bRP_combined_perc_0.0100_XLs.tsv	4396	823.433	81; 81	93; 93	VEQATKPSFESGR	Partially...Partially	RRM...RRM	RRM	ECO:0000255|PROSITE-ProRule:PRU00176...ECO:0000255|PROSITE-ProRule:PRU00176	chromatin binding ; mRNA binding ; RNA binding ; RNA polymerase II cis-regulatory region sequence-specific DNA binding
2.28009e-06	UU	980.365	GFAFVQYVNER	sp|Q9Z204|HNRPC_MOUSE	T cells	Percolator	bRP	GFAfVQYVNER	MR_AC_KHoefig_180622_Expl2_Tcells_bRP_combined_perc_0.0100_XLs.tsv	236870	36899.4	51	61	GFAFVQYVNER	Yes	RRM	RRM	ECO:0000255|PROSITE-ProRule:PRU00176	deaminase binding ; enzyme inhibitor activity ; identical protein binding ; mRNA 3'-UTR binding ; mRNA binding ; N6-methyladenosine-containing RNA binding ; poly(U) RNA binding ; protein domain specific binding ; ribonucleoprotein complex binding ; RNA binding ; telomerase RNA binding
2.2824e-06	U	914.407	IFVGGLNPEATEEK	sp|Q99020|ROAA_MOUSE	T cells	Percolator	bRP	IfVGGLNPEATEEK	MR_AC_KHoefig_180622_Expl2_Tcells_bRP_combined_perc_0.0100_XLs.tsv	122511	19168.1	161	174	IFVGGLNPEATEEK	Yes	RRM 2	RRM 2	ECO:0000255|PROSITE-ProRule:PRU00176	DNA binding ; RNA binding
2.2829e-06	U	1047.97	LFIGGLSFETTDDSLR	sp|Q8BG05|ROA3_MOUSE	T cells	Percolator	Si	LFIGGLsFETTDDSLR	MR_AC_KHoefig_180622_Expl2_Tcells_Si_C18_perc_0.0100_XLs.tsv	30964	4212.82	37	52	LFIGGLSFETTDDSLR	Yes	RRM 1	RRM 1	ECO:0000255|PROSITE-ProRule:PRU00176	mRNA binding ; RNA transmembrane transporter activity
2.2846e-06	U	779.988	GFGFITFTNPEHASDAM(Oxidation)R	sp|O89086|RBM3_MOUSE	T cells	Percolator	TiO2	GFGFITFTNPEHASdAMR	MR_AC_KHoefig_180622_Expl2_Tcells_Si_C18_TiO2_perc_0.0100_XLs.tsv	25169	3652.6	48	65	GFGFITFTNPEHASDAMR	Yes	RRM	RRM	ECO:0000255|PROSITE-ProRule:PRU00176	ribosomal large subunit binding ; RNA binding
2.28479e-06	U	873.878	NLSFNITEDELK	sp|P09405|NUCL_MOUSE	T cells	Percolator	TiO2	NLSfNITEDELK	MR_AC_KHoefig_180622_Expl2_Tcells_Si_C18_TiO2_perc_0.0100_XLs.tsv	21642	3157.42	401	412	NLSFNITEDELK	Yes	RRM 2	RRM 2	ECO:0000255|PROSITE-ProRule:PRU00176	calcium ion binding ; DNA-binding transcription factor binding ; DNA topoisomerase binding ; ErbB-4 class receptor binding ; histone binding ; identical protein binding ; laminin binding ; mRNA 5'-UTR binding ; protein C-terminus binding ; RNA binding ; rRNA primary transcript binding ; selenocysteine insertion sequence binding ; sequence-specific DNA binding ; signaling receptor binding ; single…
2.28721e-06	UU	965.335	GFGFVEFEDPR	sp|O35326|SRSF5_MOUSE	T cells	Percolator	bRP	GfGFVEFEDPR	MR_AC_KHoefig_180622_Expl2_Tcells_bRP_combined_perc_0.0100_XLs.tsv	214084	33413.8	38	48	GFGFVEFEDPR	Yes	RRM 1	RRM 1	ECO:0000255|PROSITE-ProRule:PRU00176	mRNA binding ; protein kinase B binding ; RNA binding ; RS domain binding
2.2905e-06	U	914.406	IFVGGLNPEATEEK	sp|Q99020|ROAA_MOUSE	T cells	Percolator	bRP	IFVGGLNpEATEEK	MR_AC_KHoefig_180622_Expl2_Tcells_bRP_combined_perc_0.0100_XLs.tsv	122428	19156.3	161	174	IFVGGLNPEATEEK	Yes	RRM 2	RRM 2	ECO:0000255|PROSITE-ProRule:PRU00176	DNA binding ; RNA binding
2.29294e-06	U	821.333	GYAFVQYANER	sp|Q64012|RALY_MOUSE	T cells	Percolator	bRP	GYAfVQYANER	MR_AC_KHoefig_180622_Expl2_Tcells_bRP_combined_perc_0.0100_XLs.tsv	210900	32970.2	56	66	GYAFVQYANER	Yes	RRM	RRM	ECO:0000255|PROSITE-ProRule:PRU00176	RNA binding ; transcription coregulator activity ; identical protein binding ; metal ion binding ; RNA binding ; transcription coregulator activity
2.29297e-06	U	1054.98	LFIGGLSFETTDESLR	sp|P49312|ROA1_MOUSE	T cells	Percolator	Si	LFIGGLSfETTDESLR	MR_AC_KHoefig_180622_Expl2_Tcells_Si_C18_perc_0.0100_XLs.tsv	31372	4269.27	16	31	LFIGGLSFETTDESLR	Yes	RRM 1	RRM 1	ECO:0000255|PROSITE-ProRule:PRU00176	DNA/DNA annealing activity ; G-rich strand telomeric DNA binding ; identical protein binding ; miRNA binding ; mRNA 3'-UTR binding ; mRNA binding ; pre-mRNA binding ; protein domain specific binding ; RNA binding ; RNA strand annealing activity ; sequence-specific mRNA binding ; single-stranded DNA binding ; single-stranded RNA binding ; telomeric repeat-containing RNA binding
2.29402e-06	UU	974.346	GYAFVQYANER	sp|Q64012|RALY_MOUSE	T cells	Percolator	bRP	GYAfVQYANER	MR_AC_KHoefig_180622_Expl2_Tcells_bRP_combined_perc_0.0100_XLs.tsv	98952	15515.6	56	66	GYAFVQYANER	Yes	RRM	RRM	ECO:0000255|PROSITE-ProRule:PRU00176	RNA binding ; transcription coregulator activity ; identical protein binding ; metal ion binding ; RNA binding ; transcription coregulator activity
2.29471e-06	U	943.362	GFGFVDFNSEEDAK	sp|P09405|NUCL_MOUSE	T cells	Percolator	Si	GFGfVDFNSEEDAK	MR_AC_KHoefig_180622_Expl2_Tcells_Si_C18_perc_0.0100_XLs.tsv	23786	3251.79	608	621	GFGFVDFNSEEDAK	Yes	RRM 4	RRM 4	ECO:0000255|PROSITE-ProRule:PRU00176	calcium ion binding ; DNA-binding transcription factor binding ; DNA topoisomerase binding ; ErbB-4 class receptor binding ; histone binding ; identical protein binding ; laminin binding ; mRNA 5'-UTR binding ; protein C-terminus binding ; RNA binding ; rRNA primary transcript binding ; selenocysteine insertion sequence binding ; sequence-specific DNA binding ; signaling receptor binding ; single…
2.29531e-06	UU	1028.91	LGSTVFVANLDYK	sp|Q9D0E1|HNRPM_MOUSE	T cells	Percolator	bRP	LGSTVFVaNLDYK	MR_AC_KHoefig_180622_Expl2_Tcells_bRP_combined_perc_0.0100_XLs.tsv	235950	36768.9	201	213	LGSTVFVANLDYK	Partially	RRM 2	RRM 2	ECO:0000255|PROSITE-ProRule:PRU00176	calcium-dependent protein binding ; mRNA binding ; protein antigen binding ; protein domain specific binding
2.29552e-06	UU	980.364	GFAFVQYVNER	sp|Q9Z204|HNRPC_MOUSE	Thymocytes	Percolator	bRP	GFAfVQYVNER	MR_AC_KHoefig_180622_Expl2_thymo_bRP_combined_perc_0.0100_XLs.tsv	235462	36705.2	51	61	GFAFVQYVNER	Yes	RRM	RRM	ECO:0000255|PROSITE-ProRule:PRU00176	deaminase binding ; enzyme inhibitor activity ; identical protein binding ; mRNA 3'-UTR binding ; mRNA binding ; N6-methyladenosine-containing RNA binding ; poly(U) RNA binding ; protein domain specific binding ; ribonucleoprotein complex binding ; RNA binding ; telomerase RNA binding
2.29609e-06	U	943.363	GFGFVDFNSEEDAK	sp|P09405|NUCL_MOUSE	T cells	Percolator	bRP	GFGfVDFNSEEDAK	MR_AC_KHoefig_180622_Expl2_Tcells_bRP_combined_perc_0.0100_XLs.tsv	100861	15785.9	608	621	GFGFVDFNSEEDAK	Yes	RRM 4	RRM 4	ECO:0000255|PROSITE-ProRule:PRU00176	calcium ion binding ; DNA-binding transcription factor binding ; DNA topoisomerase binding ; ErbB-4 class receptor binding ; histone binding ; identical protein binding ; laminin binding ; mRNA 5'-UTR binding ; protein C-terminus binding ; RNA binding ; rRNA primary transcript binding ; selenocysteine insertion sequence binding ; sequence-specific DNA binding ; signaling receptor binding ; single…
2.29952e-06	U	914.407	IFVGGLNPEATEEK	sp|Q99020|ROAA_MOUSE	Thymocytes	Percolator	bRP	IfVGGLNPEATEEK	MR_AC_KHoefig_180622_Expl2_thymo_bRP_combined_perc_0.0100_XLs.tsv	145089	22673.4	161	174	IFVGGLNPEATEEK	Yes	RRM 2	RRM 2	ECO:0000255|PROSITE-ProRule:PRU00176	DNA binding ; RNA binding
2.30013e-06	UU	980.363	GFAFVQYVNER	sp|Q9Z204|HNRPC_MOUSE	Thymocytes	Percolator	bRP	GFAfVQYVNER	MR_AC_KHoefig_180622_Expl2_thymo_bRP_combined_perc_0.0100_XLs.tsv	212915	33256.7	51	61	GFAFVQYVNER	Yes	RRM	RRM	ECO:0000255|PROSITE-ProRule:PRU00176	deaminase binding ; enzyme inhibitor activity ; identical protein binding ; mRNA 3'-UTR binding ; mRNA binding ; N6-methyladenosine-containing RNA binding ; poly(U) RNA binding ; protein domain specific binding ; ribonucleoprotein complex binding ; RNA binding ; telomerase RNA binding
2.30069e-06	U	805.859	EDVFVHQTAIK	sp|P62960|YBOX1_MOUSE, sp|Q9JKB3|YBOX3_MOUSE, sp|Q9Z2C8|YBOX2_MOUSE	T cells	Percolator	TiO2	EDVfVHQTAIK	MR_AC_KHoefig_180622_Expl2_Tcells_Si_C18_TiO2_perc_0.0100_XLs.tsv	11430	1775.83	80; 106; 119	90; 116; 129	EDVFVHQTAIK	No...No...No				C5-methylcytidine-containing RNA binding ; chromatin binding ; GTPase binding ; miRNA binding ; mRNA binding ; nucleic acid binding ; p53 binding ; RNA binding ; sequence-specific DNA binding ; sequence-specific double-stranded DNA binding ; single-stranded DNA binding
2.30071e-06	UUU	1105.92	VFIGNLNTAVVK	sp|Q64012|RALY_MOUSE	Thymocytes	Percolator	bRP	VfIGNLNTAVVK	MR_AC_KHoefig_180622_Expl2_thymo_bRP_combined_perc_0.0100_XLs.tsv	260579	40492.7	23	34	VFIGNLNTAVVK	Yes	RRM	RRM	ECO:0000255|PROSITE-ProRule:PRU00176	RNA binding ; transcription coregulator activity ; identical protein binding ; metal ion binding ; RNA binding ; transcription coregulator activity
2.30199e-06	UU	1096.37	GFGFVDFNSEEDAK	sp|P09405|NUCL_MOUSE	T cells	Percolator	bRP	GFGfVDFNSEEDAK	MR_AC_KHoefig_180622_Expl2_Tcells_bRP_combined_perc_0.0100_XLs.tsv	282214	43754.7	608	621	GFGFVDFNSEEDAK	Yes	RRM 4	RRM 4	ECO:0000255|PROSITE-ProRule:PRU00176	calcium ion binding ; DNA-binding transcription factor binding ; DNA topoisomerase binding ; ErbB-4 class receptor binding ; histone binding ; identical protein binding ; laminin binding ; mRNA 5'-UTR binding ; protein C-terminus binding ; RNA binding ; rRNA primary transcript binding ; selenocysteine insertion sequence binding ; sequence-specific DNA binding ; signaling receptor binding ; single…
2.30236e-06	U	524.236	VAYISFGPHAGK	sp|Q9CR57|RL14_MOUSE	T cells	Percolator	TiO2	VAYISfGPHAGK	MR_AC_KHoefig_180622_Expl2_Tcells_Si_C18_TiO2_perc_0.0100_XLs.tsv	10660	1680.92	12	23	VAYISFGPHAGK	No				RNA binding ; structural constituent of ribosome
2.30272e-06	U	943.362	GFGFVDFNSEEDAK	sp|P09405|NUCL_MOUSE	T cells	Percolator	bRP	GFGfVDFNSEEDAK	MR_AC_KHoefig_180622_Expl2_Tcells_bRP_combined_perc_0.0100_XLs.tsv	12735	1966.85	608	621	GFGFVDFNSEEDAK	Yes	RRM 4	RRM 4	ECO:0000255|PROSITE-ProRule:PRU00176	calcium ion binding ; DNA-binding transcription factor binding ; DNA topoisomerase binding ; ErbB-4 class receptor binding ; histone binding ; identical protein binding ; laminin binding ; mRNA 5'-UTR binding ; protein C-terminus binding ; RNA binding ; rRNA primary transcript binding ; selenocysteine insertion sequence binding ; sequence-specific DNA binding ; signaling receptor binding ; single…
2.30283e-06	AUU	1144.89	GFAFVQYVNER	sp|Q9Z204|HNRPC_MOUSE	T cells	Percolator	bRP	GfAFVQYVNER	MR_AC_KHoefig_180622_Expl2_Tcells_bRP_combined_perc_0.0100_XLs.tsv	212328	33167	51	61	GFAFVQYVNER	Yes	RRM	RRM	ECO:0000255|PROSITE-ProRule:PRU00176	deaminase binding ; enzyme inhibitor activity ; identical protein binding ; mRNA 3'-UTR binding ; mRNA binding ; N6-methyladenosine-containing RNA binding ; poly(U) RNA binding ; protein domain specific binding ; ribonucleoprotein complex binding ; RNA binding ; telomerase RNA binding
2.30407e-06	U	978.453	KIFVGGLNPEATEEK	sp|Q99020|ROAA_MOUSE	T cells	Percolator	bRP	KIfVGGLNPEATEEK	MR_AC_KHoefig_180622_Expl2_Tcells_bRP_combined_perc_0.0100_XLs.tsv	212448	33183.8	160	174	KIFVGGLNPEATEEK	Yes	RRM 2	RRM 2	ECO:0000255|PROSITE-ProRule:PRU00176	DNA binding ; RNA binding
2.30471e-06	UU	1459.61	VEGSEPTTPFNLFIGNLNPNK	sp|P09405|NUCL_MOUSE	T cells	Percolator	Si	VEGSEPTTPFNLfIGNLNPNK	MR_AC_KHoefig_180622_Expl2_Tcells_Si_C18_perc_0.0100_XLs.tsv	37276	5084.34	300	320	VEGSEPTTPFNLFIGNLNPNK	Partially	RRM 1	RRM 1	ECO:0000255|PROSITE-ProRule:PRU00176	calcium ion binding ; DNA-binding transcription factor binding ; DNA topoisomerase binding ; ErbB-4 class receptor binding ; histone binding ; identical protein binding ; laminin binding ; mRNA 5'-UTR binding ; protein C-terminus binding ; RNA binding ; rRNA primary transcript binding ; selenocysteine insertion sequence binding ; sequence-specific DNA binding ; signaling receptor binding ; single…
2.305e-06	U	834.337	M(Oxidation)FVGGLSWDTSK	sp|Q99020|ROAA_MOUSE	T cells	Percolator	TiO2	MfVGGLSWDTSK	MR_AC_KHoefig_180622_Expl2_Tcells_Si_C18_TiO2_perc_0.0100_XLs.tsv	20698	3024.17	77	88	MFVGGLSWDTSK	Yes	RRM 1	RRM 1	ECO:0000255|PROSITE-ProRule:PRU00176	DNA binding ; RNA binding
2.30557e-06	U	906.901	IFVGGLSPDTPEEK	sp|Q60668|HNRPD_MOUSE	T cells	Percolator	bRP	IfVGGLSPDTPEEK	MR_AC_KHoefig_180622_Expl2_Tcells_bRP_combined_perc_0.0100_XLs.tsv	212079	33132.1	184	197	IFVGGLSPDTPEEK	Yes	RRM 2	RRM 2	ECO:0000255|PROSITE-ProRule:PRU00176	chromatin binding ; histone deacetylase binding ; minor groove of adenine-thymine-rich DNA binding ; mRNA 3'-UTR AU-rich region binding ; mRNA binding ; RNA binding ; telomeric DNA binding ; kinase binding ; lactate dehydrogenase activity ; L-lactate dehydrogenase activity ; NAD binding
2.30597e-06	AU	783.623	GFGFVTFDDHDPVDK	sp|O88569|ROA2_MOUSE	T cells	Percolator	bRP	GFGfVTFDDHDPVDK	MR_AC_KHoefig_180622_Expl2_Tcells_bRP_combined_perc_0.0100_XLs.tsv	214031	33406.4	154	168	GFGFVTFDDHDPVDK	Yes	RRM 2	RRM 2	ECO:0000255|PROSITE-ProRule:PRU00176	DNA polymerase binding ; G-rich strand telomeric DNA binding ; identical protein binding ; miRNA binding ; mRNA 3'-UTR binding ; mRNA CDS binding ; N6-methyladenosine-containing RNA binding ; pre-mRNA intronic binding ; regulatory region RNA binding ; RNA binding ; single-stranded telomeric DNA binding
2.30635e-06	UUU	1105.92	VFIGNLNTAVVK	sp|Q64012|RALY_MOUSE	T cells	Percolator	TiO2	VFIGNLNtAVVK	MR_AC_KHoefig_180622_Expl2_Tcells_Si_C18_TiO2_perc_0.0100_XLs.tsv	29334	4242.44	23	34	VFIGNLNTAVVK	Yes	RRM	RRM	ECO:0000255|PROSITE-ProRule:PRU00176	RNA binding ; transcription coregulator activity ; identical protein binding ; metal ion binding ; RNA binding ; transcription coregulator activity
2.30718e-06	AU	647.259	EDVFVHQTAIK	sp|P62960|YBOX1_MOUSE, sp|Q9JKB3|YBOX3_MOUSE, sp|Q9Z2C8|YBOX2_MOUSE	T cells	Percolator	TiO2	eDVFVHQTAIK	MR_AC_KHoefig_180622_Expl2_Tcells_Si_C18_TiO2_perc_0.0100_XLs.tsv	11367	1768.12	80; 106; 119	90; 116; 129	EDVFVHQTAIK	No...No...No				C5-methylcytidine-containing RNA binding ; chromatin binding ; GTPase binding ; miRNA binding ; mRNA binding ; nucleic acid binding ; p53 binding ; RNA binding ; sequence-specific DNA binding ; sequence-specific double-stranded DNA binding ; single-stranded DNA binding
2.30748e-06	UU	965.335	GFGFVEFEDPR	sp|O35326|SRSF5_MOUSE	T cells	Percolator	bRP	GFGfVEFEDPR	MR_AC_KHoefig_180622_Expl2_Tcells_bRP_combined_perc_0.0100_XLs.tsv	214157	33424.2	38	48	GFGFVEFEDPR	Yes	RRM 1	RRM 1	ECO:0000255|PROSITE-ProRule:PRU00176	mRNA binding ; protein kinase B binding ; RNA binding ; RS domain binding
2.30793e-06	UU	980.364	GFAFVQYVNER	sp|Q9Z204|HNRPC_MOUSE	T cells	Percolator	bRP	GFAfVQYVNER	MR_AC_KHoefig_180622_Expl2_Tcells_bRP_combined_perc_0.0100_XLs.tsv	236008	36777	51	61	GFAFVQYVNER	Yes	RRM	RRM	ECO:0000255|PROSITE-ProRule:PRU00176	deaminase binding ; enzyme inhibitor activity ; identical protein binding ; mRNA 3'-UTR binding ; mRNA binding ; N6-methyladenosine-containing RNA binding ; poly(U) RNA binding ; protein domain specific binding ; ribonucleoprotein complex binding ; RNA binding ; telomerase RNA binding
2.30879e-06	UU	958.873	EDVFVHQTAIK	sp|P62960|YBOX1_MOUSE, sp|Q9JKB3|YBOX3_MOUSE, sp|Q9Z2C8|YBOX2_MOUSE	T cells	Percolator	bRP	EDVfVHQTAIK	MR_AC_KHoefig_180622_Expl2_Tcells_bRP_combined_perc_0.0100_XLs.tsv	277137	43051.1	80; 106; 119	90; 116; 129	EDVFVHQTAIK	No...No...No				C5-methylcytidine-containing RNA binding ; chromatin binding ; GTPase binding ; miRNA binding ; mRNA binding ; nucleic acid binding ; p53 binding ; RNA binding ; sequence-specific DNA binding ; sequence-specific double-stranded DNA binding ; single-stranded DNA binding
2.31088e-06	UU	980.365	GFAFVQYVNER	sp|Q9Z204|HNRPC_MOUSE	Thymocytes	Percolator	TiO2	GfAfVQYVNER	MR_AC_KHoefig_180622_Expl2_thymo_Si_C18_TiO2_perc_0.0100_XLs.tsv	21130	3274.38	51	61	GFAFVQYVNER	Yes	RRM	RRM	ECO:0000255|PROSITE-ProRule:PRU00176	deaminase binding ; enzyme inhibitor activity ; identical protein binding ; mRNA 3'-UTR binding ; mRNA binding ; N6-methyladenosine-containing RNA binding ; poly(U) RNA binding ; protein domain specific binding ; ribonucleoprotein complex binding ; RNA binding ; telomerase RNA binding
2.31116e-06	UU	973.932	VFIGNLNTLVVK	sp|Q9Z204|HNRPC_MOUSE	Thymocytes	Percolator	bRP	VfIGNLNTLVVK	MR_AC_KHoefig_180622_Expl2_thymo_bRP_combined_perc_0.0100_XLs.tsv	127858	19870.9	18	29	VFIGNLNTLVVK	Yes	RRM	RRM	ECO:0000255|PROSITE-ProRule:PRU00176	deaminase binding ; enzyme inhibitor activity ; identical protein binding ; mRNA 3'-UTR binding ; mRNA binding ; N6-methyladenosine-containing RNA binding ; poly(U) RNA binding ; protein domain specific binding ; ribonucleoprotein complex binding ; RNA binding ; telomerase RNA binding
2.31123e-06	UU	980.364	GFAFVQYVNER	sp|Q9Z204|HNRPC_MOUSE	T cells	Percolator	bRP	GFAfVQYVNER	MR_AC_KHoefig_180622_Expl2_Tcells_bRP_combined_perc_0.0100_XLs.tsv	236092	36789.1	51	61	GFAFVQYVNER	Yes	RRM	RRM	ECO:0000255|PROSITE-ProRule:PRU00176	deaminase binding ; enzyme inhibitor activity ; identical protein binding ; mRNA 3'-UTR binding ; mRNA binding ; N6-methyladenosine-containing RNA binding ; poly(U) RNA binding ; protein domain specific binding ; ribonucleoprotein complex binding ; RNA binding ; telomerase RNA binding
2.31459e-06	UUU	1105.92	VFIGNLNTAVVK	sp|Q64012|RALY_MOUSE	T cells	Percolator	TiO2	VFIGNLNTaVVK	MR_AC_KHoefig_180622_Expl2_Tcells_Si_C18_TiO2_perc_0.0100_XLs.tsv	28240	4087.07	23	34	VFIGNLNTAVVK	Yes	RRM	RRM	ECO:0000255|PROSITE-ProRule:PRU00176	RNA binding ; transcription coregulator activity ; identical protein binding ; metal ion binding ; RNA binding ; transcription coregulator activity
2.31589e-06	UU	881.995	GFGFITFTNPEHASDAM(Oxidation)R	sp|O89086|RBM3_MOUSE	T cells	Percolator	TiO2	GFGFITFTNPEHASdAMR	MR_AC_KHoefig_180622_Expl2_Tcells_Si_C18_TiO2_perc_0.0100_XLs.tsv	25992	3768.48	48	65	GFGFITFTNPEHASDAMR	Yes	RRM	RRM	ECO:0000255|PROSITE-ProRule:PRU00176	ribosomal large subunit binding ; RNA binding
2.31602e-06	UU	980.365	GFAFVQYVNER	sp|Q9Z204|HNRPC_MOUSE	T cells	Percolator	bRP	GFAfVQYVNER	MR_AC_KHoefig_180622_Expl2_Tcells_bRP_combined_perc_0.0100_XLs.tsv	236953	36911.2	51	61	GFAFVQYVNER	Yes	RRM	RRM	ECO:0000255|PROSITE-ProRule:PRU00176	deaminase binding ; enzyme inhibitor activity ; identical protein binding ; mRNA 3'-UTR binding ; mRNA binding ; N6-methyladenosine-containing RNA binding ; poly(U) RNA binding ; protein domain specific binding ; ribonucleoprotein complex binding ; RNA binding ; telomerase RNA binding
2.3167e-06	U	785.851	VAYISFGPHAGK	sp|Q9CR57|RL14_MOUSE	T cells	Percolator	TiO2	VAYISfGPHAGK	MR_AC_KHoefig_180622_Expl2_Tcells_Si_C18_TiO2_perc_0.0100_XLs.tsv	11710	1811.86	12	23	VAYISFGPHAGK	No				RNA binding ; structural constituent of ribosome
2.31752e-06	UU	980.364	GFAFVQYVNER	sp|Q9Z204|HNRPC_MOUSE	Thymocytes	Percolator	TiO2	GFAFVQYVNER	MR_AC_KHoefig_180622_Expl2_thymo_Si_C18_TiO2_perc_0.0100_XLs.tsv	20456	3178.77	51	61	GFAFVQYVNER	Yes	RRM	RRM	ECO:0000255|PROSITE-ProRule:PRU00176	deaminase binding ; enzyme inhibitor activity ; identical protein binding ; mRNA 3'-UTR binding ; mRNA binding ; N6-methyladenosine-containing RNA binding ; poly(U) RNA binding ; protein domain specific binding ; ribonucleoprotein complex binding ; RNA binding ; telomerase RNA binding
2.32056e-06	UU	980.364	GFAFVQYVNER	sp|Q9Z204|HNRPC_MOUSE	T cells	Percolator	TiO2	GFAfVQYVNER	MR_AC_KHoefig_180622_Expl2_Tcells_Si_C18_TiO2_perc_0.0100_XLs.tsv	23027	3352.68	51	61	GFAFVQYVNER	Yes	RRM	RRM	ECO:0000255|PROSITE-ProRule:PRU00176	deaminase binding ; enzyme inhibitor activity ; identical protein binding ; mRNA 3'-UTR binding ; mRNA binding ; N6-methyladenosine-containing RNA binding ; poly(U) RNA binding ; protein domain specific binding ; ribonucleoprotein complex binding ; RNA binding ; telomerase RNA binding
2.3216e-06	U	805.86	EDVFVHQTAIK	sp|P62960|YBOX1_MOUSE, sp|Q9JKB3|YBOX3_MOUSE, sp|Q9Z2C8|YBOX2_MOUSE	T cells	Percolator	bRP	EDVfVHQTAIK	MR_AC_KHoefig_180622_Expl2_Tcells_bRP_combined_perc_0.0100_XLs.tsv	278576	43248.7	80; 106; 119	90; 116; 129	EDVFVHQTAIK	No...No...No				C5-methylcytidine-containing RNA binding ; chromatin binding ; GTPase binding ; miRNA binding ; mRNA binding ; nucleic acid binding ; p53 binding ; RNA binding ; sequence-specific DNA binding ; sequence-specific double-stranded DNA binding ; single-stranded DNA binding
2.32343e-06	CU	958.38	EDVFVHQTAIK	sp|P62960|YBOX1_MOUSE, sp|Q9JKB3|YBOX3_MOUSE, sp|Q9Z2C8|YBOX2_MOUSE	T cells	Percolator	bRP	EDVfVHQTAIK	MR_AC_KHoefig_180622_Expl2_Tcells_bRP_combined_perc_0.0100_XLs.tsv	277743	43129.8	80; 106; 119	90; 116; 129	EDVFVHQTAIK	No...No...No				C5-methylcytidine-containing RNA binding ; chromatin binding ; GTPase binding ; miRNA binding ; mRNA binding ; nucleic acid binding ; p53 binding ; RNA binding ; sequence-specific DNA binding ; sequence-specific double-stranded DNA binding ; single-stranded DNA binding
2.32596e-06	U	805.859	EDVFVHQTAIK	sp|P62960|YBOX1_MOUSE, sp|Q9JKB3|YBOX3_MOUSE, sp|Q9Z2C8|YBOX2_MOUSE	T cells	Percolator	bRP	EDVfVHQTAIK	MR_AC_KHoefig_180622_Expl2_Tcells_bRP_combined_perc_0.0100_XLs.tsv	277501	43097.7	80; 106; 119	90; 116; 129	EDVFVHQTAIK	No...No...No				C5-methylcytidine-containing RNA binding ; chromatin binding ; GTPase binding ; miRNA binding ; mRNA binding ; nucleic acid binding ; p53 binding ; RNA binding ; sequence-specific DNA binding ; sequence-specific double-stranded DNA binding ; single-stranded DNA binding
2.32734e-06	UU	980.363	GFAFVQYVNER	sp|Q9Z204|HNRPC_MOUSE	Thymocytes	Percolator	bRP	GFAfVQYVNER	MR_AC_KHoefig_180622_Expl2_thymo_bRP_combined_perc_0.0100_XLs.tsv	212515	33200	51	61	GFAFVQYVNER	Yes	RRM	RRM	ECO:0000255|PROSITE-ProRule:PRU00176	deaminase binding ; enzyme inhibitor activity ; identical protein binding ; mRNA 3'-UTR binding ; mRNA binding ; N6-methyladenosine-containing RNA binding ; poly(U) RNA binding ; protein domain specific binding ; ribonucleoprotein complex binding ; RNA binding ; telomerase RNA binding
2.3279e-06	UUU	1133.38	GFAFVQYVNER	sp|Q9Z204|HNRPC_MOUSE	T cells	Percolator	bRP	GFAfVQYVNER	MR_AC_KHoefig_180622_Expl2_Tcells_bRP_combined_perc_0.0100_XLs.tsv	213020	33264	51	61	GFAFVQYVNER	Yes	RRM	RRM	ECO:0000255|PROSITE-ProRule:PRU00176	deaminase binding ; enzyme inhibitor activity ; identical protein binding ; mRNA 3'-UTR binding ; mRNA binding ; N6-methyladenosine-containing RNA binding ; poly(U) RNA binding ; protein domain specific binding ; ribonucleoprotein complex binding ; RNA binding ; telomerase RNA binding
2.32899e-06	U	805.859	EDVFVHQTAIK	sp|P62960|YBOX1_MOUSE, sp|Q9JKB3|YBOX3_MOUSE, sp|Q9Z2C8|YBOX2_MOUSE	T cells	Percolator	bRP	EDVfVHQTAIK	MR_AC_KHoefig_180622_Expl2_Tcells_bRP_combined_perc_0.0100_XLs.tsv	277665	43119.1	80; 106; 119	90; 116; 129	EDVFVHQTAIK	No...No...No				C5-methylcytidine-containing RNA binding ; chromatin binding ; GTPase binding ; miRNA binding ; mRNA binding ; nucleic acid binding ; p53 binding ; RNA binding ; sequence-specific DNA binding ; sequence-specific double-stranded DNA binding ; single-stranded DNA binding
2.329e-06	CU	958.379	EDVFVHQTAIK	sp|P62960|YBOX1_MOUSE, sp|Q9JKB3|YBOX3_MOUSE, sp|Q9Z2C8|YBOX2_MOUSE	T cells	Percolator	bRP	EDVfVHQTAIK	MR_AC_KHoefig_180622_Expl2_Tcells_bRP_combined_perc_0.0100_XLs.tsv	278071	43174.6	80; 106; 119	90; 116; 129	EDVFVHQTAIK	No...No...No				C5-methylcytidine-containing RNA binding ; chromatin binding ; GTPase binding ; miRNA binding ; mRNA binding ; nucleic acid binding ; p53 binding ; RNA binding ; sequence-specific DNA binding ; sequence-specific double-stranded DNA binding ; single-stranded DNA binding
2.32949e-06	UU	980.364	GFAFVQYVNER	sp|Q9Z204|HNRPC_MOUSE	T cells	Percolator	TiO2	GFAfVQYVNER	MR_AC_KHoefig_180622_Expl2_Tcells_Si_C18_TiO2_perc_0.0100_XLs.tsv	22103	3222.79	51	61	GFAFVQYVNER	Yes	RRM	RRM	ECO:0000255|PROSITE-ProRule:PRU00176	deaminase binding ; enzyme inhibitor activity ; identical protein binding ; mRNA 3'-UTR binding ; mRNA binding ; N6-methyladenosine-containing RNA binding ; poly(U) RNA binding ; protein domain specific binding ; ribonucleoprotein complex binding ; RNA binding ; telomerase RNA binding
2.33047e-06	UUU	1105.92	VFIGNLNTAVVK	sp|Q64012|RALY_MOUSE	T cells	Percolator	TiO2	VfIGNLNTAVVK	MR_AC_KHoefig_180622_Expl2_Tcells_Si_C18_TiO2_perc_0.0100_XLs.tsv	28659	4146.64	23	34	VFIGNLNTAVVK	Yes	RRM	RRM	ECO:0000255|PROSITE-ProRule:PRU00176	RNA binding ; transcription coregulator activity ; identical protein binding ; metal ion binding ; RNA binding ; transcription coregulator activity
2.33133e-06	UU	754.647	KIFVGGLNPEATEEK	sp|Q99020|ROAA_MOUSE	T cells	Percolator	bRP	KIFvGGLNPEATEEK	MR_AC_KHoefig_180622_Expl2_Tcells_bRP_combined_perc_0.0100_XLs.tsv	100108	15679.2	160	174	KIFVGGLNPEATEEK	Yes	RRM 2	RRM 2	ECO:0000255|PROSITE-ProRule:PRU00176	DNA binding ; RNA binding
2.33138e-06	UU	965.335	GFGFVEFEDPR	sp|O35326|SRSF5_MOUSE	T cells	Percolator	bRP	GfGFVEFEDPR	MR_AC_KHoefig_180622_Expl2_Tcells_bRP_combined_perc_0.0100_XLs.tsv	214240	33435.9	38	48	GFGFVEFEDPR	Yes	RRM 1	RRM 1	ECO:0000255|PROSITE-ProRule:PRU00176	mRNA binding ; protein kinase B binding ; RNA binding ; RS domain binding
2.33186e-06	UU	1214.99	LFIGGLSFETTEESLR	sp|O88569|ROA2_MOUSE	T cells	Percolator	Si	LFIGGLSfETTEESLR	MR_AC_KHoefig_180622_Expl2_Tcells_Si_C18_perc_0.0100_XLs.tsv	32986	4490.21	23	38	LFIGGLSFETTEESLR	Yes	RRM 1	RRM 1	ECO:0000255|PROSITE-ProRule:PRU00176	DNA polymerase binding ; G-rich strand telomeric DNA binding ; identical protein binding ; miRNA binding ; mRNA 3'-UTR binding ; mRNA CDS binding ; N6-methyladenosine-containing RNA binding ; pre-mRNA intronic binding ; regulatory region RNA binding ; RNA binding ; single-stranded telomeric DNA binding
2.33447e-06	UU	1096.37	GFGFVDFNSEEDAK	sp|P09405|NUCL_MOUSE	T cells	Percolator	bRP	GFgFVDFNSEEDAK	MR_AC_KHoefig_180622_Expl2_Tcells_bRP_combined_perc_0.0100_XLs.tsv	282723	43826.1	608	621	GFGFVDFNSEEDAK	Yes	RRM 4	RRM 4	ECO:0000255|PROSITE-ProRule:PRU00176	calcium ion binding ; DNA-binding transcription factor binding ; DNA topoisomerase binding ; ErbB-4 class receptor binding ; histone binding ; identical protein binding ; laminin binding ; mRNA 5'-UTR binding ; protein C-terminus binding ; RNA binding ; rRNA primary transcript binding ; selenocysteine insertion sequence binding ; sequence-specific DNA binding ; signaling receptor binding ; single…
2.33553e-06	U	703.785	FNPFVTSDR	sp|P61255|RL26_MOUSE	Thymocytes	Percolator	TiO2	FNPfVTSDR	MR_AC_KHoefig_180622_Expl2_thymo_Si_C18_TiO2_perc_0.0100_XLs.tsv	12048	1964.78	3	11	FNPFVTSDR	No				mRNA 5'-UTR binding ; RNA binding ; structural constituent of ribosome
2.33611e-06	UUU	1105.92	VFIGNLNTAVVK	sp|Q64012|RALY_MOUSE	T cells	Percolator	bRP	VfIGNLNTAVVK	MR_AC_KHoefig_180622_Expl2_Tcells_bRP_combined_perc_0.0100_XLs.tsv	237856	37040.7	23	34	VFIGNLNTAVVK	Yes	RRM	RRM	ECO:0000255|PROSITE-ProRule:PRU00176	RNA binding ; transcription coregulator activity ; identical protein binding ; metal ion binding ; RNA binding ; transcription coregulator activity
2.33783e-06	U	1054.98	LFIGGLSFETTDESLR	sp|P49312|ROA1_MOUSE	T cells	Percolator	Si	LFIGGLSfETTDESLR	MR_AC_KHoefig_180622_Expl2_Tcells_Si_C18_perc_0.0100_XLs.tsv	31278	4256.33	16	31	LFIGGLSFETTDESLR	Yes	RRM 1	RRM 1	ECO:0000255|PROSITE-ProRule:PRU00176	DNA/DNA annealing activity ; G-rich strand telomeric DNA binding ; identical protein binding ; miRNA binding ; mRNA 3'-UTR binding ; mRNA binding ; pre-mRNA binding ; protein domain specific binding ; RNA binding ; RNA strand annealing activity ; sequence-specific mRNA binding ; single-stranded DNA binding ; single-stranded RNA binding ; telomeric repeat-containing RNA binding
2.33821e-06	UU	973.931	VFIGNLNTLVVK	sp|Q9Z204|HNRPC_MOUSE	Thymocytes	Percolator	Si	VfIGNLNTLVVK	MR_AC_KHoefig_180622_Expl2_thymo_Si_C18_perc_0.0100_XLs.tsv	32223	4493.14	18	29	VFIGNLNTLVVK	Yes	RRM	RRM	ECO:0000255|PROSITE-ProRule:PRU00176	deaminase binding ; enzyme inhibitor activity ; identical protein binding ; mRNA 3'-UTR binding ; mRNA binding ; N6-methyladenosine-containing RNA binding ; poly(U) RNA binding ; protein domain specific binding ; ribonucleoprotein complex binding ; RNA binding ; telomerase RNA binding
2.33866e-06	UU	980.365	GFAFVQYVNER	sp|Q9Z204|HNRPC_MOUSE	T cells	Percolator	bRP	GFAfVQYVNER	MR_AC_KHoefig_180622_Expl2_Tcells_bRP_combined_perc_0.0100_XLs.tsv	235840	36753.3	51	61	GFAFVQYVNER	Yes	RRM	RRM	ECO:0000255|PROSITE-ProRule:PRU00176	deaminase binding ; enzyme inhibitor activity ; identical protein binding ; mRNA 3'-UTR binding ; mRNA binding ; N6-methyladenosine-containing RNA binding ; poly(U) RNA binding ; protein domain specific binding ; ribonucleoprotein complex binding ; RNA binding ; telomerase RNA binding
2.34038e-06	CU	639.255	EDVFVHQTAIK	sp|P62960|YBOX1_MOUSE, sp|Q9JKB3|YBOX3_MOUSE, sp|Q9Z2C8|YBOX2_MOUSE	T cells	Percolator	bRP	EDVfVHQTAIK	MR_AC_KHoefig_180622_Expl2_Tcells_bRP_combined_perc_0.0100_XLs.tsv	277828	43140.7	80; 106; 119	90; 116; 129	EDVFVHQTAIK	No...No...No				C5-methylcytidine-containing RNA binding ; chromatin binding ; GTPase binding ; miRNA binding ; mRNA binding ; nucleic acid binding ; p53 binding ; RNA binding ; sequence-specific DNA binding ; sequence-specific double-stranded DNA binding ; single-stranded DNA binding
2.34664e-06	C	942.871	GFGFVDFNSEEDAK	sp|P09405|NUCL_MOUSE	T cells	Percolator	bRP	GfGFVDFNSEEDAK	MR_AC_KHoefig_180622_Expl2_Tcells_bRP_combined_perc_0.0100_XLs.tsv	282138	43744.1	608	621	GFGFVDFNSEEDAK	Yes	RRM 4	RRM 4	ECO:0000255|PROSITE-ProRule:PRU00176	calcium ion binding ; DNA-binding transcription factor binding ; DNA topoisomerase binding ; ErbB-4 class receptor binding ; histone binding ; identical protein binding ; laminin binding ; mRNA 5'-UTR binding ; protein C-terminus binding ; RNA binding ; rRNA primary transcript binding ; selenocysteine insertion sequence binding ; sequence-specific DNA binding ; signaling receptor binding ; single…
2.34735e-06	U	880.393	LFIGGLNTETNEK	sp|Q91VM5|RMXL1_MOUSE, sp|Q9WV02|RBMX_MOUSE	T cells	Percolator	TiO2	LfIGGLNTETNEK	MR_AC_KHoefig_180622_Expl2_Tcells_Si_C18_TiO2_perc_0.0100_XLs.tsv	20678	3021.32	10; 10	22; 22	LFIGGLNTETNEK	Yes...Yes	RRM...RRM	RRM	ECO:0000255|PROSITE-ProRule:PRU00176...ECO:0000255|PROSITE-ProRule:PRU00176	chromatin binding ; mRNA binding ; RNA binding ; RNA polymerase II cis-regulatory region sequence-specific DNA binding
2.34826e-06	U	673.939	GFGFVTFDDHDPVDK	sp|O88569|ROA2_MOUSE	T cells	Percolator	bRP	GFGFVTFDDhDPVDK	MR_AC_KHoefig_180622_Expl2_Tcells_bRP_combined_perc_0.0100_XLs.tsv	214641	33492.6	154	168	GFGFVTFDDHDPVDK	Yes	RRM 2	RRM 2	ECO:0000255|PROSITE-ProRule:PRU00176	DNA polymerase binding ; G-rich strand telomeric DNA binding ; identical protein binding ; miRNA binding ; mRNA 3'-UTR binding ; mRNA CDS binding ; N6-methyladenosine-containing RNA binding ; pre-mRNA intronic binding ; regulatory region RNA binding ; RNA binding ; single-stranded telomeric DNA binding
2.34928e-06	UUU	1133.38	GFAFVQYVNER	sp|Q9Z204|HNRPC_MOUSE	T cells	Percolator	bRP	GFAfVQYVNER	MR_AC_KHoefig_180622_Expl2_Tcells_bRP_combined_perc_0.0100_XLs.tsv	212936	33252.2	51	61	GFAFVQYVNER	Yes	RRM	RRM	ECO:0000255|PROSITE-ProRule:PRU00176	deaminase binding ; enzyme inhibitor activity ; identical protein binding ; mRNA 3'-UTR binding ; mRNA binding ; N6-methyladenosine-containing RNA binding ; poly(U) RNA binding ; protein domain specific binding ; ribonucleoprotein complex binding ; RNA binding ; telomerase RNA binding
2.34979e-06	UU	980.364	GFAFVQYVNER	sp|Q9Z204|HNRPC_MOUSE	T cells	Percolator	bRP	GFAfVQYVNER	MR_AC_KHoefig_180622_Expl2_Tcells_bRP_combined_perc_0.0100_XLs.tsv	212705	33220	51	61	GFAFVQYVNER	Yes	RRM	RRM	ECO:0000255|PROSITE-ProRule:PRU00176	deaminase binding ; enzyme inhibitor activity ; identical protein binding ; mRNA 3'-UTR binding ; mRNA binding ; N6-methyladenosine-containing RNA binding ; poly(U) RNA binding ; protein domain specific binding ; ribonucleoprotein complex binding ; RNA binding ; telomerase RNA binding
2.35033e-06	U	871.402	VEGSEPTTPFNLFIGNLNPNK	sp|P09405|NUCL_MOUSE	T cells	Percolator	Si	VEGSEPTTPFNLfIGNLNPNK	MR_AC_KHoefig_180622_Expl2_Tcells_Si_C18_perc_0.0100_XLs.tsv	35245	4800.32	300	320	VEGSEPTTPFNLFIGNLNPNK	Partially	RRM 1	RRM 1	ECO:0000255|PROSITE-ProRule:PRU00176	calcium ion binding ; DNA-binding transcription factor binding ; DNA topoisomerase binding ; ErbB-4 class receptor binding ; histone binding ; identical protein binding ; laminin binding ; mRNA 5'-UTR binding ; protein C-terminus binding ; RNA binding ; rRNA primary transcript binding ; selenocysteine insertion sequence binding ; sequence-specific DNA binding ; signaling receptor binding ; single…
2.35091e-06	UU	1207.99	LFIGGLSFETTDESLR	sp|P49312|ROA1_MOUSE	T cells	Percolator	Si	LFIGGLSfETTDESLR	MR_AC_KHoefig_180622_Expl2_Tcells_Si_C18_perc_0.0100_XLs.tsv	32786	4462.8	16	31	LFIGGLSFETTDESLR	Yes	RRM 1	RRM 1	ECO:0000255|PROSITE-ProRule:PRU00176	DNA/DNA annealing activity ; G-rich strand telomeric DNA binding ; identical protein binding ; miRNA binding ; mRNA 3'-UTR binding ; mRNA binding ; pre-mRNA binding ; protein domain specific binding ; RNA binding ; RNA strand annealing activity ; sequence-specific mRNA binding ; single-stranded DNA binding ; single-stranded RNA binding ; telomeric repeat-containing RNA binding
2.35114e-06	UU	1459.61	VEGSEPTTPFNLFIGNLNPNK	sp|P09405|NUCL_MOUSE	T cells	Percolator	Si	VEgSEPTTPFNLFIgNLNPNK	MR_AC_KHoefig_180622_Expl2_Tcells_Si_C18_perc_0.0100_XLs.tsv	36397	4960.72	300	320	VEGSEPTTPFNLFIGNLNPNK	Partially	RRM 1	RRM 1	ECO:0000255|PROSITE-ProRule:PRU00176	calcium ion binding ; DNA-binding transcription factor binding ; DNA topoisomerase binding ; ErbB-4 class receptor binding ; histone binding ; identical protein binding ; laminin binding ; mRNA 5'-UTR binding ; protein C-terminus binding ; RNA binding ; rRNA primary transcript binding ; selenocysteine insertion sequence binding ; sequence-specific DNA binding ; signaling receptor binding ; single…
2.35119e-06	UU	980.364	GFAFVQYVNER	sp|Q9Z204|HNRPC_MOUSE	T cells	Percolator	TiO2	GFAfVQYVNER	MR_AC_KHoefig_180622_Expl2_Tcells_Si_C18_TiO2_perc_0.0100_XLs.tsv	23450	3411.95	51	61	GFAFVQYVNER	Yes	RRM	RRM	ECO:0000255|PROSITE-ProRule:PRU00176	deaminase binding ; enzyme inhibitor activity ; identical protein binding ; mRNA 3'-UTR binding ; mRNA binding ; N6-methyladenosine-containing RNA binding ; poly(U) RNA binding ; protein domain specific binding ; ribonucleoprotein complex binding ; RNA binding ; telomerase RNA binding
2.35256e-06	UU	1026.89	NLSFNITEDELK	sp|P09405|NUCL_MOUSE	T cells	Percolator	TiO2	nLSFnITEDELK	MR_AC_KHoefig_180622_Expl2_Tcells_Si_C18_TiO2_perc_0.0100_XLs.tsv	21027	3070.59	401	412	NLSFNITEDELK	Yes	RRM 2	RRM 2	ECO:0000255|PROSITE-ProRule:PRU00176	calcium ion binding ; DNA-binding transcription factor binding ; DNA topoisomerase binding ; ErbB-4 class receptor binding ; histone binding ; identical protein binding ; laminin binding ; mRNA 5'-UTR binding ; protein C-terminus binding ; RNA binding ; rRNA primary transcript binding ; selenocysteine insertion sequence binding ; sequence-specific DNA binding ; signaling receptor binding ; single…
2.35328e-06	C	942.871	GFGFVDFNSEEDAK	sp|P09405|NUCL_MOUSE	T cells	Percolator	bRP	GFGFVDFnSEEDAK	MR_AC_KHoefig_180622_Expl2_Tcells_bRP_combined_perc_0.0100_XLs.tsv	281317	43630.4	608	621	GFGFVDFNSEEDAK	Yes	RRM 4	RRM 4	ECO:0000255|PROSITE-ProRule:PRU00176	calcium ion binding ; DNA-binding transcription factor binding ; DNA topoisomerase binding ; ErbB-4 class receptor binding ; histone binding ; identical protein binding ; laminin binding ; mRNA 5'-UTR binding ; protein C-terminus binding ; RNA binding ; rRNA primary transcript binding ; selenocysteine insertion sequence binding ; sequence-specific DNA binding ; signaling receptor binding ; single…
2.35376e-06	CU	639.255	EDVFVHQTAIK	sp|P62960|YBOX1_MOUSE, sp|Q9JKB3|YBOX3_MOUSE, sp|Q9Z2C8|YBOX2_MOUSE	T cells	Percolator	bRP	EDVfVHQTAIK	MR_AC_KHoefig_180622_Expl2_Tcells_bRP_combined_perc_0.0100_XLs.tsv	278408	43224.7	80; 106; 119	90; 116; 129	EDVFVHQTAIK	No...No...No				C5-methylcytidine-containing RNA binding ; chromatin binding ; GTPase binding ; miRNA binding ; mRNA binding ; nucleic acid binding ; p53 binding ; RNA binding ; sequence-specific DNA binding ; sequence-specific double-stranded DNA binding ; single-stranded DNA binding
2.35487e-06	U	942.407	PASPATETVPAFSER	sp|Q78PY7|SND1_MOUSE	T cells	Percolator	bRP	PASPATEtVPAFSER	MR_AC_KHoefig_180622_Expl2_Tcells_bRP_combined_perc_0.0100_XLs.tsv	209133	32721.7	424	438	PASPATETVPAFSER	Yes	TNase-like 3	TNase-like 3	ECO:0000255|PROSITE-ProRule:PRU00272	endonuclease activity ; endoribonuclease activity ; nuclease activity ; RISC complex binding ; RNA binding ; NF-kappaB binding ; RNA polymerase II-specific DNA-binding transcription factor binding ; transcription coactivator activity ; transcription coregulator activity
2.35704e-06	U	805.859	EDVFVHQTAIK	sp|P62960|YBOX1_MOUSE, sp|Q9JKB3|YBOX3_MOUSE, sp|Q9Z2C8|YBOX2_MOUSE	T cells	Percolator	bRP	EDVfVHQTAIK	MR_AC_KHoefig_180622_Expl2_Tcells_bRP_combined_perc_0.0100_XLs.tsv	278350	43216.4	80; 106; 119	90; 116; 129	EDVFVHQTAIK	No...No...No				C5-methylcytidine-containing RNA binding ; chromatin binding ; GTPase binding ; miRNA binding ; mRNA binding ; nucleic acid binding ; p53 binding ; RNA binding ; sequence-specific DNA binding ; sequence-specific double-stranded DNA binding ; single-stranded DNA binding
2.35745e-06	AU	647.259	EDVFVHQTAIK	sp|P62960|YBOX1_MOUSE, sp|Q9JKB3|YBOX3_MOUSE, sp|Q9Z2C8|YBOX2_MOUSE	T cells	Percolator	bRP	EDVFvHQTAIK	MR_AC_KHoefig_180622_Expl2_Tcells_bRP_combined_perc_0.0100_XLs.tsv	7691	1270.55	80; 106; 119	90; 116; 129	EDVFVHQTAIK	No...No...No				C5-methylcytidine-containing RNA binding ; chromatin binding ; GTPase binding ; miRNA binding ; mRNA binding ; nucleic acid binding ; p53 binding ; RNA binding ; sequence-specific DNA binding ; sequence-specific double-stranded DNA binding ; single-stranded DNA binding
2.35889e-06	U	779.988	GFGFITFTNPEHASDAM(Oxidation)R	sp|O89086|RBM3_MOUSE	T cells	Percolator	TiO2	GfGFITFTNPEHASDAMR	MR_AC_KHoefig_180622_Expl2_Tcells_Si_C18_TiO2_perc_0.0100_XLs.tsv	24419	3547.51	48	65	GFGFITFTNPEHASDAMR	Yes	RRM	RRM	ECO:0000255|PROSITE-ProRule:PRU00176	ribosomal large subunit binding ; RNA binding
2.35908e-06	U	1047.97	LFIGGLSFETTDDSLR	sp|Q8BG05|ROA3_MOUSE	T cells	Percolator	Si	LFIGGLsFETTDDSLR	MR_AC_KHoefig_180622_Expl2_Tcells_Si_C18_perc_0.0100_XLs.tsv	31526	4290.65	37	52	LFIGGLSFETTDDSLR	Yes	RRM 1	RRM 1	ECO:0000255|PROSITE-ProRule:PRU00176	mRNA binding ; RNA transmembrane transporter activity
2.3593e-06	U	644.276	M(Oxidation)FVGQIPR	sp|Q9Z0H4|CELF2_MOUSE	Thymocytes	Percolator	TiO2	MfVGQIPR	MR_AC_KHoefig_180622_Expl2_thymo_Si_C18_TiO2_perc_0.0100_XLs.tsv	12070	1967.9	42	49	MFVGQIPR	Yes	RRM 1	RRM 1	ECO:0000255|PROSITE-ProRule:PRU00176	mRNA 3'-UTR binding ; mRNA binding ; pre-mRNA binding ; RNA binding
2.35951e-06	UU	1067.42	IFVGGLNPEATEEK	sp|Q99020|ROAA_MOUSE	T cells	Percolator	TiO2	IfVGGLNPEATEEK	MR_AC_KHoefig_180622_Expl2_Tcells_Si_C18_TiO2_perc_0.0100_XLs.tsv	21649	3158.36	161	174	IFVGGLNPEATEEK	Yes	RRM 2	RRM 2	ECO:0000255|PROSITE-ProRule:PRU00176	DNA binding ; RNA binding
2.36293e-06	UU	980.363	GFAFVQYVNER	sp|Q9Z204|HNRPC_MOUSE	Thymocytes	Percolator	TiO2	GFAFVQYVNER	MR_AC_KHoefig_180622_Expl2_thymo_Si_C18_TiO2_perc_0.0100_XLs.tsv	20774	3223.84	51	61	GFAFVQYVNER	Yes	RRM	RRM	ECO:0000255|PROSITE-ProRule:PRU00176	deaminase binding ; enzyme inhibitor activity ; identical protein binding ; mRNA 3'-UTR binding ; mRNA binding ; N6-methyladenosine-containing RNA binding ; poly(U) RNA binding ; protein domain specific binding ; ribonucleoprotein complex binding ; RNA binding ; telomerase RNA binding
2.36307e-06	U	812.322	GFGFVEFEDPR	sp|O35326|SRSF5_MOUSE	T cells	Percolator	bRP	GFGfVEFEDPR	MR_AC_KHoefig_180622_Expl2_Tcells_bRP_combined_perc_0.0100_XLs.tsv	214344	33450.7	38	48	GFGFVEFEDPR	Yes	RRM 1	RRM 1	ECO:0000255|PROSITE-ProRule:PRU00176	mRNA binding ; protein kinase B binding ; RNA binding ; RS domain binding
2.36492e-06	UU	1028.91	LGSTVFVANLDYK	sp|Q9D0E1|HNRPM_MOUSE	T cells	Percolator	TiO2	LGSTVfVANLDYK	MR_AC_KHoefig_180622_Expl2_Tcells_Si_C18_TiO2_perc_0.0100_XLs.tsv	22934	3339.28	201	213	LGSTVFVANLDYK	Partially	RRM 2	RRM 2	ECO:0000255|PROSITE-ProRule:PRU00176	calcium-dependent protein binding ; mRNA binding ; protein antigen binding ; protein domain specific binding
2.36766e-06	UU	980.364	GFAFVQYVNER	sp|Q9Z204|HNRPC_MOUSE	T cells	Percolator	bRP	GFAfVQYVNER	MR_AC_KHoefig_180622_Expl2_Tcells_bRP_combined_perc_0.0100_XLs.tsv	236210	36805.6	51	61	GFAFVQYVNER	Yes	RRM	RRM	ECO:0000255|PROSITE-ProRule:PRU00176	deaminase binding ; enzyme inhibitor activity ; identical protein binding ; mRNA 3'-UTR binding ; mRNA binding ; N6-methyladenosine-containing RNA binding ; poly(U) RNA binding ; protein domain specific binding ; ribonucleoprotein complex binding ; RNA binding ; telomerase RNA binding
2.36772e-06	U	943.363	GFGFVDFNSEEDAK	sp|P09405|NUCL_MOUSE	T cells	Percolator	bRP	GfGFVDFNSEEDAK	MR_AC_KHoefig_180622_Expl2_Tcells_bRP_combined_perc_0.0100_XLs.tsv	101449	15868.4	608	621	GFGFVDFNSEEDAK	Yes	RRM 4	RRM 4	ECO:0000255|PROSITE-ProRule:PRU00176	calcium ion binding ; DNA-binding transcription factor binding ; DNA topoisomerase binding ; ErbB-4 class receptor binding ; histone binding ; identical protein binding ; laminin binding ; mRNA 5'-UTR binding ; protein C-terminus binding ; RNA binding ; rRNA primary transcript binding ; selenocysteine insertion sequence binding ; sequence-specific DNA binding ; signaling receptor binding ; single…
2.369e-06	U	914.406	IFVGGLNPEATEEK	sp|Q99020|ROAA_MOUSE	T cells	Percolator	bRP	IfVGGLNPEATEEK	MR_AC_KHoefig_180622_Expl2_Tcells_bRP_combined_perc_0.0100_XLs.tsv	189417	29653.2	161	174	IFVGGLNPEATEEK	Yes	RRM 2	RRM 2	ECO:0000255|PROSITE-ProRule:PRU00176	DNA binding ; RNA binding
2.36914e-06	AU	662.57	HQEGEIFDTEK	sp|P47911|RL6_MOUSE	T cells	Percolator	TiO2	HQEGeIFDTEK	MR_AC_KHoefig_180622_Expl2_Tcells_Si_C18_TiO2_perc_0.0100_XLs.tsv	6945	1211.03	235	245	HQEGEIFDTEK	No				5.8S rRNA binding ; mRNA binding ; RNA binding ; structural constituent of ribosome ; tRNA binding
2.36961e-06	U	872.33	NGYGFVEFEDSR	sp|Q3TWW8|SRSF6_MOUSE	T cells	Percolator	TiO2	NGYGfVEFEDSR	MR_AC_KHoefig_180622_Expl2_Tcells_Si_C18_TiO2_perc_0.0100_XLs.tsv	19093	2795.92	35	46	NGYGFVEFEDSR	Yes	RRM 1	RRM 1	ECO:0000255|PROSITE-ProRule:PRU00176	mRNA binding ; pre-mRNA binding ; RNA binding
2.36965e-06	UU	765.626	ALSRQEM(Oxidation)QEVQSSR	sp|O88569|ROA2_MOUSE	T cells	Percolator	bRP	ALsRQEMQEVQSSR	MR_AC_KHoefig_180622_Expl2_Tcells_bRP_combined_perc_0.0100_XLs.tsv	274758	42766.2	187	200	ALSRQEMQEVQSSR	Partially	RRM 2	RRM 2	ECO:0000255|PROSITE-ProRule:PRU00176	DNA polymerase binding ; G-rich strand telomeric DNA binding ; identical protein binding ; miRNA binding ; mRNA 3'-UTR binding ; mRNA CDS binding ; N6-methyladenosine-containing RNA binding ; pre-mRNA intronic binding ; regulatory region RNA binding ; RNA binding ; single-stranded telomeric DNA binding
2.37145e-06	AU	647.259	EDVFVHQTAIK	sp|P62960|YBOX1_MOUSE, sp|Q9JKB3|YBOX3_MOUSE, sp|Q9Z2C8|YBOX2_MOUSE	T cells	Percolator	bRP	EDVfVHQTAIK	MR_AC_KHoefig_180622_Expl2_Tcells_bRP_combined_perc_0.0100_XLs.tsv	7859	1293.36	80; 106; 119	90; 116; 129	EDVFVHQTAIK	No...No...No				C5-methylcytidine-containing RNA binding ; chromatin binding ; GTPase binding ; miRNA binding ; mRNA binding ; nucleic acid binding ; p53 binding ; RNA binding ; sequence-specific DNA binding ; sequence-specific double-stranded DNA binding ; single-stranded DNA binding
2.37171e-06	UU	952.908	VFIGNLNTAVVK	sp|Q64012|RALY_MOUSE	T cells	Percolator	TiO2	VfIGNLNTAVVK	MR_AC_KHoefig_180622_Expl2_Tcells_Si_C18_TiO2_perc_0.0100_XLs.tsv	25127	3646.7	23	34	VFIGNLNTAVVK	Yes	RRM	RRM	ECO:0000255|PROSITE-ProRule:PRU00176	RNA binding ; transcription coregulator activity ; identical protein binding ; metal ion binding ; RNA binding ; transcription coregulator activity
2.37239e-06	U	827.351	GFAFVQYVNER	sp|Q9Z204|HNRPC_MOUSE	T cells	Percolator	bRP	GFAfVQYVNER	MR_AC_KHoefig_180622_Expl2_Tcells_bRP_combined_perc_0.0100_XLs.tsv	258627	40277.2	51	61	GFAFVQYVNER	Yes	RRM	RRM	ECO:0000255|PROSITE-ProRule:PRU00176	deaminase binding ; enzyme inhibitor activity ; identical protein binding ; mRNA 3'-UTR binding ; mRNA binding ; N6-methyladenosine-containing RNA binding ; poly(U) RNA binding ; protein domain specific binding ; ribonucleoprotein complex binding ; RNA binding ; telomerase RNA binding
2.373e-06	CU	639.255	EDVFVHQTAIK	sp|P62960|YBOX1_MOUSE, sp|Q9JKB3|YBOX3_MOUSE, sp|Q9Z2C8|YBOX2_MOUSE	T cells	Percolator	bRP	EDVfVHQTAIK	MR_AC_KHoefig_180622_Expl2_Tcells_bRP_combined_perc_0.0100_XLs.tsv	278964	43302.1	80; 106; 119	90; 116; 129	EDVFVHQTAIK	No...No...No				C5-methylcytidine-containing RNA binding ; chromatin binding ; GTPase binding ; miRNA binding ; mRNA binding ; nucleic acid binding ; p53 binding ; RNA binding ; sequence-specific DNA binding ; sequence-specific double-stranded DNA binding ; single-stranded DNA binding
2.37441e-06	U	537.575	EDVFVHQTAIK	sp|P62960|YBOX1_MOUSE, sp|Q9JKB3|YBOX3_MOUSE, sp|Q9Z2C8|YBOX2_MOUSE	T cells	Percolator	bRP	EDVfVHQTAIK	MR_AC_KHoefig_180622_Expl2_Tcells_bRP_combined_perc_0.0100_XLs.tsv	7086	1187.56	80; 106; 119	90; 116; 129	EDVFVHQTAIK	No...No...No				C5-methylcytidine-containing RNA binding ; chromatin binding ; GTPase binding ; miRNA binding ; mRNA binding ; nucleic acid binding ; p53 binding ; RNA binding ; sequence-specific DNA binding ; sequence-specific double-stranded DNA binding ; single-stranded DNA binding
2.37512e-06	U	805.859	EDVFVHQTAIK	sp|P62960|YBOX1_MOUSE, sp|Q9JKB3|YBOX3_MOUSE, sp|Q9Z2C8|YBOX2_MOUSE	T cells	Percolator	TiO2	EDVfVHQTAIK	MR_AC_KHoefig_180622_Expl2_Tcells_Si_C18_TiO2_perc_0.0100_XLs.tsv	11016	1724.71	80; 106; 119	90; 116; 129	EDVFVHQTAIK	No...No...No				C5-methylcytidine-containing RNA binding ; chromatin binding ; GTPase binding ; miRNA binding ; mRNA binding ; nucleic acid binding ; p53 binding ; RNA binding ; sequence-specific DNA binding ; sequence-specific double-stranded DNA binding ; single-stranded DNA binding
2.3762e-06	U	851.336	GGGGNFGPGPGSNFR	sp|O88569|ROA2_MOUSE	T cells	Percolator	TiO2	GGGGNFGPGPGSNfR	MR_AC_KHoefig_180622_Expl2_Tcells_Si_C18_TiO2_perc_0.0100_XLs.tsv	10227	1627.74	214	228	GGGGNFGPGPGSNFR	No				DNA polymerase binding ; G-rich strand telomeric DNA binding ; identical protein binding ; miRNA binding ; mRNA 3'-UTR binding ; mRNA CDS binding ; N6-methyladenosine-containing RNA binding ; pre-mRNA intronic binding ; regulatory region RNA binding ; RNA binding ; single-stranded telomeric DNA binding
2.37682e-06	UUU	1105.92	VFIGNLNTAVVK	sp|Q64012|RALY_MOUSE	T cells	Percolator	TiO2	VfIGNLNTAVVK	MR_AC_KHoefig_180622_Expl2_Tcells_Si_C18_TiO2_perc_0.0100_XLs.tsv	28154	4074.92	23	34	VFIGNLNTAVVK	Yes	RRM	RRM	ECO:0000255|PROSITE-ProRule:PRU00176	RNA binding ; transcription coregulator activity ; identical protein binding ; metal ion binding ; RNA binding ; transcription coregulator activity
2.37706e-06	U	537.575	EDVFVHQTAIK	sp|P62960|YBOX1_MOUSE, sp|Q9JKB3|YBOX3_MOUSE, sp|Q9Z2C8|YBOX2_MOUSE	T cells	Percolator	bRP	EDVfVHQTAIK	MR_AC_KHoefig_180622_Expl2_Tcells_bRP_combined_perc_0.0100_XLs.tsv	278311	43210.8	80; 106; 119	90; 116; 129	EDVFVHQTAIK	No...No...No				C5-methylcytidine-containing RNA binding ; chromatin binding ; GTPase binding ; miRNA binding ; mRNA binding ; nucleic acid binding ; p53 binding ; RNA binding ; sequence-specific DNA binding ; sequence-specific double-stranded DNA binding ; single-stranded DNA binding
2.37817e-06	UUU	1133.38	GFAFVQYVNER	sp|Q9Z204|HNRPC_MOUSE	Thymocytes	Percolator	TiO2	GFAFvQYVNER	MR_AC_KHoefig_180622_Expl2_thymo_Si_C18_TiO2_perc_0.0100_XLs.tsv	24034	3685.99	51	61	GFAFVQYVNER	Yes	RRM	RRM	ECO:0000255|PROSITE-ProRule:PRU00176	deaminase binding ; enzyme inhibitor activity ; identical protein binding ; mRNA 3'-UTR binding ; mRNA binding ; N6-methyladenosine-containing RNA binding ; poly(U) RNA binding ; protein domain specific binding ; ribonucleoprotein complex binding ; RNA binding ; telomerase RNA binding
2.37935e-06	U	851.337	GGGGNFGPGPGSNFR	sp|O88569|ROA2_MOUSE	T cells	Percolator	TiO2	GGGGNFGPGPgSNFR	MR_AC_KHoefig_180622_Expl2_Tcells_Si_C18_TiO2_perc_0.0100_XLs.tsv	10123	1615.1	214	228	GGGGNFGPGPGSNFR	No				DNA polymerase binding ; G-rich strand telomeric DNA binding ; identical protein binding ; miRNA binding ; mRNA 3'-UTR binding ; mRNA CDS binding ; N6-methyladenosine-containing RNA binding ; pre-mRNA intronic binding ; regulatory region RNA binding ; RNA binding ; single-stranded telomeric DNA binding
2.38067e-06	U	943.363	GFGFVDFNSEEDAK	sp|P09405|NUCL_MOUSE	T cells	Percolator	bRP	GFGFVDFNSEEDAk	MR_AC_KHoefig_180622_Expl2_Tcells_bRP_combined_perc_0.0100_XLs.tsv	281151	43607.3	608	621	GFGFVDFNSEEDAK	Yes	RRM 4	RRM 4	ECO:0000255|PROSITE-ProRule:PRU00176	calcium ion binding ; DNA-binding transcription factor binding ; DNA topoisomerase binding ; ErbB-4 class receptor binding ; histone binding ; identical protein binding ; laminin binding ; mRNA 5'-UTR binding ; protein C-terminus binding ; RNA binding ; rRNA primary transcript binding ; selenocysteine insertion sequence binding ; sequence-specific DNA binding ; signaling receptor binding ; single…
2.38278e-06	U	873.878	NLSFNITEDELK	sp|P09405|NUCL_MOUSE	T cells	Percolator	bRP	NLSfNITEDELK	MR_AC_KHoefig_180622_Expl2_Tcells_bRP_combined_perc_0.0100_XLs.tsv	100989	15803.9	401	412	NLSFNITEDELK	Yes	RRM 2	RRM 2	ECO:0000255|PROSITE-ProRule:PRU00176	calcium ion binding ; DNA-binding transcription factor binding ; DNA topoisomerase binding ; ErbB-4 class receptor binding ; histone binding ; identical protein binding ; laminin binding ; mRNA 5'-UTR binding ; protein C-terminus binding ; RNA binding ; rRNA primary transcript binding ; selenocysteine insertion sequence binding ; sequence-specific DNA binding ; signaling receptor binding ; single…
2.38419e-06	UU	980.364	GFAFVQYVNER	sp|Q9Z204|HNRPC_MOUSE	T cells	Percolator	TiO2	GFAfVQYVNER	MR_AC_KHoefig_180622_Expl2_Tcells_Si_C18_TiO2_perc_0.0100_XLs.tsv	22859	3329.03	51	61	GFAFVQYVNER	Yes	RRM	RRM	ECO:0000255|PROSITE-ProRule:PRU00176	deaminase binding ; enzyme inhibitor activity ; identical protein binding ; mRNA 3'-UTR binding ; mRNA binding ; N6-methyladenosine-containing RNA binding ; poly(U) RNA binding ; protein domain specific binding ; ribonucleoprotein complex binding ; RNA binding ; telomerase RNA binding
2.38541e-06	CU	958.38	EDVFVHQTAIK	sp|P62960|YBOX1_MOUSE, sp|Q9JKB3|YBOX3_MOUSE, sp|Q9Z2C8|YBOX2_MOUSE	T cells	Percolator	bRP	EDVfVHQTAIK	MR_AC_KHoefig_180622_Expl2_Tcells_bRP_combined_perc_0.0100_XLs.tsv	278280	43205.8	80; 106; 119	90; 116; 129	EDVFVHQTAIK	No...No...No				C5-methylcytidine-containing RNA binding ; chromatin binding ; GTPase binding ; miRNA binding ; mRNA binding ; nucleic acid binding ; p53 binding ; RNA binding ; sequence-specific DNA binding ; sequence-specific double-stranded DNA binding ; single-stranded DNA binding
2.38652e-06	U	1018.37	SCTGESSENGLEDIDR	sp|Q8R3L2|TCF25_MOUSE	T cells	Percolator	bRP	ScTGESSENGLEDIDR	MR_AC_KHoefig_180622_Expl2_Tcells_bRP_combined_perc_0.0100_XLs.tsv	278415	43226	137	152	SCTGESSENGLEDIDR	No				DNA binding ; transcription corepressor activity
2.38784e-06	U	1061.98	LFIGGLSFETTEESLR	sp|O88569|ROA2_MOUSE	T cells	Percolator	Si	LFIGGLSfETTEESLR	MR_AC_KHoefig_180622_Expl2_Tcells_Si_C18_perc_0.0100_XLs.tsv	32120	4371.4	23	38	LFIGGLSFETTEESLR	Yes	RRM 1	RRM 1	ECO:0000255|PROSITE-ProRule:PRU00176	DNA polymerase binding ; G-rich strand telomeric DNA binding ; identical protein binding ; miRNA binding ; mRNA 3'-UTR binding ; mRNA CDS binding ; N6-methyladenosine-containing RNA binding ; pre-mRNA intronic binding ; regulatory region RNA binding ; RNA binding ; single-stranded telomeric DNA binding
2.38822e-06	UUU	1133.38	GFAFVQYVNER	sp|Q9Z204|HNRPC_MOUSE	T cells	Percolator	bRP	GFAfVQYVNER	MR_AC_KHoefig_180622_Expl2_Tcells_bRP_combined_perc_0.0100_XLs.tsv	190213	29766.2	51	61	GFAFVQYVNER	Yes	RRM	RRM	ECO:0000255|PROSITE-ProRule:PRU00176	deaminase binding ; enzyme inhibitor activity ; identical protein binding ; mRNA 3'-UTR binding ; mRNA binding ; N6-methyladenosine-containing RNA binding ; poly(U) RNA binding ; protein domain specific binding ; ribonucleoprotein complex binding ; RNA binding ; telomerase RNA binding
2.38983e-06	U	828.826	HQEGEIFDTEK	sp|P47911|RL6_MOUSE	T cells	Percolator	bRP	HQEGEIfDTEK	MR_AC_KHoefig_180622_Expl2_Tcells_bRP_combined_perc_0.0100_XLs.tsv	278612	43253.5	235	245	HQEGEIFDTEK	No				5.8S rRNA binding ; mRNA binding ; RNA binding ; structural constituent of ribosome ; tRNA binding
2.39168e-06	U	827.351	GFAFVQYVNER	sp|Q9Z204|HNRPC_MOUSE	T cells	Percolator	TiO2	GFAfVQYVNER	MR_AC_KHoefig_180622_Expl2_Tcells_Si_C18_TiO2_perc_0.0100_XLs.tsv	23029	3352.88	51	61	GFAFVQYVNER	Yes	RRM	RRM	ECO:0000255|PROSITE-ProRule:PRU00176	deaminase binding ; enzyme inhibitor activity ; identical protein binding ; mRNA 3'-UTR binding ; mRNA binding ; N6-methyladenosine-containing RNA binding ; poly(U) RNA binding ; protein domain specific binding ; ribonucleoprotein complex binding ; RNA binding ; telomerase RNA binding
2.39181e-06	UU	1214.99	LFIGGLSFETTEESLR	sp|O88569|ROA2_MOUSE	T cells	Percolator	Si	LFIGGLSfETTEESLR	MR_AC_KHoefig_180622_Expl2_Tcells_Si_C18_perc_0.0100_XLs.tsv	33575	4569.43	23	38	LFIGGLSFETTEESLR	Yes	RRM 1	RRM 1	ECO:0000255|PROSITE-ProRule:PRU00176	DNA polymerase binding ; G-rich strand telomeric DNA binding ; identical protein binding ; miRNA binding ; mRNA 3'-UTR binding ; mRNA CDS binding ; N6-methyladenosine-containing RNA binding ; pre-mRNA intronic binding ; regulatory region RNA binding ; RNA binding ; single-stranded telomeric DNA binding
2.39256e-06	UU	974.346	GYAFVQYANER	sp|Q64012|RALY_MOUSE	T cells	Percolator	TiO2	GYAfVQYANER	MR_AC_KHoefig_180622_Expl2_Tcells_Si_C18_TiO2_perc_0.0100_XLs.tsv	17381	2556.16	56	66	GYAFVQYANER	Yes	RRM	RRM	ECO:0000255|PROSITE-ProRule:PRU00176	RNA binding ; transcription coregulator activity ; identical protein binding ; metal ion binding ; RNA binding ; transcription coregulator activity
2.39379e-06	U	943.362	GFGFVDFNSEEDAK	sp|P09405|NUCL_MOUSE	T cells	Percolator	Si	GFGfVDFNSEEDAK	MR_AC_KHoefig_180622_Expl2_Tcells_Si_C18_perc_0.0100_XLs.tsv	23366	3199	608	621	GFGFVDFNSEEDAK	Yes	RRM 4	RRM 4	ECO:0000255|PROSITE-ProRule:PRU00176	calcium ion binding ; DNA-binding transcription factor binding ; DNA topoisomerase binding ; ErbB-4 class receptor binding ; histone binding ; identical protein binding ; laminin binding ; mRNA 5'-UTR binding ; protein C-terminus binding ; RNA binding ; rRNA primary transcript binding ; selenocysteine insertion sequence binding ; sequence-specific DNA binding ; signaling receptor binding ; single…
2.39418e-06	U	537.575	EDVFVHQTAIK	sp|P62960|YBOX1_MOUSE, sp|Q9JKB3|YBOX3_MOUSE, sp|Q9Z2C8|YBOX2_MOUSE	T cells	Percolator	bRP	EDVfVHQTAIK	MR_AC_KHoefig_180622_Expl2_Tcells_bRP_combined_perc_0.0100_XLs.tsv	7838	1290.6	80; 106; 119	90; 116; 129	EDVFVHQTAIK	No...No...No				C5-methylcytidine-containing RNA binding ; chromatin binding ; GTPase binding ; miRNA binding ; mRNA binding ; nucleic acid binding ; p53 binding ; RNA binding ; sequence-specific DNA binding ; sequence-specific double-stranded DNA binding ; single-stranded DNA binding
2.39469e-06	U	805.859	EDVFVHQTAIK	sp|P62960|YBOX1_MOUSE, sp|Q9JKB3|YBOX3_MOUSE, sp|Q9Z2C8|YBOX2_MOUSE	T cells	Percolator	bRP	EDVfVHQTAIK	MR_AC_KHoefig_180622_Expl2_Tcells_bRP_combined_perc_0.0100_XLs.tsv	96576	15185	80; 106; 119	90; 116; 129	EDVFVHQTAIK	No...No...No				C5-methylcytidine-containing RNA binding ; chromatin binding ; GTPase binding ; miRNA binding ; mRNA binding ; nucleic acid binding ; p53 binding ; RNA binding ; sequence-specific DNA binding ; sequence-specific double-stranded DNA binding ; single-stranded DNA binding
2.3951e-06	U	873.878	NLSFNITEDELK	sp|P09405|NUCL_MOUSE	Thymocytes	Percolator	bRP	NLSfNITEDELK	MR_AC_KHoefig_180622_Expl2_thymo_bRP_combined_perc_0.0100_XLs.tsv	11772	1883.55	401	412	NLSFNITEDELK	Yes	RRM 2	RRM 2	ECO:0000255|PROSITE-ProRule:PRU00176	calcium ion binding ; DNA-binding transcription factor binding ; DNA topoisomerase binding ; ErbB-4 class receptor binding ; histone binding ; identical protein binding ; laminin binding ; mRNA 5'-UTR binding ; protein C-terminus binding ; RNA binding ; rRNA primary transcript binding ; selenocysteine insertion sequence binding ; sequence-specific DNA binding ; signaling receptor binding ; single…
2.39562e-06	U	1047.97	LFIGGLSFETTDDSLR	sp|Q8BG05|ROA3_MOUSE	T cells	Percolator	Si	LFIGGLsFETTDDSLR	MR_AC_KHoefig_180622_Expl2_Tcells_Si_C18_perc_0.0100_XLs.tsv	31111	4233.32	37	52	LFIGGLSFETTDDSLR	Yes	RRM 1	RRM 1	ECO:0000255|PROSITE-ProRule:PRU00176	mRNA binding ; RNA transmembrane transporter activity
2.3959e-06	AU	647.26	EDVFVHQTAIK	sp|P62960|YBOX1_MOUSE, sp|Q9JKB3|YBOX3_MOUSE, sp|Q9Z2C8|YBOX2_MOUSE	T cells	Percolator	TiO2	eDVFVHQTAIK	MR_AC_KHoefig_180622_Expl2_Tcells_Si_C18_TiO2_perc_0.0100_XLs.tsv	10959	1717.37	80; 106; 119	90; 116; 129	EDVFVHQTAIK	No...No...No				C5-methylcytidine-containing RNA binding ; chromatin binding ; GTPase binding ; miRNA binding ; mRNA binding ; nucleic acid binding ; p53 binding ; RNA binding ; sequence-specific DNA binding ; sequence-specific double-stranded DNA binding ; single-stranded DNA binding
2.39686e-06	UU	980.364	GFAFVQYVNER	sp|Q9Z204|HNRPC_MOUSE	Thymocytes	Percolator	bRP	GFAFVQYVNER	MR_AC_KHoefig_180622_Expl2_thymo_bRP_combined_perc_0.0100_XLs.tsv	235378	36693.4	51	61	GFAFVQYVNER	Yes	RRM	RRM	ECO:0000255|PROSITE-ProRule:PRU00176	deaminase binding ; enzyme inhibitor activity ; identical protein binding ; mRNA 3'-UTR binding ; mRNA binding ; N6-methyladenosine-containing RNA binding ; poly(U) RNA binding ; protein domain specific binding ; ribonucleoprotein complex binding ; RNA binding ; telomerase RNA binding
2.39706e-06	U	943.363	GFGFVDFNSEEDAK	sp|P09405|NUCL_MOUSE	Thymocytes	Percolator	bRP	GFGfVDFNSEEDAK	MR_AC_KHoefig_180622_Expl2_thymo_bRP_combined_perc_0.0100_XLs.tsv	11726	1877.06	608	621	GFGFVDFNSEEDAK	Yes	RRM 4	RRM 4	ECO:0000255|PROSITE-ProRule:PRU00176	calcium ion binding ; DNA-binding transcription factor binding ; DNA topoisomerase binding ; ErbB-4 class receptor binding ; histone binding ; identical protein binding ; laminin binding ; mRNA 5'-UTR binding ; protein C-terminus binding ; RNA binding ; rRNA primary transcript binding ; selenocysteine insertion sequence binding ; sequence-specific DNA binding ; signaling receptor binding ; single…
2.39902e-06	UU	1026.89	NLSFNITEDELK	sp|P09405|NUCL_MOUSE	T cells	Percolator	bRP	NLsFNITEDELK	MR_AC_KHoefig_180622_Expl2_Tcells_bRP_combined_perc_0.0100_XLs.tsv	11996	1863.18	401	412	NLSFNITEDELK	Yes	RRM 2	RRM 2	ECO:0000255|PROSITE-ProRule:PRU00176	calcium ion binding ; DNA-binding transcription factor binding ; DNA topoisomerase binding ; ErbB-4 class receptor binding ; histone binding ; identical protein binding ; laminin binding ; mRNA 5'-UTR binding ; protein C-terminus binding ; RNA binding ; rRNA primary transcript binding ; selenocysteine insertion sequence binding ; sequence-specific DNA binding ; signaling receptor binding ; single…
2.39977e-06	U	873.877	NLSFNITEDELK	sp|P09405|NUCL_MOUSE	Thymocytes	Percolator	Si	NLsFNITEDELK	MR_AC_KHoefig_180622_Expl2_thymo_Si_C18_perc_0.0100_XLs.tsv	22580	3150.23	401	412	NLSFNITEDELK	Yes	RRM 2	RRM 2	ECO:0000255|PROSITE-ProRule:PRU00176	calcium ion binding ; DNA-binding transcription factor binding ; DNA topoisomerase binding ; ErbB-4 class receptor binding ; histone binding ; identical protein binding ; laminin binding ; mRNA 5'-UTR binding ; protein C-terminus binding ; RNA binding ; rRNA primary transcript binding ; selenocysteine insertion sequence binding ; sequence-specific DNA binding ; signaling receptor binding ; single…
2.39998e-06	U	1025.91	FGGNPGGFGNQGGFGNSR	sp|Q921F2|TADBP_MOUSE	T cells	Percolator	bRP	FggNPggFgNQggFgNSR	MR_AC_KHoefig_180622_Expl2_Tcells_bRP_combined_perc_0.0100_XLs.tsv	53587	8451.1	276	293	FGGNPGGFGNQGGFGNSR	No				double-stranded DNA binding ; identical protein binding ; mRNA 3'-UTR binding ; pre-mRNA intronic binding ; RNA binding ; RNA polymerase II cis-regulatory region sequence-specific DNA binding
2.4e-06	U	942.406	PASPATETVPAFSER	sp|Q78PY7|SND1_MOUSE	T cells	Percolator	bRP	pASPATETVPAFSER	MR_AC_KHoefig_180622_Expl2_Tcells_bRP_combined_perc_0.0100_XLs.tsv	96481	15172	424	438	PASPATETVPAFSER	Yes	TNase-like 3	TNase-like 3	ECO:0000255|PROSITE-ProRule:PRU00272	endonuclease activity ; endoribonuclease activity ; nuclease activity ; RISC complex binding ; RNA binding ; NF-kappaB binding ; RNA polymerase II-specific DNA-binding transcription factor binding ; transcription coactivator activity ; transcription coregulator activity
2.40154e-06	U	850.893	YPASTVQILGAEK	sp|Q9D6Z1|NOP56_MOUSE	T cells	Percolator	bRP	yPASTVQILGAEK	MR_AC_KHoefig_180622_Expl2_Tcells_bRP_combined_perc_0.0100_XLs.tsv	235173	36660.3	321	333	YPASTVQILGAEK	Yes	Nop	Nop	ECO:0000255|PROSITE-ProRule:PRU00690	histone methyltransferase binding ; snoRNA binding
2.40213e-06	UU	1200.98	LFIGGLSFETTDDSLR	sp|Q8BG05|ROA3_MOUSE	T cells	Percolator	Si	LFIGGLsFETTDDSLR	MR_AC_KHoefig_180622_Expl2_Tcells_Si_C18_perc_0.0100_XLs.tsv	32942	4484.26	37	52	LFIGGLSFETTDDSLR	Yes	RRM 1	RRM 1	ECO:0000255|PROSITE-ProRule:PRU00176	mRNA binding ; RNA transmembrane transporter activity
2.40256e-06	UU	974.345	GYAFVQYANER	sp|Q64012|RALY_MOUSE	T cells	Percolator	TiO2	GYAfVQYANER	MR_AC_KHoefig_180622_Expl2_Tcells_Si_C18_TiO2_perc_0.0100_XLs.tsv	16888	2490.41	56	66	GYAFVQYANER	Yes	RRM	RRM	ECO:0000255|PROSITE-ProRule:PRU00176	RNA binding ; transcription coregulator activity ; identical protein binding ; metal ion binding ; RNA binding ; transcription coregulator activity
2.40256e-06	UU	974.346	GYAFVQYANER	sp|Q64012|RALY_MOUSE	Thymocytes	Percolator	TiO2	GYAfVQYANER	MR_AC_KHoefig_180622_Expl2_thymo_Si_C18_TiO2_perc_0.0100_XLs.tsv	16032	2541.55	56	66	GYAFVQYANER	Yes	RRM	RRM	ECO:0000255|PROSITE-ProRule:PRU00176	RNA binding ; transcription coregulator activity ; identical protein binding ; metal ion binding ; RNA binding ; transcription coregulator activity
2.40322e-06	U	943.362	GFGFVDFNSEEDAK	sp|P09405|NUCL_MOUSE	Thymocytes	Percolator	bRP	GfGFVDFNSEEDAK	MR_AC_KHoefig_180622_Expl2_thymo_bRP_combined_perc_0.0100_XLs.tsv	145717	22762.5	608	621	GFGFVDFNSEEDAK	Yes	RRM 4	RRM 4	ECO:0000255|PROSITE-ProRule:PRU00176	calcium ion binding ; DNA-binding transcription factor binding ; DNA topoisomerase binding ; ErbB-4 class receptor binding ; histone binding ; identical protein binding ; laminin binding ; mRNA 5'-UTR binding ; protein C-terminus binding ; RNA binding ; rRNA primary transcript binding ; selenocysteine insertion sequence binding ; sequence-specific DNA binding ; signaling receptor binding ; single…
2.40445e-06	U	914.406	IFVGGLNPEATEEK	sp|Q99020|ROAA_MOUSE	T cells	Percolator	Si	IfVGGLNPEATEEK	MR_AC_KHoefig_180622_Expl2_Tcells_Si_C18_perc_0.0100_XLs.tsv	21145	2912.31	161	174	IFVGGLNPEATEEK	Yes	RRM 2	RRM 2	ECO:0000255|PROSITE-ProRule:PRU00176	DNA binding ; RNA binding
2.40714e-06	U	871.402	VEGSEPTTPFNLFIGNLNPNK	sp|P09405|NUCL_MOUSE	T cells	Percolator	Si	VEGSEPTTPFNLfIGNLNPNK	MR_AC_KHoefig_180622_Expl2_Tcells_Si_C18_perc_0.0100_XLs.tsv	35549	4842.24	300	320	VEGSEPTTPFNLFIGNLNPNK	Partially	RRM 1	RRM 1	ECO:0000255|PROSITE-ProRule:PRU00176	calcium ion binding ; DNA-binding transcription factor binding ; DNA topoisomerase binding ; ErbB-4 class receptor binding ; histone binding ; identical protein binding ; laminin binding ; mRNA 5'-UTR binding ; protein C-terminus binding ; RNA binding ; rRNA primary transcript binding ; selenocysteine insertion sequence binding ; sequence-specific DNA binding ; signaling receptor binding ; single…
2.40813e-06	UU	980.363	GFAFVQYVNER	sp|Q9Z204|HNRPC_MOUSE	Thymocytes	Percolator	TiO2	GFAfVQYVNER	MR_AC_KHoefig_180622_Expl2_thymo_Si_C18_TiO2_perc_0.0100_XLs.tsv	21214	3286.33	51	61	GFAFVQYVNER	Yes	RRM	RRM	ECO:0000255|PROSITE-ProRule:PRU00176	deaminase binding ; enzyme inhibitor activity ; identical protein binding ; mRNA 3'-UTR binding ; mRNA binding ; N6-methyladenosine-containing RNA binding ; poly(U) RNA binding ; protein domain specific binding ; ribonucleoprotein complex binding ; RNA binding ; telomerase RNA binding
2.40871e-06	U	880.394	LFIGGLNTETNEK	sp|Q91VM5|RMXL1_MOUSE, sp|Q9WV02|RBMX_MOUSE	T cells	Percolator	TiO2	LfIGGLNTETNEK	MR_AC_KHoefig_180622_Expl2_Tcells_Si_C18_TiO2_perc_0.0100_XLs.tsv	20595	3009.58	10; 10	22; 22	LFIGGLNTETNEK	Yes...Yes	RRM...RRM	RRM	ECO:0000255|PROSITE-ProRule:PRU00176...ECO:0000255|PROSITE-ProRule:PRU00176	chromatin binding ; mRNA binding ; RNA binding ; RNA polymerase II cis-regulatory region sequence-specific DNA binding
2.40874e-06	CC	1095.39	GFGFVDFNSEEDAK	sp|P09405|NUCL_MOUSE	T cells	Percolator	bRP	gFGFVDFNSEEDAK	MR_AC_KHoefig_180622_Expl2_Tcells_bRP_combined_perc_0.0100_XLs.tsv	281199	43614.3	608	621	GFGFVDFNSEEDAK	Yes	RRM 4	RRM 4	ECO:0000255|PROSITE-ProRule:PRU00176	calcium ion binding ; DNA-binding transcription factor binding ; DNA topoisomerase binding ; ErbB-4 class receptor binding ; histone binding ; identical protein binding ; laminin binding ; mRNA 5'-UTR binding ; protein C-terminus binding ; RNA binding ; rRNA primary transcript binding ; selenocysteine insertion sequence binding ; sequence-specific DNA binding ; signaling receptor binding ; single…
2.40908e-06	AU	738.929	GFGFVDFNSEEDAK	sp|P09405|NUCL_MOUSE	T cells	Percolator	bRP	gFGFVDFNSEEDAK	MR_AC_KHoefig_180622_Expl2_Tcells_bRP_combined_perc_0.0100_XLs.tsv	11777	1832.71	608	621	GFGFVDFNSEEDAK	Yes	RRM 4	RRM 4	ECO:0000255|PROSITE-ProRule:PRU00176	calcium ion binding ; DNA-binding transcription factor binding ; DNA topoisomerase binding ; ErbB-4 class receptor binding ; histone binding ; identical protein binding ; laminin binding ; mRNA 5'-UTR binding ; protein C-terminus binding ; RNA binding ; rRNA primary transcript binding ; selenocysteine insertion sequence binding ; sequence-specific DNA binding ; signaling receptor binding ; single…
2.40981e-06	CU	639.255	EDVFVHQTAIK	sp|P62960|YBOX1_MOUSE, sp|Q9JKB3|YBOX3_MOUSE, sp|Q9Z2C8|YBOX2_MOUSE	T cells	Percolator	bRP	EDVfVHQTAIK	MR_AC_KHoefig_180622_Expl2_Tcells_bRP_combined_perc_0.0100_XLs.tsv	278095	43177.7	80; 106; 119	90; 116; 129	EDVFVHQTAIK	No...No...No				C5-methylcytidine-containing RNA binding ; chromatin binding ; GTPase binding ; miRNA binding ; mRNA binding ; nucleic acid binding ; p53 binding ; RNA binding ; sequence-specific DNA binding ; sequence-specific double-stranded DNA binding ; single-stranded DNA binding
2.41223e-06	U	875.901	LGSTVFVANLDYK	sp|Q9D0E1|HNRPM_MOUSE	T cells	Percolator	TiO2	LGSTVfVANLDYK	MR_AC_KHoefig_180622_Expl2_Tcells_Si_C18_TiO2_perc_0.0100_XLs.tsv	21012	3068.53	201	213	LGSTVFVANLDYK	Partially	RRM 2	RRM 2	ECO:0000255|PROSITE-ProRule:PRU00176	calcium-dependent protein binding ; mRNA binding ; protein antigen binding ; protein domain specific binding
2.41255e-06	AU	647.26	EDVFVHQTAIK	sp|P62960|YBOX1_MOUSE, sp|Q9JKB3|YBOX3_MOUSE, sp|Q9Z2C8|YBOX2_MOUSE	T cells	Percolator	bRP	EDvFvHQTAIK	MR_AC_KHoefig_180622_Expl2_Tcells_bRP_combined_perc_0.0100_XLs.tsv	7607	1259.01	80; 106; 119	90; 116; 129	EDVFVHQTAIK	No...No...No				C5-methylcytidine-containing RNA binding ; chromatin binding ; GTPase binding ; miRNA binding ; mRNA binding ; nucleic acid binding ; p53 binding ; RNA binding ; sequence-specific DNA binding ; sequence-specific double-stranded DNA binding ; single-stranded DNA binding
2.41328e-06	UU	974.346	GYAFVQYANER	sp|Q64012|RALY_MOUSE	T cells	Percolator	TiO2	GYAfVQYANER	MR_AC_KHoefig_180622_Expl2_Tcells_Si_C18_TiO2_perc_0.0100_XLs.tsv	16807	2479.71	56	66	GYAFVQYANER	Yes	RRM	RRM	ECO:0000255|PROSITE-ProRule:PRU00176	RNA binding ; transcription coregulator activity ; identical protein binding ; metal ion binding ; RNA binding ; transcription coregulator activity
2.41342e-06	UU	980.364	GFAFVQYVNER	sp|Q9Z204|HNRPC_MOUSE	T cells	Percolator	bRP	GFAfVQYVNER	MR_AC_KHoefig_180622_Expl2_Tcells_bRP_combined_perc_0.0100_XLs.tsv	235504	36706.3	51	61	GFAFVQYVNER	Yes	RRM	RRM	ECO:0000255|PROSITE-ProRule:PRU00176	deaminase binding ; enzyme inhibitor activity ; identical protein binding ; mRNA 3'-UTR binding ; mRNA binding ; N6-methyladenosine-containing RNA binding ; poly(U) RNA binding ; protein domain specific binding ; ribonucleoprotein complex binding ; RNA binding ; telomerase RNA binding
2.41349e-06	UU	980.364	GFAFVQYVNER	sp|Q9Z204|HNRPC_MOUSE	Thymocytes	Percolator	TiO2	GFAFVQYVNER	MR_AC_KHoefig_180622_Expl2_thymo_Si_C18_TiO2_perc_0.0100_XLs.tsv	20611	3200.77	51	61	GFAFVQYVNER	Yes	RRM	RRM	ECO:0000255|PROSITE-ProRule:PRU00176	deaminase binding ; enzyme inhibitor activity ; identical protein binding ; mRNA 3'-UTR binding ; mRNA binding ; N6-methyladenosine-containing RNA binding ; poly(U) RNA binding ; protein domain specific binding ; ribonucleoprotein complex binding ; RNA binding ; telomerase RNA binding
2.41397e-06	U	873.877	NLSFNITEDELK	sp|P09405|NUCL_MOUSE	T cells	Percolator	bRP	NLSfNITEDELK	MR_AC_KHoefig_180622_Expl2_Tcells_bRP_combined_perc_0.0100_XLs.tsv	281143	43606.2	401	412	NLSFNITEDELK	Yes	RRM 2	RRM 2	ECO:0000255|PROSITE-ProRule:PRU00176	calcium ion binding ; DNA-binding transcription factor binding ; DNA topoisomerase binding ; ErbB-4 class receptor binding ; histone binding ; identical protein binding ; laminin binding ; mRNA 5'-UTR binding ; protein C-terminus binding ; RNA binding ; rRNA primary transcript binding ; selenocysteine insertion sequence binding ; sequence-specific DNA binding ; signaling receptor binding ; single…
2.41503e-06	UU	1200.98	LFIGGLSFETTDDSLR	sp|Q8BG05|ROA3_MOUSE	T cells	Percolator	Si	LFIGGLsFETTDDSLR	MR_AC_KHoefig_180622_Expl2_Tcells_Si_C18_perc_0.0100_XLs.tsv	32775	4461.27	37	52	LFIGGLSFETTDDSLR	Yes	RRM 1	RRM 1	ECO:0000255|PROSITE-ProRule:PRU00176	mRNA binding ; RNA transmembrane transporter activity
2.41561e-06	U	851.336	GGGGNFGPGPGSNFR	sp|O88569|ROA2_MOUSE	T cells	Percolator	bRP	GgGGNFGPGPGSNFR	MR_AC_KHoefig_180622_Expl2_Tcells_bRP_combined_perc_0.0100_XLs.tsv	231370	36130.4	214	228	GGGGNFGPGPGSNFR	No				DNA polymerase binding ; G-rich strand telomeric DNA binding ; identical protein binding ; miRNA binding ; mRNA 3'-UTR binding ; mRNA CDS binding ; N6-methyladenosine-containing RNA binding ; pre-mRNA intronic binding ; regulatory region RNA binding ; RNA binding ; single-stranded telomeric DNA binding
2.41573e-06	C	942.87	GFGFVDFNSEEDAK	sp|P09405|NUCL_MOUSE	T cells	Percolator	bRP	GfGFVDFNSEEDAK	MR_AC_KHoefig_180622_Expl2_Tcells_bRP_combined_perc_0.0100_XLs.tsv	282468	43790.3	608	621	GFGFVDFNSEEDAK	Yes	RRM 4	RRM 4	ECO:0000255|PROSITE-ProRule:PRU00176	calcium ion binding ; DNA-binding transcription factor binding ; DNA topoisomerase binding ; ErbB-4 class receptor binding ; histone binding ; identical protein binding ; laminin binding ; mRNA 5'-UTR binding ; protein C-terminus binding ; RNA binding ; rRNA primary transcript binding ; selenocysteine insertion sequence binding ; sequence-specific DNA binding ; signaling receptor binding ; single…
2.41791e-06	UU	1028.91	LGSTVFVANLDYK	sp|Q9D0E1|HNRPM_MOUSE	T cells	Percolator	TiO2	LGSTVfVANLDYK	MR_AC_KHoefig_180622_Expl2_Tcells_Si_C18_TiO2_perc_0.0100_XLs.tsv	22848	3327.39	201	213	LGSTVFVANLDYK	Partially	RRM 2	RRM 2	ECO:0000255|PROSITE-ProRule:PRU00176	calcium-dependent protein binding ; mRNA binding ; protein antigen binding ; protein domain specific binding
2.41851e-06	U	1100.48	LFVGNLPPDITEEEM(Oxidation)R	sp|Q99K48|NONO_MOUSE	T cells	Percolator	Si	LfVGNLPPDITEEEMR	MR_AC_KHoefig_180622_Expl2_Tcells_Si_C18_perc_0.0100_XLs.tsv	27610	3757.4	78	93	LFVGNLPPDITEEEMR	Yes	RRM 1	RRM 1	ECO:0000255|PROSITE-ProRule:PRU00176	chromatin binding ; DNA binding ; identical protein binding ; RNA binding ; cis-regulatory region sequence-specific DNA binding ; DNA binding ; DNA-binding transcription activator activity ; DNA-binding transcription activator activity, RNA polymerase II-specific ; DNA-binding transcription factor activity ; DNA-binding transcription factor activity, RNA polymerase II-specific ; DNA-binding trans…
2.41976e-06	UU	980.364	GFAFVQYVNER	sp|Q9Z204|HNRPC_MOUSE	Thymocytes	Percolator	TiO2	GFAFVQYVNER	MR_AC_KHoefig_180622_Expl2_thymo_Si_C18_TiO2_perc_0.0100_XLs.tsv	20695	3212.67	51	61	GFAFVQYVNER	Yes	RRM	RRM	ECO:0000255|PROSITE-ProRule:PRU00176	deaminase binding ; enzyme inhibitor activity ; identical protein binding ; mRNA 3'-UTR binding ; mRNA binding ; N6-methyladenosine-containing RNA binding ; poly(U) RNA binding ; protein domain specific binding ; ribonucleoprotein complex binding ; RNA binding ; telomerase RNA binding
2.42042e-06	UU	980.364	GFAFVQYVNER	sp|Q9Z204|HNRPC_MOUSE	T cells	Percolator	bRP	GFAfVQYVNER	MR_AC_KHoefig_180622_Expl2_Tcells_bRP_combined_perc_0.0100_XLs.tsv	213293	33302.8	51	61	GFAFVQYVNER	Yes	RRM	RRM	ECO:0000255|PROSITE-ProRule:PRU00176	deaminase binding ; enzyme inhibitor activity ; identical protein binding ; mRNA 3'-UTR binding ; mRNA binding ; N6-methyladenosine-containing RNA binding ; poly(U) RNA binding ; protein domain specific binding ; ribonucleoprotein complex binding ; RNA binding ; telomerase RNA binding
2.42465e-06	U	943.362	GFGFVDFNSEEDAK	sp|P09405|NUCL_MOUSE	T cells	Percolator	bRP	GfGFVDFNSEEDAK	MR_AC_KHoefig_180622_Expl2_Tcells_bRP_combined_perc_0.0100_XLs.tsv	123212	19267	608	621	GFGFVDFNSEEDAK	Yes	RRM 4	RRM 4	ECO:0000255|PROSITE-ProRule:PRU00176	calcium ion binding ; DNA-binding transcription factor binding ; DNA topoisomerase binding ; ErbB-4 class receptor binding ; histone binding ; identical protein binding ; laminin binding ; mRNA 5'-UTR binding ; protein C-terminus binding ; RNA binding ; rRNA primary transcript binding ; selenocysteine insertion sequence binding ; sequence-specific DNA binding ; signaling receptor binding ; single…
2.42838e-06	U	872.331	NGYGFVEFEDSR	sp|Q3TWW8|SRSF6_MOUSE	T cells	Percolator	bRP	NGYGfVEFEDSR	MR_AC_KHoefig_180622_Expl2_Tcells_bRP_combined_perc_0.0100_XLs.tsv	280345	43495.7	35	46	NGYGFVEFEDSR	Yes	RRM 1	RRM 1	ECO:0000255|PROSITE-ProRule:PRU00176	mRNA binding ; pre-mRNA binding ; RNA binding
2.42923e-06	UU	980.364	GFAFVQYVNER	sp|Q9Z204|HNRPC_MOUSE	T cells	Percolator	bRP	GFAfVQYVNER	MR_AC_KHoefig_180622_Expl2_Tcells_bRP_combined_perc_0.0100_XLs.tsv	235420	36694.6	51	61	GFAFVQYVNER	Yes	RRM	RRM	ECO:0000255|PROSITE-ProRule:PRU00176	deaminase binding ; enzyme inhibitor activity ; identical protein binding ; mRNA 3'-UTR binding ; mRNA binding ; N6-methyladenosine-containing RNA binding ; poly(U) RNA binding ; protein domain specific binding ; ribonucleoprotein complex binding ; RNA binding ; telomerase RNA binding
2.43302e-06	U	880.395	LFIGGLNTETNEK	sp|Q91VM5|RMXL1_MOUSE, sp|Q9WV02|RBMX_MOUSE	T cells	Percolator	bRP	LfIGGLNTETNEK	MR_AC_KHoefig_180622_Expl2_Tcells_bRP_combined_perc_0.0100_XLs.tsv	234943	36628.4	10; 10	22; 22	LFIGGLNTETNEK	Yes...Yes	RRM...RRM	RRM	ECO:0000255|PROSITE-ProRule:PRU00176...ECO:0000255|PROSITE-ProRule:PRU00176	chromatin binding ; mRNA binding ; RNA binding ; RNA polymerase II cis-regulatory region sequence-specific DNA binding
2.43322e-06	U	942.407	PASPATETVPAFSER	sp|Q78PY7|SND1_MOUSE	T cells	Percolator	bRP	PASpATETVPAFSER	MR_AC_KHoefig_180622_Expl2_Tcells_bRP_combined_perc_0.0100_XLs.tsv	7294	1215.93	424	438	PASPATETVPAFSER	Yes	TNase-like 3	TNase-like 3	ECO:0000255|PROSITE-ProRule:PRU00272	endonuclease activity ; endoribonuclease activity ; nuclease activity ; RISC complex binding ; RNA binding ; NF-kappaB binding ; RNA polymerase II-specific DNA-binding transcription factor binding ; transcription coactivator activity ; transcription coregulator activity
2.43335e-06	U	805.859	EDVFVHQTAIK	sp|P62960|YBOX1_MOUSE, sp|Q9JKB3|YBOX3_MOUSE, sp|Q9Z2C8|YBOX2_MOUSE	T cells	Percolator	bRP	EDVfVHQTAIK	MR_AC_KHoefig_180622_Expl2_Tcells_bRP_combined_perc_0.0100_XLs.tsv	277987	43162	80; 106; 119	90; 116; 129	EDVFVHQTAIK	No...No...No				C5-methylcytidine-containing RNA binding ; chromatin binding ; GTPase binding ; miRNA binding ; mRNA binding ; nucleic acid binding ; p53 binding ; RNA binding ; sequence-specific DNA binding ; sequence-specific double-stranded DNA binding ; single-stranded DNA binding
2.43405e-06	U	805.859	EDVFVHQTAIK	sp|P62960|YBOX1_MOUSE, sp|Q9JKB3|YBOX3_MOUSE, sp|Q9Z2C8|YBOX2_MOUSE	T cells	Percolator	bRP	EDVfVHQTAIK	MR_AC_KHoefig_180622_Expl2_Tcells_bRP_combined_perc_0.0100_XLs.tsv	278737	43270.1	80; 106; 119	90; 116; 129	EDVFVHQTAIK	No...No...No				C5-methylcytidine-containing RNA binding ; chromatin binding ; GTPase binding ; miRNA binding ; mRNA binding ; nucleic acid binding ; p53 binding ; RNA binding ; sequence-specific DNA binding ; sequence-specific double-stranded DNA binding ; single-stranded DNA binding
2.43571e-06	U	880.393	LFIGGLNTETNEK	sp|Q91VM5|RMXL1_MOUSE, sp|Q9WV02|RBMX_MOUSE	T cells	Percolator	TiO2	LfIGGLNTETNEK	MR_AC_KHoefig_180622_Expl2_Tcells_Si_C18_TiO2_perc_0.0100_XLs.tsv	20220	2956.21	10; 10	22; 22	LFIGGLNTETNEK	Yes...Yes	RRM...RRM	RRM	ECO:0000255|PROSITE-ProRule:PRU00176...ECO:0000255|PROSITE-ProRule:PRU00176	chromatin binding ; mRNA binding ; RNA binding ; RNA polymerase II cis-regulatory region sequence-specific DNA binding
2.43907e-06	AU	1107.89	GFGFVDFNSEEDAK	sp|P09405|NUCL_MOUSE	T cells	Percolator	bRP	GFGFVDFNsEEDAK	MR_AC_KHoefig_180622_Expl2_Tcells_bRP_combined_perc_0.0100_XLs.tsv	11840	1841.42	608	621	GFGFVDFNSEEDAK	Yes	RRM 4	RRM 4	ECO:0000255|PROSITE-ProRule:PRU00176	calcium ion binding ; DNA-binding transcription factor binding ; DNA topoisomerase binding ; ErbB-4 class receptor binding ; histone binding ; identical protein binding ; laminin binding ; mRNA 5'-UTR binding ; protein C-terminus binding ; RNA binding ; rRNA primary transcript binding ; selenocysteine insertion sequence binding ; sequence-specific DNA binding ; signaling receptor binding ; single…
2.4399e-06	U	812.322	GFGFVEFEDPR	sp|O35326|SRSF5_MOUSE	T cells	Percolator	bRP	GfGFVEFEDPR	MR_AC_KHoefig_180622_Expl2_Tcells_bRP_combined_perc_0.0100_XLs.tsv	214176	33426.9	38	48	GFGFVEFEDPR	Yes	RRM 1	RRM 1	ECO:0000255|PROSITE-ProRule:PRU00176	mRNA binding ; protein kinase B binding ; RNA binding ; RS domain binding
2.43993e-06	UU	974.345	GYAFVQYANER	sp|Q64012|RALY_MOUSE	T cells	Percolator	TiO2	GYAfVQYANER	MR_AC_KHoefig_180622_Expl2_Tcells_Si_C18_TiO2_perc_0.0100_XLs.tsv	16708	2466.59	56	66	GYAFVQYANER	Yes	RRM	RRM	ECO:0000255|PROSITE-ProRule:PRU00176	RNA binding ; transcription coregulator activity ; identical protein binding ; metal ion binding ; RNA binding ; transcription coregulator activity
2.44118e-06	UU	980.364	GFAFVQYVNER	sp|Q9Z204|HNRPC_MOUSE	T cells	Percolator	TiO2	GFAfVQYVNER	MR_AC_KHoefig_180622_Expl2_Tcells_Si_C18_TiO2_perc_0.0100_XLs.tsv	22187	3234.69	51	61	GFAFVQYVNER	Yes	RRM	RRM	ECO:0000255|PROSITE-ProRule:PRU00176	deaminase binding ; enzyme inhibitor activity ; identical protein binding ; mRNA 3'-UTR binding ; mRNA binding ; N6-methyladenosine-containing RNA binding ; poly(U) RNA binding ; protein domain specific binding ; ribonucleoprotein complex binding ; RNA binding ; telomerase RNA binding
2.44131e-06	UU	1253.49	LFVGNLPPDITEEEM(Oxidation)R	sp|Q99K48|NONO_MOUSE	T cells	Percolator	Si	LFVGNlPPDITEEEMR	MR_AC_KHoefig_180622_Expl2_Tcells_Si_C18_perc_0.0100_XLs.tsv	29410	3999.87	78	93	LFVGNLPPDITEEEMR	Yes	RRM 1	RRM 1	ECO:0000255|PROSITE-ProRule:PRU00176	chromatin binding ; DNA binding ; identical protein binding ; RNA binding ; cis-regulatory region sequence-specific DNA binding ; DNA binding ; DNA-binding transcription activator activity ; DNA-binding transcription activator activity, RNA polymerase II-specific ; DNA-binding transcription factor activity ; DNA-binding transcription factor activity, RNA polymerase II-specific ; DNA-binding trans…
2.44428e-06	U	1015.45	VFVGGLSPDTSEEQIK	sp|Q9Z130|HNRDL_MOUSE	T cells	Percolator	bRP	VfVGGLSPDTSEEQIK	MR_AC_KHoefig_180622_Expl2_Tcells_bRP_combined_perc_0.0100_XLs.tsv	212165	33144.1	116	131	VFVGGLSPDTSEEQIK	Yes	RRM 2	RRM 2	ECO:0000255|PROSITE-ProRule:PRU00176	DNA binding ; double-stranded DNA binding ; poly(A) binding ; poly(G) binding ; RNA binding ; single-stranded DNA binding
2.44489e-06	UU	1026.89	NLSFNITEDELK	sp|P09405|NUCL_MOUSE	T cells	Percolator	TiO2	NLsFNITEDELK	MR_AC_KHoefig_180622_Expl2_Tcells_Si_C18_TiO2_perc_0.0100_XLs.tsv	21773	3175.88	401	412	NLSFNITEDELK	Yes	RRM 2	RRM 2	ECO:0000255|PROSITE-ProRule:PRU00176	calcium ion binding ; DNA-binding transcription factor binding ; DNA topoisomerase binding ; ErbB-4 class receptor binding ; histone binding ; identical protein binding ; laminin binding ; mRNA 5'-UTR binding ; protein C-terminus binding ; RNA binding ; rRNA primary transcript binding ; selenocysteine insertion sequence binding ; sequence-specific DNA binding ; signaling receptor binding ; single…
2.44523e-06	UU	980.363	GFAFVQYVNER	sp|Q9Z204|HNRPC_MOUSE	Thymocytes	Percolator	TiO2	gFAFVQYVNER	MR_AC_KHoefig_180622_Expl2_thymo_Si_C18_TiO2_perc_0.0100_XLs.tsv	21043	3262.07	51	61	GFAFVQYVNER	Yes	RRM	RRM	ECO:0000255|PROSITE-ProRule:PRU00176	deaminase binding ; enzyme inhibitor activity ; identical protein binding ; mRNA 3'-UTR binding ; mRNA binding ; N6-methyladenosine-containing RNA binding ; poly(U) RNA binding ; protein domain specific binding ; ribonucleoprotein complex binding ; RNA binding ; telomerase RNA binding
2.44614e-06	U	805.859	EDVFVHQTAIK	sp|P62960|YBOX1_MOUSE, sp|Q9JKB3|YBOX3_MOUSE, sp|Q9Z2C8|YBOX2_MOUSE	T cells	Percolator	bRP	EDVfVHQTAIK	MR_AC_KHoefig_180622_Expl2_Tcells_bRP_combined_perc_0.0100_XLs.tsv	8178	1336.13	80; 106; 119	90; 116; 129	EDVFVHQTAIK	No...No...No				C5-methylcytidine-containing RNA binding ; chromatin binding ; GTPase binding ; miRNA binding ; mRNA binding ; nucleic acid binding ; p53 binding ; RNA binding ; sequence-specific DNA binding ; sequence-specific double-stranded DNA binding ; single-stranded DNA binding
2.44625e-06	U	1061.98	LFIGGLSFETTEESLR	sp|O88569|ROA2_MOUSE	T cells	Percolator	Si	LFIGGLSfETTEESLR	MR_AC_KHoefig_180622_Expl2_Tcells_Si_C18_perc_0.0100_XLs.tsv	31709	4315.65	23	38	LFIGGLSFETTEESLR	Yes	RRM 1	RRM 1	ECO:0000255|PROSITE-ProRule:PRU00176	DNA polymerase binding ; G-rich strand telomeric DNA binding ; identical protein binding ; miRNA binding ; mRNA 3'-UTR binding ; mRNA CDS binding ; N6-methyladenosine-containing RNA binding ; pre-mRNA intronic binding ; regulatory region RNA binding ; RNA binding ; single-stranded telomeric DNA binding
2.44634e-06	UU	1253.49	LFVGNLPPDITEEEM(Oxidation)R	sp|Q99K48|NONO_MOUSE	T cells	Percolator	Si	LFVgNLPPDITEEEMR	MR_AC_KHoefig_180622_Expl2_Tcells_Si_C18_perc_0.0100_XLs.tsv	29292	3984.02	78	93	LFVGNLPPDITEEEMR	Yes	RRM 1	RRM 1	ECO:0000255|PROSITE-ProRule:PRU00176	chromatin binding ; DNA binding ; identical protein binding ; RNA binding ; cis-regulatory region sequence-specific DNA binding ; DNA binding ; DNA-binding transcription activator activity ; DNA-binding transcription activator activity, RNA polymerase II-specific ; DNA-binding transcription factor activity ; DNA-binding transcription factor activity, RNA polymerase II-specific ; DNA-binding trans…
2.44695e-06	UU	1028.91	LGSTVFVANLDYK	sp|Q9D0E1|HNRPM_MOUSE	T cells	Percolator	bRP	LgSTVFVANLDYK	MR_AC_KHoefig_180622_Expl2_Tcells_bRP_combined_perc_0.0100_XLs.tsv	236808	36890.3	201	213	LGSTVFVANLDYK	Partially	RRM 2	RRM 2	ECO:0000255|PROSITE-ProRule:PRU00176	calcium-dependent protein binding ; mRNA binding ; protein antigen binding ; protein domain specific binding
2.44702e-06	UU	797.289	M(Oxidation)FVGQIPR	sp|Q9Z0H4|CELF2_MOUSE	Thymocytes	Percolator	bRP	MfVGQIPR	MR_AC_KHoefig_180622_Expl2_thymo_bRP_combined_perc_0.0100_XLs.tsv	186904	29292.4	42	49	MFVGQIPR	Yes	RRM 1	RRM 1	ECO:0000255|PROSITE-ProRule:PRU00176	mRNA 3'-UTR binding ; mRNA binding ; pre-mRNA binding ; RNA binding
2.44738e-06	UU	1004.35	GGGGNFGPGPGSNFR	sp|O88569|ROA2_MOUSE	T cells	Percolator	bRP	GGGGNFGPGPGSNfR	MR_AC_KHoefig_180622_Expl2_Tcells_bRP_combined_perc_0.0100_XLs.tsv	7538	1249.49	214	228	GGGGNFGPGPGSNFR	No				DNA polymerase binding ; G-rich strand telomeric DNA binding ; identical protein binding ; miRNA binding ; mRNA 3'-UTR binding ; mRNA CDS binding ; N6-methyladenosine-containing RNA binding ; pre-mRNA intronic binding ; regulatory region RNA binding ; RNA binding ; single-stranded telomeric DNA binding
2.44759e-06	U	1100.48	LFVGNLPPDITEEEM(Oxidation)R	sp|Q99K48|NONO_MOUSE	T cells	Percolator	Si	LfVGNLPPDITEEEMR	MR_AC_KHoefig_180622_Expl2_Tcells_Si_C18_perc_0.0100_XLs.tsv	28614	3892.75	78	93	LFVGNLPPDITEEEMR	Yes	RRM 1	RRM 1	ECO:0000255|PROSITE-ProRule:PRU00176	chromatin binding ; DNA binding ; identical protein binding ; RNA binding ; cis-regulatory region sequence-specific DNA binding ; DNA binding ; DNA-binding transcription activator activity ; DNA-binding transcription activator activity, RNA polymerase II-specific ; DNA-binding transcription factor activity ; DNA-binding transcription factor activity, RNA polymerase II-specific ; DNA-binding trans…
2.44989e-06	U	524.236	VAYISFGPHAGK	sp|Q9CR57|RL14_MOUSE	T cells	Percolator	TiO2	VAYISfGPHAGK	MR_AC_KHoefig_180622_Expl2_Tcells_Si_C18_TiO2_perc_0.0100_XLs.tsv	11481	1782.45	12	23	VAYISFGPHAGK	No				RNA binding ; structural constituent of ribosome
2.45016e-06	U	805.859	EDVFVHQTAIK	sp|P62960|YBOX1_MOUSE, sp|Q9JKB3|YBOX3_MOUSE, sp|Q9Z2C8|YBOX2_MOUSE	T cells	Percolator	bRP	EDVfVHQTAIK	MR_AC_KHoefig_180622_Expl2_Tcells_bRP_combined_perc_0.0100_XLs.tsv	96414	15163.1	80; 106; 119	90; 116; 129	EDVFVHQTAIK	No...No...No				C5-methylcytidine-containing RNA binding ; chromatin binding ; GTPase binding ; miRNA binding ; mRNA binding ; nucleic acid binding ; p53 binding ; RNA binding ; sequence-specific DNA binding ; sequence-specific double-stranded DNA binding ; single-stranded DNA binding
2.4502e-06	UU	1096.38	GFGFVDFNSEEDAK	sp|P09405|NUCL_MOUSE	T cells	Percolator	bRP	GFGfVDFNSEEDAK	MR_AC_KHoefig_180622_Expl2_Tcells_bRP_combined_perc_0.0100_XLs.tsv	283670	43960.3	608	621	GFGFVDFNSEEDAK	Yes	RRM 4	RRM 4	ECO:0000255|PROSITE-ProRule:PRU00176	calcium ion binding ; DNA-binding transcription factor binding ; DNA topoisomerase binding ; ErbB-4 class receptor binding ; histone binding ; identical protein binding ; laminin binding ; mRNA 5'-UTR binding ; protein C-terminus binding ; RNA binding ; rRNA primary transcript binding ; selenocysteine insertion sequence binding ; sequence-specific DNA binding ; signaling receptor binding ; single…
2.45076e-06	UU	980.364	GFAFVQYVNER	sp|Q9Z204|HNRPC_MOUSE	Thymocytes	Percolator	bRP	GFAfVQYVNER	MR_AC_KHoefig_180622_Expl2_thymo_bRP_combined_perc_0.0100_XLs.tsv	258850	40247.9	51	61	GFAFVQYVNER	Yes	RRM	RRM	ECO:0000255|PROSITE-ProRule:PRU00176	deaminase binding ; enzyme inhibitor activity ; identical protein binding ; mRNA 3'-UTR binding ; mRNA binding ; N6-methyladenosine-containing RNA binding ; poly(U) RNA binding ; protein domain specific binding ; ribonucleoprotein complex binding ; RNA binding ; telomerase RNA binding
2.45689e-06	U	873.878	NLSFNITEDELK	sp|P09405|NUCL_MOUSE	T cells	Percolator	bRP	NLSfNITEDELK	MR_AC_KHoefig_180622_Expl2_Tcells_bRP_combined_perc_0.0100_XLs.tsv	11437	1785.48	401	412	NLSFNITEDELK	Yes	RRM 2	RRM 2	ECO:0000255|PROSITE-ProRule:PRU00176	calcium ion binding ; DNA-binding transcription factor binding ; DNA topoisomerase binding ; ErbB-4 class receptor binding ; histone binding ; identical protein binding ; laminin binding ; mRNA 5'-UTR binding ; protein C-terminus binding ; RNA binding ; rRNA primary transcript binding ; selenocysteine insertion sequence binding ; sequence-specific DNA binding ; signaling receptor binding ; single…
2.45726e-06	U	872.331	NGYGFVEFEDSR	sp|Q3TWW8|SRSF6_MOUSE	Thymocytes	Percolator	bRP	NGYGfVEFEDSR	MR_AC_KHoefig_180622_Expl2_thymo_bRP_combined_perc_0.0100_XLs.tsv	10268	1668.66	35	46	NGYGFVEFEDSR	Yes	RRM 1	RRM 1	ECO:0000255|PROSITE-ProRule:PRU00176	mRNA binding ; pre-mRNA binding ; RNA binding
2.45745e-06	UUU	1133.38	GFAFVQYVNER	sp|Q9Z204|HNRPC_MOUSE	T cells	Percolator	bRP	GFAFvQYVNER	MR_AC_KHoefig_180622_Expl2_Tcells_bRP_combined_perc_0.0100_XLs.tsv	213442	33323.8	51	61	GFAFVQYVNER	Yes	RRM	RRM	ECO:0000255|PROSITE-ProRule:PRU00176	deaminase binding ; enzyme inhibitor activity ; identical protein binding ; mRNA 3'-UTR binding ; mRNA binding ; N6-methyladenosine-containing RNA binding ; poly(U) RNA binding ; protein domain specific binding ; ribonucleoprotein complex binding ; RNA binding ; telomerase RNA binding
2.45815e-06	U	805.859	EDVFVHQTAIK	sp|P62960|YBOX1_MOUSE, sp|Q9JKB3|YBOX3_MOUSE, sp|Q9Z2C8|YBOX2_MOUSE	T cells	Percolator	bRP	EDVfVHQTAIK	MR_AC_KHoefig_180622_Expl2_Tcells_bRP_combined_perc_0.0100_XLs.tsv	277583	43108.4	80; 106; 119	90; 116; 129	EDVFVHQTAIK	No...No...No				C5-methylcytidine-containing RNA binding ; chromatin binding ; GTPase binding ; miRNA binding ; mRNA binding ; nucleic acid binding ; p53 binding ; RNA binding ; sequence-specific DNA binding ; sequence-specific double-stranded DNA binding ; single-stranded DNA binding
2.45881e-06	UU	980.362	GFAFVQYVNER	sp|Q9Z204|HNRPC_MOUSE	Thymocytes	Percolator	TiO2	GFAFVQYVNER	MR_AC_KHoefig_180622_Expl2_thymo_Si_C18_TiO2_perc_0.0100_XLs.tsv	22023	3400.42	51	61	GFAFVQYVNER	Yes	RRM	RRM	ECO:0000255|PROSITE-ProRule:PRU00176	deaminase binding ; enzyme inhibitor activity ; identical protein binding ; mRNA 3'-UTR binding ; mRNA binding ; N6-methyladenosine-containing RNA binding ; poly(U) RNA binding ; protein domain specific binding ; ribonucleoprotein complex binding ; RNA binding ; telomerase RNA binding
2.45974e-06	UU	980.364	GFAFVQYVNER	sp|Q9Z204|HNRPC_MOUSE	Thymocytes	Percolator	bRP	GFAfVQYVNER	MR_AC_KHoefig_180622_Expl2_thymo_bRP_combined_perc_0.0100_XLs.tsv	212431	33188.1	51	61	GFAFVQYVNER	Yes	RRM	RRM	ECO:0000255|PROSITE-ProRule:PRU00176	deaminase binding ; enzyme inhibitor activity ; identical protein binding ; mRNA 3'-UTR binding ; mRNA binding ; N6-methyladenosine-containing RNA binding ; poly(U) RNA binding ; protein domain specific binding ; ribonucleoprotein complex binding ; RNA binding ; telomerase RNA binding
2.46387e-06	UU	1067.42	IFVGGLNPEATEEK	sp|Q99020|ROAA_MOUSE	T cells	Percolator	bRP	IFvGGLNPEATEEK	MR_AC_KHoefig_180622_Expl2_Tcells_bRP_combined_perc_0.0100_XLs.tsv	280922	43575.4	161	174	IFVGGLNPEATEEK	Yes	RRM 2	RRM 2	ECO:0000255|PROSITE-ProRule:PRU00176	DNA binding ; RNA binding
2.46505e-06	UU	1207.99	LFIGGLSFETTDESLR	sp|P49312|ROA1_MOUSE	T cells	Percolator	Si	LFIGGLsFETTDESLR	MR_AC_KHoefig_180622_Expl2_Tcells_Si_C18_perc_0.0100_XLs.tsv	33073	4501.93	16	31	LFIGGLSFETTDESLR	Yes	RRM 1	RRM 1	ECO:0000255|PROSITE-ProRule:PRU00176	DNA/DNA annealing activity ; G-rich strand telomeric DNA binding ; identical protein binding ; miRNA binding ; mRNA 3'-UTR binding ; mRNA binding ; pre-mRNA binding ; protein domain specific binding ; RNA binding ; RNA strand annealing activity ; sequence-specific mRNA binding ; single-stranded DNA binding ; single-stranded RNA binding ; telomeric repeat-containing RNA binding
2.4654e-06	C	628.916	GFGFVDFNSEEDAK	sp|P09405|NUCL_MOUSE	T cells	Percolator	bRP	GFGFVDFNSEEDAk	MR_AC_KHoefig_180622_Expl2_Tcells_bRP_combined_perc_0.0100_XLs.tsv	281750	43690.7	608	621	GFGFVDFNSEEDAK	Yes	RRM 4	RRM 4	ECO:0000255|PROSITE-ProRule:PRU00176	calcium ion binding ; DNA-binding transcription factor binding ; DNA topoisomerase binding ; ErbB-4 class receptor binding ; histone binding ; identical protein binding ; laminin binding ; mRNA 5'-UTR binding ; protein C-terminus binding ; RNA binding ; rRNA primary transcript binding ; selenocysteine insertion sequence binding ; sequence-specific DNA binding ; signaling receptor binding ; single…
2.46728e-06	UU	952.909	VFIGNLNTAVVK	sp|Q64012|RALY_MOUSE	T cells	Percolator	TiO2	VfIGNLNTAVVK	MR_AC_KHoefig_180622_Expl2_Tcells_Si_C18_TiO2_perc_0.0100_XLs.tsv	25468	3694.48	23	34	VFIGNLNTAVVK	Yes	RRM	RRM	ECO:0000255|PROSITE-ProRule:PRU00176	RNA binding ; transcription coregulator activity ; identical protein binding ; metal ion binding ; RNA binding ; transcription coregulator activity
2.46863e-06	UU	1200.98	LFIGGLSFETTDDSLR	sp|Q8BG05|ROA3_MOUSE	T cells	Percolator	Si	LFIGGLsFETTDDSLR	MR_AC_KHoefig_180622_Expl2_Tcells_Si_C18_perc_0.0100_XLs.tsv	33918	4617.31	37	52	LFIGGLSFETTDDSLR	Yes	RRM 1	RRM 1	ECO:0000255|PROSITE-ProRule:PRU00176	mRNA binding ; RNA transmembrane transporter activity
2.47174e-06	CU	958.38	EDVFVHQTAIK	sp|P62960|YBOX1_MOUSE, sp|Q9JKB3|YBOX3_MOUSE, sp|Q9Z2C8|YBOX2_MOUSE	T cells	Percolator	bRP	EDVfVHQTAIK	MR_AC_KHoefig_180622_Expl2_Tcells_bRP_combined_perc_0.0100_XLs.tsv	278898	43292.5	80; 106; 119	90; 116; 129	EDVFVHQTAIK	No...No...No				C5-methylcytidine-containing RNA binding ; chromatin binding ; GTPase binding ; miRNA binding ; mRNA binding ; nucleic acid binding ; p53 binding ; RNA binding ; sequence-specific DNA binding ; sequence-specific double-stranded DNA binding ; single-stranded DNA binding
2.47185e-06	U	914.406	IFVGGLNPEATEEK	sp|Q99020|ROAA_MOUSE	T cells	Percolator	TiO2	IfVGGLNPEATEEK	MR_AC_KHoefig_180622_Expl2_Tcells_Si_C18_TiO2_perc_0.0100_XLs.tsv	19949	2916.99	161	174	IFVGGLNPEATEEK	Yes	RRM 2	RRM 2	ECO:0000255|PROSITE-ProRule:PRU00176	DNA binding ; RNA binding
2.47231e-06	UU	974.344	GYAFVQYANER	sp|Q64012|RALY_MOUSE	T cells	Percolator	TiO2	GYAfVQYANER	MR_AC_KHoefig_180622_Expl2_Tcells_Si_C18_TiO2_perc_0.0100_XLs.tsv	15504	2306.35	56	66	GYAFVQYANER	Yes	RRM	RRM	ECO:0000255|PROSITE-ProRule:PRU00176	RNA binding ; transcription coregulator activity ; identical protein binding ; metal ion binding ; RNA binding ; transcription coregulator activity
2.47285e-06	U	805.859	EDVFVHQTAIK	sp|P62960|YBOX1_MOUSE, sp|Q9JKB3|YBOX3_MOUSE, sp|Q9Z2C8|YBOX2_MOUSE	T cells	Percolator	bRP	EDVfVHQTAIK	MR_AC_KHoefig_180622_Expl2_Tcells_bRP_combined_perc_0.0100_XLs.tsv	278896	43292.2	80; 106; 119	90; 116; 129	EDVFVHQTAIK	No...No...No				C5-methylcytidine-containing RNA binding ; chromatin binding ; GTPase binding ; miRNA binding ; mRNA binding ; nucleic acid binding ; p53 binding ; RNA binding ; sequence-specific DNA binding ; sequence-specific double-stranded DNA binding ; single-stranded DNA binding
2.47308e-06	U	914.406	IFVGGLNPEATEEK	sp|Q99020|ROAA_MOUSE	T cells	Percolator	Si	IfVGGLNPEATEEK	MR_AC_KHoefig_180622_Expl2_Tcells_Si_C18_perc_0.0100_XLs.tsv	21310	2933.4	161	174	IFVGGLNPEATEEK	Yes	RRM 2	RRM 2	ECO:0000255|PROSITE-ProRule:PRU00176	DNA binding ; RNA binding
2.47419e-06	UU	980.363	GFAFVQYVNER	sp|Q9Z204|HNRPC_MOUSE	Thymocytes	Percolator	bRP	GFAfVQYVNER	MR_AC_KHoefig_180622_Expl2_thymo_bRP_combined_perc_0.0100_XLs.tsv	258767	40236.2	51	61	GFAFVQYVNER	Yes	RRM	RRM	ECO:0000255|PROSITE-ProRule:PRU00176	deaminase binding ; enzyme inhibitor activity ; identical protein binding ; mRNA 3'-UTR binding ; mRNA binding ; N6-methyladenosine-containing RNA binding ; poly(U) RNA binding ; protein domain specific binding ; ribonucleoprotein complex binding ; RNA binding ; telomerase RNA binding
2.47463e-06	UU	1253.49	LFVGNLPPDITEEEM(Oxidation)R	sp|Q99K48|NONO_MOUSE	T cells	Percolator	Si	LFVGNlPPDITEEEMR	MR_AC_KHoefig_180622_Expl2_Tcells_Si_C18_perc_0.0100_XLs.tsv	29767	4048.21	78	93	LFVGNLPPDITEEEMR	Yes	RRM 1	RRM 1	ECO:0000255|PROSITE-ProRule:PRU00176	chromatin binding ; DNA binding ; identical protein binding ; RNA binding ; cis-regulatory region sequence-specific DNA binding ; DNA binding ; DNA-binding transcription activator activity ; DNA-binding transcription activator activity, RNA polymerase II-specific ; DNA-binding transcription factor activity ; DNA-binding transcription factor activity, RNA polymerase II-specific ; DNA-binding trans…
2.47577e-06	UU	1026.89	NLSFNITEDELK	sp|P09405|NUCL_MOUSE	Thymocytes	Percolator	bRP	NLsFNITEDELK	MR_AC_KHoefig_180622_Expl2_thymo_bRP_combined_perc_0.0100_XLs.tsv	11774	1883.82	401	412	NLSFNITEDELK	Yes	RRM 2	RRM 2	ECO:0000255|PROSITE-ProRule:PRU00176	calcium ion binding ; DNA-binding transcription factor binding ; DNA topoisomerase binding ; ErbB-4 class receptor binding ; histone binding ; identical protein binding ; laminin binding ; mRNA 5'-UTR binding ; protein C-terminus binding ; RNA binding ; rRNA primary transcript binding ; selenocysteine insertion sequence binding ; sequence-specific DNA binding ; signaling receptor binding ; single…
2.47808e-06	U	834.338	M(Oxidation)FVGGLSWDTSK	sp|Q99020|ROAA_MOUSE	T cells	Percolator	bRP	MfVGGLSWDTSK	MR_AC_KHoefig_180622_Expl2_Tcells_bRP_combined_perc_0.0100_XLs.tsv	34721	5404.1	77	88	MFVGGLSWDTSK	Yes	RRM 1	RRM 1	ECO:0000255|PROSITE-ProRule:PRU00176	DNA binding ; RNA binding
2.47824e-06	UU	974.345	GYAFVQYANER	sp|Q64012|RALY_MOUSE	T cells	Percolator	TiO2	GYAfVQYANER	MR_AC_KHoefig_180622_Expl2_Tcells_Si_C18_TiO2_perc_0.0100_XLs.tsv	16972	2501.57	56	66	GYAFVQYANER	Yes	RRM	RRM	ECO:0000255|PROSITE-ProRule:PRU00176	RNA binding ; transcription coregulator activity ; identical protein binding ; metal ion binding ; RNA binding ; transcription coregulator activity
2.47877e-06	U	914.406	IFVGGLNPEATEEK	sp|Q99020|ROAA_MOUSE	T cells	Percolator	Si	IfVGGLNPEATEEK	MR_AC_KHoefig_180622_Expl2_Tcells_Si_C18_perc_0.0100_XLs.tsv	21396	2944.23	161	174	IFVGGLNPEATEEK	Yes	RRM 2	RRM 2	ECO:0000255|PROSITE-ProRule:PRU00176	DNA binding ; RNA binding
2.47884e-06	CU	1095.88	GFGFVDFNSEEDAK	sp|P09405|NUCL_MOUSE	T cells	Percolator	bRP	GFgFVDFNSEEDAK	MR_AC_KHoefig_180622_Expl2_Tcells_bRP_combined_perc_0.0100_XLs.tsv	281474	43652.2	608	621	GFGFVDFNSEEDAK	Yes	RRM 4	RRM 4	ECO:0000255|PROSITE-ProRule:PRU00176	calcium ion binding ; DNA-binding transcription factor binding ; DNA topoisomerase binding ; ErbB-4 class receptor binding ; histone binding ; identical protein binding ; laminin binding ; mRNA 5'-UTR binding ; protein C-terminus binding ; RNA binding ; rRNA primary transcript binding ; selenocysteine insertion sequence binding ; sequence-specific DNA binding ; signaling receptor binding ; single…
2.47956e-06	U	1061.98	LFIGGLSFETTEESLR	sp|O88569|ROA2_MOUSE	T cells	Percolator	Si	LFIGGLSfETTEESLR	MR_AC_KHoefig_180622_Expl2_Tcells_Si_C18_perc_0.0100_XLs.tsv	31310	4260.73	23	38	LFIGGLSFETTEESLR	Yes	RRM 1	RRM 1	ECO:0000255|PROSITE-ProRule:PRU00176	DNA polymerase binding ; G-rich strand telomeric DNA binding ; identical protein binding ; miRNA binding ; mRNA 3'-UTR binding ; mRNA CDS binding ; N6-methyladenosine-containing RNA binding ; pre-mRNA intronic binding ; regulatory region RNA binding ; RNA binding ; single-stranded telomeric DNA binding
2.47986e-06	UU	980.364	GFAFVQYVNER	sp|Q9Z204|HNRPC_MOUSE	T cells	Percolator	bRP	GFAfVQYVNER	MR_AC_KHoefig_180622_Expl2_Tcells_bRP_combined_perc_0.0100_XLs.tsv	212287	33161.2	51	61	GFAFVQYVNER	Yes	RRM	RRM	ECO:0000255|PROSITE-ProRule:PRU00176	deaminase binding ; enzyme inhibitor activity ; identical protein binding ; mRNA 3'-UTR binding ; mRNA binding ; N6-methyladenosine-containing RNA binding ; poly(U) RNA binding ; protein domain specific binding ; ribonucleoprotein complex binding ; RNA binding ; telomerase RNA binding
2.48125e-06	UUU	1105.92	VFIGNLNTAVVK	sp|Q64012|RALY_MOUSE	T cells	Percolator	TiO2	VfIGNLNTAVVK	MR_AC_KHoefig_180622_Expl2_Tcells_Si_C18_TiO2_perc_0.0100_XLs.tsv	27987	4051.09	23	34	VFIGNLNTAVVK	Yes	RRM	RRM	ECO:0000255|PROSITE-ProRule:PRU00176	RNA binding ; transcription coregulator activity ; identical protein binding ; metal ion binding ; RNA binding ; transcription coregulator activity
2.48204e-06	U	914.405	IFVGGLNPEATEEK	sp|Q99020|ROAA_MOUSE	T cells	Percolator	Si	IfVGGLNPEATEEK	MR_AC_KHoefig_180622_Expl2_Tcells_Si_C18_perc_0.0100_XLs.tsv	20899	2879.82	161	174	IFVGGLNPEATEEK	Yes	RRM 2	RRM 2	ECO:0000255|PROSITE-ProRule:PRU00176	DNA binding ; RNA binding
2.48205e-06	GU	639.252	VAYISFGPHAGK	sp|Q9CR57|RL14_MOUSE	T cells	Percolator	TiO2	VAYISFGPHAGk	MR_AC_KHoefig_180622_Expl2_Tcells_Si_C18_TiO2_perc_0.0100_XLs.tsv	13013	1979.56	12	23	VAYISFGPHAGK	No				RNA binding ; structural constituent of ribosome
2.48596e-06	U	914.407	IFVGGLNPEATEEK	sp|Q99020|ROAA_MOUSE	T cells	Percolator	bRP	IfVGGLNPEATEEK	MR_AC_KHoefig_180622_Expl2_Tcells_bRP_combined_perc_0.0100_XLs.tsv	167235	26152.1	161	174	IFVGGLNPEATEEK	Yes	RRM 2	RRM 2	ECO:0000255|PROSITE-ProRule:PRU00176	DNA binding ; RNA binding
2.48773e-06	GU	1046.4	NLSFNITEDELK	sp|P09405|NUCL_MOUSE	T cells	Percolator	bRP	NLsFNITEDELK	MR_AC_KHoefig_180622_Expl2_Tcells_bRP_combined_perc_0.0100_XLs.tsv	279624	43396.2	401	412	NLSFNITEDELK	Yes	RRM 2	RRM 2	ECO:0000255|PROSITE-ProRule:PRU00176	calcium ion binding ; DNA-binding transcription factor binding ; DNA topoisomerase binding ; ErbB-4 class receptor binding ; histone binding ; identical protein binding ; laminin binding ; mRNA 5'-UTR binding ; protein C-terminus binding ; RNA binding ; rRNA primary transcript binding ; selenocysteine insertion sequence binding ; sequence-specific DNA binding ; signaling receptor binding ; single…
2.4887e-06	UU	1096.38	GFGFVDFNSEEDAK	sp|P09405|NUCL_MOUSE	T cells	Percolator	bRP	GFGfVDFNSEEDAK	MR_AC_KHoefig_180622_Expl2_Tcells_bRP_combined_perc_0.0100_XLs.tsv	282633	43813.4	608	621	GFGFVDFNSEEDAK	Yes	RRM 4	RRM 4	ECO:0000255|PROSITE-ProRule:PRU00176	calcium ion binding ; DNA-binding transcription factor binding ; DNA topoisomerase binding ; ErbB-4 class receptor binding ; histone binding ; identical protein binding ; laminin binding ; mRNA 5'-UTR binding ; protein C-terminus binding ; RNA binding ; rRNA primary transcript binding ; selenocysteine insertion sequence binding ; sequence-specific DNA binding ; signaling receptor binding ; single…
2.48937e-06	U	805.86	EDVFVHQTAIK	sp|P62960|YBOX1_MOUSE, sp|Q9JKB3|YBOX3_MOUSE, sp|Q9Z2C8|YBOX2_MOUSE	T cells	Percolator	bRP	EDVfVHQTAIK	MR_AC_KHoefig_180622_Expl2_Tcells_bRP_combined_perc_0.0100_XLs.tsv	279055	43315.1	80; 106; 119	90; 116; 129	EDVFVHQTAIK	No...No...No				C5-methylcytidine-containing RNA binding ; chromatin binding ; GTPase binding ; miRNA binding ; mRNA binding ; nucleic acid binding ; p53 binding ; RNA binding ; sequence-specific DNA binding ; sequence-specific double-stranded DNA binding ; single-stranded DNA binding
2.49168e-06	UU	1067.42	IFVGGLNPEATEEK	sp|Q99020|ROAA_MOUSE	Thymocytes	Percolator	bRP	IfVGGLNPEATEEK	MR_AC_KHoefig_180622_Expl2_thymo_bRP_combined_perc_0.0100_XLs.tsv	11755	1881.1	161	174	IFVGGLNPEATEEK	Yes	RRM 2	RRM 2	ECO:0000255|PROSITE-ProRule:PRU00176	DNA binding ; RNA binding
2.49173e-06	U	805.859	EDVFVHQTAIK	sp|P62960|YBOX1_MOUSE, sp|Q9JKB3|YBOX3_MOUSE, sp|Q9Z2C8|YBOX2_MOUSE	T cells	Percolator	bRP	EDVfVHQTAIK	MR_AC_KHoefig_180622_Expl2_Tcells_bRP_combined_perc_0.0100_XLs.tsv	96665	15196.8	80; 106; 119	90; 116; 129	EDVFVHQTAIK	No...No...No				C5-methylcytidine-containing RNA binding ; chromatin binding ; GTPase binding ; miRNA binding ; mRNA binding ; nucleic acid binding ; p53 binding ; RNA binding ; sequence-specific DNA binding ; sequence-specific double-stranded DNA binding ; single-stranded DNA binding
2.49234e-06	U	703.785	FNPFVTSDR	sp|P61255|RL26_MOUSE	Thymocytes	Percolator	bRP	FNPFVTsDR	MR_AC_KHoefig_180622_Expl2_thymo_bRP_combined_perc_0.0100_XLs.tsv	187029	29310.3	3	11	FNPFVTSDR	No				mRNA 5'-UTR binding ; RNA binding ; structural constituent of ribosome
2.49252e-06	U	1061.98	LFIGGLSFETTEESLR	sp|O88569|ROA2_MOUSE	T cells	Percolator	Si	LFIGGLSfETTEESLR	MR_AC_KHoefig_180622_Expl2_Tcells_Si_C18_perc_0.0100_XLs.tsv	31161	4240.22	23	38	LFIGGLSFETTEESLR	Yes	RRM 1	RRM 1	ECO:0000255|PROSITE-ProRule:PRU00176	DNA polymerase binding ; G-rich strand telomeric DNA binding ; identical protein binding ; miRNA binding ; mRNA 3'-UTR binding ; mRNA CDS binding ; N6-methyladenosine-containing RNA binding ; pre-mRNA intronic binding ; regulatory region RNA binding ; RNA binding ; single-stranded telomeric DNA binding
2.49273e-06	U	1100.48	LFVGNLPPDITEEEM(Oxidation)R	sp|Q99K48|NONO_MOUSE	T cells	Percolator	Si	LfVGNLPPDITEEEMR	MR_AC_KHoefig_180622_Expl2_Tcells_Si_C18_perc_0.0100_XLs.tsv	27946	3802.55	78	93	LFVGNLPPDITEEEMR	Yes	RRM 1	RRM 1	ECO:0000255|PROSITE-ProRule:PRU00176	chromatin binding ; DNA binding ; identical protein binding ; RNA binding ; cis-regulatory region sequence-specific DNA binding ; DNA binding ; DNA-binding transcription activator activity ; DNA-binding transcription activator activity, RNA polymerase II-specific ; DNA-binding transcription factor activity ; DNA-binding transcription factor activity, RNA polymerase II-specific ; DNA-binding trans…
2.49324e-06	U	805.86	EDVFVHQTAIK	sp|P62960|YBOX1_MOUSE, sp|Q9JKB3|YBOX3_MOUSE, sp|Q9Z2C8|YBOX2_MOUSE	T cells	Percolator	bRP	EDVfVHQTAIK	MR_AC_KHoefig_180622_Expl2_Tcells_bRP_combined_perc_0.0100_XLs.tsv	278655	43259.4	80; 106; 119	90; 116; 129	EDVFVHQTAIK	No...No...No				C5-methylcytidine-containing RNA binding ; chromatin binding ; GTPase binding ; miRNA binding ; mRNA binding ; nucleic acid binding ; p53 binding ; RNA binding ; sequence-specific DNA binding ; sequence-specific double-stranded DNA binding ; single-stranded DNA binding
2.49443e-06	U	1061.98	LFIGGLSFETTEESLR	sp|O88569|ROA2_MOUSE	T cells	Percolator	Si	LFIGGLSfETTEESLR	MR_AC_KHoefig_180622_Expl2_Tcells_Si_C18_perc_0.0100_XLs.tsv	31466	4282.28	23	38	LFIGGLSFETTEESLR	Yes	RRM 1	RRM 1	ECO:0000255|PROSITE-ProRule:PRU00176	DNA polymerase binding ; G-rich strand telomeric DNA binding ; identical protein binding ; miRNA binding ; mRNA 3'-UTR binding ; mRNA CDS binding ; N6-methyladenosine-containing RNA binding ; pre-mRNA intronic binding ; regulatory region RNA binding ; RNA binding ; single-stranded telomeric DNA binding
2.49577e-06	UUU	1133.38	GFAFVQYVNER	sp|Q9Z204|HNRPC_MOUSE	T cells	Percolator	bRP	GFAFVqYVNER	MR_AC_KHoefig_180622_Expl2_Tcells_bRP_combined_perc_0.0100_XLs.tsv	235838	36753	51	61	GFAFVQYVNER	Yes	RRM	RRM	ECO:0000255|PROSITE-ProRule:PRU00176	deaminase binding ; enzyme inhibitor activity ; identical protein binding ; mRNA 3'-UTR binding ; mRNA binding ; N6-methyladenosine-containing RNA binding ; poly(U) RNA binding ; protein domain specific binding ; ribonucleoprotein complex binding ; RNA binding ; telomerase RNA binding
2.49589e-06	UU	653.912	GFAFVQYVNER	sp|Q9Z204|HNRPC_MOUSE	T cells	Percolator	TiO2	GFAfVQYVNER	MR_AC_KHoefig_180622_Expl2_Tcells_Si_C18_TiO2_perc_0.0100_XLs.tsv	22779	3317.87	51	61	GFAFVQYVNER	Yes	RRM	RRM	ECO:0000255|PROSITE-ProRule:PRU00176	deaminase binding ; enzyme inhibitor activity ; identical protein binding ; mRNA 3'-UTR binding ; mRNA binding ; N6-methyladenosine-containing RNA binding ; poly(U) RNA binding ; protein domain specific binding ; ribonucleoprotein complex binding ; RNA binding ; telomerase RNA binding
2.49593e-06	U	537.575	EDVFVHQTAIK	sp|P62960|YBOX1_MOUSE, sp|Q9JKB3|YBOX3_MOUSE, sp|Q9Z2C8|YBOX2_MOUSE	T cells	Percolator	bRP	EDVfVHQTAIK	MR_AC_KHoefig_180622_Expl2_Tcells_bRP_combined_perc_0.0100_XLs.tsv	7670	1267.82	80; 106; 119	90; 116; 129	EDVFVHQTAIK	No...No...No				C5-methylcytidine-containing RNA binding ; chromatin binding ; GTPase binding ; miRNA binding ; mRNA binding ; nucleic acid binding ; p53 binding ; RNA binding ; sequence-specific DNA binding ; sequence-specific double-stranded DNA binding ; single-stranded DNA binding
2.49802e-06	U	1061.98	LFIGGLSFETTEESLR	sp|O88569|ROA2_MOUSE	T cells	Percolator	Si	LFIGGLSfETTEESLR	MR_AC_KHoefig_180622_Expl2_Tcells_Si_C18_perc_0.0100_XLs.tsv	31624	4304	23	38	LFIGGLSFETTEESLR	Yes	RRM 1	RRM 1	ECO:0000255|PROSITE-ProRule:PRU00176	DNA polymerase binding ; G-rich strand telomeric DNA binding ; identical protein binding ; miRNA binding ; mRNA 3'-UTR binding ; mRNA CDS binding ; N6-methyladenosine-containing RNA binding ; pre-mRNA intronic binding ; regulatory region RNA binding ; RNA binding ; single-stranded telomeric DNA binding
2.49882e-06	UU	1096.38	GFGFVDFNSEEDAK	sp|P09405|NUCL_MOUSE	T cells	Percolator	bRP	GFgFVDFNSEEDAK	MR_AC_KHoefig_180622_Expl2_Tcells_bRP_combined_perc_0.0100_XLs.tsv	282839	43842.7	608	621	GFGFVDFNSEEDAK	Yes	RRM 4	RRM 4	ECO:0000255|PROSITE-ProRule:PRU00176	calcium ion binding ; DNA-binding transcription factor binding ; DNA topoisomerase binding ; ErbB-4 class receptor binding ; histone binding ; identical protein binding ; laminin binding ; mRNA 5'-UTR binding ; protein C-terminus binding ; RNA binding ; rRNA primary transcript binding ; selenocysteine insertion sequence binding ; sequence-specific DNA binding ; signaling receptor binding ; single…
2.50053e-06	U	537.574	EDVFVHQTAIK	sp|P62960|YBOX1_MOUSE, sp|Q9JKB3|YBOX3_MOUSE, sp|Q9Z2C8|YBOX2_MOUSE	T cells	Percolator	TiO2	EDVfVHQTAIK	MR_AC_KHoefig_180622_Expl2_Tcells_Si_C18_TiO2_perc_0.0100_XLs.tsv	10983	1720.5	80; 106; 119	90; 116; 129	EDVFVHQTAIK	No...No...No				C5-methylcytidine-containing RNA binding ; chromatin binding ; GTPase binding ; miRNA binding ; mRNA binding ; nucleic acid binding ; p53 binding ; RNA binding ; sequence-specific DNA binding ; sequence-specific double-stranded DNA binding ; single-stranded DNA binding
2.50116e-06	AU	1174.93	GFGFVTFDDHDPVDK	sp|O88569|ROA2_MOUSE	T cells	Percolator	bRP	gFgFVTFDDHDPVDK	MR_AC_KHoefig_180622_Expl2_Tcells_bRP_combined_perc_0.0100_XLs.tsv	214144	33422.3	154	168	GFGFVTFDDHDPVDK	Yes	RRM 2	RRM 2	ECO:0000255|PROSITE-ProRule:PRU00176	DNA polymerase binding ; G-rich strand telomeric DNA binding ; identical protein binding ; miRNA binding ; mRNA 3'-UTR binding ; mRNA CDS binding ; N6-methyladenosine-containing RNA binding ; pre-mRNA intronic binding ; regulatory region RNA binding ; RNA binding ; single-stranded telomeric DNA binding
2.50234e-06	U	944.894	GGPPFAFVEFEDPR	sp|Q6PDM2|SRSF1_MOUSE	T cells	Percolator	Si	GGPPFAfVEFEDPR	MR_AC_KHoefig_180622_Expl2_Tcells_Si_C18_perc_0.0100_XLs.tsv	30135	4099.3	52	65	GGPPFAFVEFEDPR	Yes	RRM 1	RRM 1	ECO:0000255|PROSITE-ProRule:PRU00176	DNA topoisomerase binding ; mRNA binding ; protein kinase B binding ; RNA binding ; RS domain binding ; thioesterase binding ; tumor necrosis factor receptor binding ; ubiquitin protein ligase binding ; zinc ion binding ; DNA binding ; DNA-directed 5'-3' RNA polymerase activity ; kinase binding ; metal ion binding ; promoter-specific chromatin binding ; protein C-terminus binding ; ubiquitin prot…
[truncated: 13,478 more rows]

## Sheet: Thymocyte RBPs
LFQ intensity C_82	LFQ intensity C_84	LFQ intensity C_86	LFQ intensity C_88	LFQ intensity C_90	LFQ intensity XL_81	LFQ intensity XL_83	LFQ intensity XL_85	LFQ intensity XL_87	LFQ intensity XL_89	Potential contaminant	Student's T-test Significant LFQ intensity C_LFQ intensity XL	Student's T-test significant	Peptides	Razor + unique peptides	Unique peptides	Sequence coverage [%]	Unique + razor sequence coverage [%]	Unique sequence coverage [%]	Mol. weight [kDa]	Q-value	Score	Intensity	iBAQ peptides	MS/MS count	-Log Student's T-test p-value LFQ intensity C_LFQ intensity XL	Student's T-test q-value LFQ intensity C_LFQ intensity XL	Student's T-test Difference LFQ intensity C_LFQ intensity XL	Student's T-test Test statistic LFQ intensity C_LFQ intensity XL	Protein IDs	Majority protein IDs	id	Identified_as_XL	Identified_in_EuRBPDB	Label	Lead_Gene_name	Selection
[truncated: 664 more rows]

[truncated: 1 more sheets: Thymocyte-identified RBPs]
