# Supplementary material for: The thymocyte-specific RNA-binding protein Arpp21 provides TCR repertoire diversity by binding to the 3’-UTR and promoting Rag1 mRNA expression
Source: Nat Commun. 2024 Mar 11;15:2194. doi: 10.1038/s41467-024-46371-z (PMC10928157; doi:10.1038/s41467-024-46371-z)
Supplement: Supplementary file 6 — Source Data [file 41467_2024_46371_MOESM6_ESM.xlsx]

## Sheet: Fig. 1
d.	anti-Arpp21 (IE4 Clone)							f.
	anti-Tubulin								Arpp21	DN1	DN2	DN3	DN4	DP	CD4	CD8
	anti-Gapdh								Exp. 1	0.000658	0.0267	0.0451	0.0115	0.0535	0.000338	0.0069
									Exp. 2	0.00046	0.0346	0.0445	0.0104	0.0528	0.000173	0.00908
									Exp. 3	0.00112	0.041	0.0334	0.0107	0.0564	0.00025	0.0106
									Exp. 4	0.000661	0.0378	0.0534	0.0154	0.0707	0.00234	0.00761
									Exp. 5	0.00139	0.0596	0.054	0.0148	0.1251	0.00255	0.0134
									Exp. 6	0.000982	0.0569	0.0492	0.0177	0.1067	0.000717	0.0131
									Exp. 7	0.00125	0.0574	0.055	0.0152	0.0884	0.00221	0.038
									Rag1	DN1	DN2	DN3	DN4	DP	CD4	CD8
									Exp. 1	0.00347	0.00912	0.0796	0.023	0.3297	0.000874	0.0101
									Exp. 2	0.00253	0.00954	0.0805	0.0173	0.3126	0.000512	0.0198
									Exp. 3	0.00458	0.00802	0.0994	0.0132	0.2963	0.00142	0.0281
									Exp. 4	0.00799	0.0105	0.1248	0.0153	0.4266	0.000804	0.0139
									Exp. 5	0.00062	0.00747	0.0991	0.0148	0.5087	0.00043	0.0222
									Exp. 6	0.00131	0.00941	0.1085	0.0141	0.5063	0.00067	0.00985
									Exp. 7	0.00125	0.00968	0.1434	0.0215	0.4646	0.00134	0.0367
									Rag2	DN1	DN2	DN3	DN4	DP	CD4	CD8
									Exp. 1	0.00125	0.00391	0.0201	0.00265	0.0599	0.00016	0.0037
									Exp. 2	0.000676	0.00479	0.0223	0.00188	0.0728	0.000109	0.00561
									Exp. 3		0.00441	0.0372	0.00157	0.0982	0.000309	0.00755
									Exp. 4	0.00198	0.00419	0.0341	0.00103	0.0674	0	0.00432

## Sheet: Fig. 2
Figure 2	anti-Arpp21 (IE4 Clone)
	anti-Tubulin
	anti-Gapdh
	anti-Ubiquitin
	anti-Camk4
Fig 2 a										Fig 2 e
Fig 2 b
										Fig 2 f
Fig 2 c
Fig 2 d										Fig 2 g
Fig 2 h

## Sheet: Fig. 3
Figure 3b	anti-Arpp21 (IE4 Clone)
	anti-Gapdh

## Sheet: Fig. 5
a.	WT								KO
	DN	3.57	3.21	3.26	3.77	3.44	3.39		DN	3.28	3.2	3.83	3.53	4.58	3.52	4.51
	DP	80.5	84	83.3	81.9	83.1	82		DP	85.7	84.2	84.2	84.4	81.8	81.6	80.8
	CD4 SP	11.7	8.96	9.65	10.4	9.61	9.79		CD4 SP	7.73	9.25	8.62	8.57	9.56	11.3	9.71
	CD8 SP	2.43	1.99	2.11	2.11	2.24	2.68		CD8 SP	1.73	1.77	1.7	1.78	2.23	2.01	2.57
b.	WT								KO
	DN1	3.64	3.31	2.83	2.95	2.16	1.79		DN1	2.34	3.68	2.32	3.29	1.74
	DN2	5.54	4.78	7.42	7.53	5.83	5.05		DN2	6.11	7.9	7.9	7.13	7.87
	DN3	60.5	50.1	65.7	71.7	71.1	75		DN3	72.2	67.6	72.9	74.6	79.4
	DN4	30.3	41.8	24.1	17.8	20.9	18.1		DN4	19.3	20.8	16.8	14.9	11
d.	WT								KO
	ETP	1.22047	1.64684	1.53699	2.12627	1.35638			ETP	1.50347	2.44838	1.99315	2.74535	1.44948
	DN2a	2.20075	1.9615	2.04901	2.51075	1.95033			DN2a	2.05645	2.6625	2.13744	2.09928	1.98198
	DN2b	2.14582	2.52099	2.67739	2.71556	2.25847			DN2b	2.19703	3.20896	3.03208	2.59081	3.06559
	DN3a	47.0731	35.6942	52.0236	56.0795	53.2707			DN3a	58.1817	54.4943	54.9992	58.7647	64.4187
	DN3b	5.80443	4.98047	5.26501	5.2519	4.21573			DN3b	5.78419	5.00242	4.73654	3.58629	3.07208
	DN3c	9.97412	10.8134	7.77899	6.83971	6.76806			DN3c	10.2755	7.24776	7.07945	6.12881	4.52965
	DN4a-b	16.6927	27.9281	13.546	9.96998	11.4322			DN4a-b	10.8721	9.85182	10.3253	8.38834	5.61508
	DN4c	1.24281	1.92831	1.0439	1.06611	1.13221			DN4c	1.29594	1.19112	1.30951	1.51493	1.1407

## Sheet: Fig. 6
a.	Rag1	Exp. 1	Exp. 2	Exp. 3	Exp. 4	Exp. 5	Exp. 6	Exp. 7		b.	Rag1	Exp. 1	Exp. 2	Exp. 3		f.	D2-J2
	WT	1.11408	0.995659	0.890256	0.87314	0.88772	1.20675	1.03238			WT	0.984149	1.01585	1
	KO	0.265346	0.214176	0.254009	0.250332	0.13055	0.19227	0.15795			KO	0.357903	0.480051	0.559449
	Rag2	Exp. 1	Exp. 2	Exp. 3	Exp. 4	Exp. 5	Exp. 6	Exp. 7
	WT	0.905	1.31146	0.783901	0.97802	0.92582	1.06593	1.03022
	KO	1.82229	1.48607	1.51022	0.59478	0.7294	1.03846	0.78709
										anti-Rag1
										anti-Gapdh
																	V8.2-J2
c.	Luc	psiCheck2		Rag1 3UTR		Rag2 3UTR
		Thy1.1	Arpp21	Thy1.1	Arpp21	Thy1.1	Arpp21
	Exp. 1	1.09289	1.11602	0.999252	5.583	1.11346	1.07796
	Exp. 2	0.958655	0.926175	1.01988	5.16616	0.885711	0.991338
	Exp. 3	0.948457	0.935521	0.980872	5.57586	1.00083	0.934889
	mRNA	psiCheck2		Rag1 3UTR		Rag2 3UTR
		Thy1.1	Arpp21	Thy1.1	Arpp21	Thy1.1	Arpp21
	Exp. 1	0.83293	0.899432	0.973	1.46	1.11	0.898
	Exp. 2	1.1933	0.957556	0.946	1.73	0.883	1.15
	Exp. 3	0.97378	1.20492	1.08	2.04	1	1.25
d.	Luc	psiCheck2		Rag1 3UTR		Mut1		Mut2		Mut3		Mut4		Mut5
		Thy1.1	Arpp21	Thy1.1	Arpp21	Thy1.1	Arpp21	Thy1.1	Arpp21	Thy1.1	Arpp21	Thy1.1	Arpp21	Thy1.1	Arpp21
	Exp. 1	1.00289	1.11602	1.01988	3.61751	1.0859	2.56	0.913182	1.877	1.08464	1.81452	1.14646	2.17823	1.00999	1.42631
	Exp. 2	0.999248	0.869186	1.00558	3.93867	0.913247	1.71178	1.08682	1.43648	0.915359	1.81386	0.929194	2.04611	1.08497	1.43131
	Exp. 3	1.00075	0.879932	0.994425	4.28783	1.00086	1.63	1.00147	1.63	0.99988	1.88299	0.924344	2.01047	0.905038	1.30122
e.	Rag1	Exp. 1	Exp. 2	Exp. 3	Exp. 4	Exp. 5
	WT	26.5	30.8	25.1	26.7	31.3											V11-J2
	KO	15.8	15.1	16	16.1	17.1
																	V12-J2
																	CD14

## Sheet: Fig. 7
					TRBV			TRAV
a.	WT	KO		b.	WT	KO		WT	KO
	186715	123865			11.279	10.97		10.129	10.377
	172823	139714			11.447	10.925		10.341	10.338
	155952	154513			11.311	11.101		9.975	10.215
	196056	122819			11.241	10.947		10.122	10.132
	150460	138088			11.224	10.023		10.437	10.295
	184446	102715			11.286	10.238		10.528	9.611
	181067	120454			11.383	10.673		10.49	10.39
d.		clone 1	clone 2	clone 3	clone 4	clone 5	clone 6	clone 7	clone 8	clone 9	clone 10	clone 11	clone 12	clone 13	clone 14	clone 15	clone 16	clone 17	clone 18	clone 19	clone 20
	WT1	0.24	0.19	0.18	0.15	0.13	0.1	0.1	0.09	0.09	0.09	0.09	0.08	0.08	0.08	0.08	0.08	0.07	0.07	0.07	0.07
	WT2	0.09	0.09	0.08	0.07	0.07	0.06	0.06	0.06	0.04	0.04	0.04	0.04	0.04	0.04	0.03	0.03	0.03	0.03	0.03	0.03
	WT3	0.16	0.14	0.14	0.12	0.09	0.09	0.08	0.08	0.07	0.07	0.07	0.06	0.06	0.06	0.06	0.06	0.06	0.05	0.05	0.05
	WT4	0.54	0.43	0.19	0.18	0.18	0.16	0.15	0.14	0.13	0.12	0.12	0.11	0.11	0.1	0.1	0.09	0.09	0.09	0.09	0.08
	WT5	0.6	0.17	0.16	0.15	0.14	0.13	0.13	0.12	0.11	0.1	0.1	0.08	0.08	0.08	0.08	0.08	0.07	0.07	0.07	0.07
	WT6	0.34	0.32	0.31	0.3	0.22	0.19	0.19	0.14	0.14	0.11	0.09	0.09	0.09	0.08	0.08	0.08	0.07	0.07	0.07	0.07
	WT7	0.34	0.31	0.21	0.19	0.16	0.16	0.11	0.11	0.11	0.1	0.1	0.1	0.09	0.09	0.09	0.09	0.08	0.08	0.08	0.08
	KO1	0.5	0.45	0.31	0.28	0.24	0.23	0.16	0.16	0.16	0.15	0.15	0.14	0.14	0.14	0.13	0.13	0.12	0.12	0.12	0.12
	KO2	0.93	0.76	0.49	0.46	0.36	0.33	0.31	0.26	0.18	0.12	0.12	0.12	0.1	0.09	0.09	0.09	0.08	0.08	0.07	0.07
	KO3	1.74	0.31	0.26	0.24	0.24	0.23	0.21	0.21	0.2	0.18	0.16	0.15	0.15	0.14	0.13	0.13	0.13	0.12	0.11	0.11
	KO4	0.68	0.63	0.4	0.36	0.34	0.28	0.19	0.19	0.19	0.18	0.18	0.16	0.15	0.13	0.12	0.12	0.11	0.1	0.1	0.09
	KO5	0.71	0.32	0.2	0.17	0.15	0.15	0.14	0.13	0.12	0.12	0.1	0.09	0.08	0.08	0.08	0.08	0.07	0.07	0.07	0.07
	KO6	1.11	0.5	0.32	0.27	0.24	0.23	0.22	0.2	0.19	0.18	0.16	0.15	0.13	0.13	0.12	0.12	0.11	0.11	0.1	0.1
	KO7	2.79	0.39	0.32	0.31	0.28	0.27	0.26	0.24	0.23	0.23	0.21	0.21	0.2	0.19	0.19	0.19	0.18	0.18	0.17	0.16
f.		TRAV1	TRAV2	TRAV3-1	TRAV5-1	TRAV6-1	TRAV7-1	TRAV6-2	TRAV7D-2	TRAV4D-2	TRAV6D-3	TRAV7D-3	TRAV6D-4	TRAV7D-4	TRAV8D-1	TRAV9D-1	TRAV6D-5	TRAV10D	TRAV6D-6	TRAV11D	TRAV7D-5	TRAV12D-1	TRAV13D-1	TRAV14D-1	TRAV9D-2	TRAV4D-3	TRAV12D-2	TRAV9D-3	TRAV12D-3	TRAV13D-2	TRAV14D-2	TRAV3D-3	TRAV9D-4	TRAV4D-4	TRAV5D-4	TRAV6D-7	TRAV13D-3	TRAV8D-2	TRAV13D-4	TRAV7N-4	TRAV6N-5	TRAV10N	TRAV6N-6	TRAV11N	TRAV7N-5	TRAV12N-1	TRAV13N-1	TRAV14N-1	TRAV15N-1
	WT1	0.86	0.8	1.36	1.24	1.71	0.77	0.68	0.49	1.4	1.34	0.73	1.09	1.3	1.23	1.57	1.43	1.55	0.24	1.27	0.92	0.8	1.22	0.88	0.13	0.34	1.37	0.81	1.56	1.07	0.19	0.5	0.65	1.22	0.12	1.17	1.81	1.08	0.63	0.94	1.48	1.13	0.81	0.5	1.6	0.62	1.15	1	1.25
	WT2	0	0.3	-0.2	-0.45	-0.61	0.09	0.1	0.69	1.21	0.32	0.01	0.26	-0.03	0.16	0.2	0.41	1.48	0.62	0.71	1.15	1.36	1.42	1.1	0.43	-0.4	0.57	0.29	0.75	1	0.74	0.35	1.48	0.41	0.23	0.62	-0.08	1.85	-0.79	1.48	1.22	1.04	0.95	2.19	1.37	1.04	1.71	1.11	1.52
	WT3	0.75	1.49	2.03	0.9	0.87	0.7	0	-0.72	0.42	-0.02	0.33	-0.96	0.15	0.89	0.42	0.95	0.34	-1.16	0.31	1.56	0.18	0.3	0.56	0.21	-0.39	0.4	-0.49	0.79	0.3	-0.71	-0.41	1.26	0.29	-1.02	0.84	0.91	-0.15	-0.76	-0.07	0.31	0.82	1.2	1.08	1.08	-0.5	0.34	0.25	0.41
	WT4	0.72	0.4	1.5	-0.06	0.74	-0.4	0.13	0.24	1.54	1.22	-0.18	0.42	-0.11	-0.09	-0.46	0.02	0.91	0.81	0.49	1.24	0.33	1.11	0.76	1.37	1.2	0.75	2.08	0.86	0.98	0.43	0.57	0.3	0.84	0.03	1.75	0.61	1.76	0.66	1.21	1.77	1.3	1.73	1.13	1.14	0.73	1.19	0.49	0.78
	WT5	0.81	0.65	-0.57	0.82	0.36	1.22	0.75	0.5	-1.19	0.27	-0.43	0.02	0.07	0.83	0.8	-0.11	0.31	-1.06	-2.03	-0.56	0.18	-0.76	0.36	-1.03	-1.47	-0.29	-0.57	0.45	-0.37	-0.66	-1.36	0.34	-0.42	-1	-0.81	-1.38	0.17	-1.6	0.28	-0.2	0.44	0.25	0.02	0.11	0	-0.03	0.17	0.15
	WT6	0.89	0.84	0.03	1.67	0.46	1.5	1.17	0.37	-0.44	1.3	0	0.26	1.59	1	0.04	0.79	0.88	-0.15	-0.5	0.86	1.33	0.3	0.87	-0.45	-0.42	0.84	0.12	0.39	0.51	-0.33	0.76	1.73	1.04	0.07	0.69	-0.22	0.44	0.12	0.81	0.63	1.27	0.89	0.02	0.22	1.24	0.65	0.94	0.25
	WT7	1.95	1.14	0.96	1.69	1.76	1.93	2.01	2.06	-0.11	1.13	1.94	1.01	1.81	1.33	1.46	1.38	0.36	1.05	0.13	0.71	1.61	1.11	1.92	1.14	0.72	1.84	2	1.31	2.11	1.19	1.93	0.16	1.37	0.97	0.75	0.55	0.53	0.63	1.45	0.76	0.66	0.54	0.94	0.58	1.35	1.19	1.8	1.78
	KO1	-1.13	-1.47	-0.63	-0.64	-0.99	-0.54	-1.39	-1.01	-1.03	-1.08	-1.2	-1.51	-0.89	-1.66	-0.79	-1.84	-0.76	-1.09	-1.02	-0.04	-1.38	-1.06	-0.92	-0.98	-1.28	-1.34	-1.04	-1.33	-1.11	-1.17	-0.72	-0.64	-1.73	-1.09	-1.23	-0.12	-1.01	-0.7	-0.58	-1.15	-0.62	-0.64	-0.56	-0.81	-1.85	-0.79	-1.33	-0.69
	KO2	-0.3	-0.24	-0.73	-0.64	-0.33	-0.86	-0.11	0.36	-0.3	-0.05	0.85	1.48	0.44	-0.25	0.09	0.46	-1.21	1.04	1.63	-0.41	-0.2	-0.31	-1.19	0.84	0.29	-1.04	-0.46	-0.51	-1.09	-0.23	0.22	-1.38	-0.88	-0.7	-0.62	-0.81	-1.33	0	-1.67	-1.14	-1.29	-1.64	-1.47	-0.58	-1.27	-1.04	-1.19	-1.45
	KO3	-1.06	-1.18	-1.03	-1.16	-1.4	-0.72	-0.68	-0.12	0.15	-0.93	-0.34	-0.96	-0.97	-0.88	-1.23	-1.04	-0.87	-0.08	0.19	-1.26	-1.13	-0.97	-0.95	0.03	-0.83	-0.94	0.07	-1.28	-0.9	-0.04	-0.89	-1.36	-0.9	-0.02	-1.13	-0.85	-1.24	-0.91	-0.94	-0.37	-1.06	-0.92	-1.04	-0.81	-1.08	-0.86	-0.71	-0.89
	KO4	-1.44	-1.82	-0.54	-1.02	-0.87	-1.27	-1.52	-1.56	-0.94	-1.69	-1.36	-1.63	-1.51	-1.29	-1.23	-1.38	-1.05	-1.61	-0.91	-0.88	-1.19	-1.8	-1.29	-1.94	-0.55	-1.43	-1.23	-1.59	-1.36	-1.74	-1.56	-1.02	-1.64	-1.21	-1.03	-0.75	-0.97	-0.82	-0.98	-1.15	-1.12	-0.92	-0.94	-1.34	-1.04	-1.52	-1.59	-0.95
	KO5	-1.36	-1.23	-1.33	-0.95	-1.33	-1.08	-1.47	-1.82	-1.53	-1.57	-1.72	-1.08	-1.39	-1.23	-1.66	-1.11	-1.67	-0.86	-1.28	-1.19	-1.51	-0.87	-1.07	-1.18	-0.65	-1	-1.2	-1.12	-0.83	-0.66	-1.23	-1.04	-0.62	-0.08	-1.51	-1.44	-0.69	0.09	-1.14	-1.05	-1.21	-1.06	-0.7	-1.51	-0.39	-1.08	-0.82	-1.09
	KO6	-0.71	0.06	-0.6	-0.86	-0.59	-0.9	-0.4	-0.47	-0.5	-0.42	-0.14	0.93	-0.54	-0.85	-0.51	-0.49	-0.74	0.35	0	-1.32	-0.17	-0.57	-0.69	-0.12	1.41	-0.01	-0.35	-0.32	-0.39	0.65	0.93	-0.53	0.13	1.17	-0.03	-0.05	-0.28	1	-0.56	-0.9	-1.01	-0.93	-0.61	-0.98	0.23	-0.53	-0.52	-0.69
	KO7	0.03	0.25	-0.24	-0.54	0.23	-0.43	0.73	0.97	1.32	0.17	1.5	0.69	0.07	0.83	1.3	0.53	0.47	1.89	1	-0.79	-0.2	0.88	-0.32	1.57	2.04	0.27	-0.02	0.04	0.09	2.34	0.91	0.05	0.89	2.53	0.54	1.81	-0.15	2.45	-0.21	-0.21	-0.35	-0.26	-0.56	-0.07	0.93	-0.38	0.41	-0.39
	average WT	0.85	0.8	0.73	0.83	0.75	0.83	0.69	0.52	0.4	0.8	0.34	0.3	0.68	0.76	0.58	0.7	0.83	0.05	0.05	0.84	0.83	0.67	0.92	0.26	-0.06	0.78	0.6	0.87	0.8	0.12	0.33	0.85	0.68	-0.09	0.72	0.31	0.81	-0.16	0.87	0.85	0.95	0.91	0.84	0.87	0.64	0.89	0.82	0.88
	average KO	-0.85	-0.8	-0.73	-0.83	-0.75	-0.83	-0.69	-0.52	-0.4	-0.8	-0.34	-0.3	-0.68	-0.76	-0.58	-0.7	-0.83	-0.05	-0.05	-0.84	-0.83	-0.67	-0.92	-0.26	0.06	-0.78	-0.6	-0.87	-0.8	-0.12	-0.33	-0.85	-0.68	0.09	-0.72	-0.31	-0.81	0.16	-0.87	-0.85	-0.95	-0.91	-0.84	-0.87	-0.64	-0.89	-0.82	-0.88
g.	TRBV	TRBV	WT/KO
	TRBV1	1	1.46
	TRBV2	2	1.55
	TRBV3	3	1.3
	TRBV4	4	1.49
	TRBV5	5	1.34
	TRBV12-1	6	2.42
	TRBV12-2	7	1.27
	TRBV13-1	8	1.39
	TRBV13-2	9	1.6
	TRBV13-3	10	1.35
	TRBV14	11	1.31
	TRBV15	12	1.75
	TRBV16	13	1.4
	TRBV17	14	3.71
	TRBV19	15	1.16
	TRBV20	16	1.1
	TRBV21	17	2.72
	TRBV22	18	1.86
	TRBV23	19	1.34
	TRBV24	20	2.27
	TRBV26	21	1.52
	TRBV29	22	0.99
	TRBV30	23	0.89
	TRBV31	24	1.18
h.	TRAV	TRAV	WT/KO			TRBJ	WT/KO
	TRAV1	1	1.57			1	0.869
	TRAV2	2	1.56			2	0.876
	TRAV3-1	3	1.34			3	0.913
	TRAV5-1	4	1.61			4	0.85
	TRAV6-1	5	1.46			5	0.882
	TRAV7-1	6	1.6			6	0.874
	TRAV6-2	7	1.31			7	0.885
	TRAV7D-2	8	1.15			8	0.935
	TRAV4D-2	9	1.11			9	0.966
	TRAV6D-3	10	1.3			10	0.923
	TRAV7D-3	11	1.09			11	0.918
	TRAV6D-4	12	1.09			12	0.974
	TRAV7D-4	13	1.26			13	0.943
	TRAV8D-1	14	1.29			14	0.945
	TRAV9D-1	15	1.16			15	0.939
	TRAV6D-5	16	1.34			16	1.045
	TRAV10D	17	1.22			17	1.026
	TRAV6D-6	18	1.02			18	1.016
	TRAV11D	19	1.02			19	1.007
	TRAV7D-5	20	1.33			20	1.005
	TRAV12D-1	21	1.38			21	1.049
	TRAV13D-1	22	1.19			22	1.04
	TRAV14D-1	23	1.47			23	1.132
	TRAV9D-2	24	1.08			24	1.136
	TRAV4D-3	25	0.99			25	1.147
	TRAV12D-2	26	1.32			26	1.138
	TRAV9D-3	27	1.32			27	1.28
	TRAV12D-3	28	1.36			28	1.151
	TRAV13D-2	29	1.3			29	1.108
	TRAV14D-2	30	1.03			30	1.279
	TRAV3D-3	31	1.06			31	1.227
	TRAV9D-4	32	1.36			32	1.265
	TRAV4D-4	33	1.16			33	1.273
	TRAV5D-4	34	0.98			34	1.188
	TRAV6D-7	35	1.14			35	1.5
	TRAV13D-3	36	1.08			36	1.391
	TRAV8D-2	37	1.69			37	1.654
	TRAV13D-4	38	0.97			38	1.64
	TRAV7N-4	39	1.59			39	1.75
	TRAV6N-5	40	1.43			40	1.761
	TRAV10N	41	1.44			41	0.91
	TRAV6N-6	42	1.62			42	0.983
	TRAV11N	43	1.59			43	1.026
	TRAV7N-5	44	1.3			44	1.189
	TRAV12N-1	45	1.31			45	1.312
	TRAV13N-1	46	1.46
	TRAV14N-1	47	1.41
	TRAV15N-1	48	1.75
	TRAV9N-2	49	1.2
	TRAV4N-3	50	1.31
	TRAV12N-2	51	1.33
	TRAV9N-3	52	1.51
	TRAV12N-3	53	1.39
	TRAV13N-2	54	1.32
	TRAV14N-2	55	1.34
	TRAV15N-2	56	1.37
	TRAV3N-3	57	1.31
	TRAV9N-4	58	1.43
	TRAV4N-4	59	1.29
	TRAV5N-4	60	1.23
	TRAV6N-7	61	1.07
	TRAV7N-6	62	0.9
	TRAV13N-3	63	1.3
	TRAV8N-2	64	1.12
	TRAV16N	65	0.96
	TRAV13N-4	66	1.22
	TRAV14N-3	67	1.09
	TRAV7-2	68	1.18
	TRAV4-2	69	1.1
	TRAV6-3	70	1.21
	TRAV7-3	71	1.18
	TRAV6-4	72	0.98
	TRAV7-4	73	1.08
	TRAV8-1	74	1.1
	TRAV9-1	75	0.99
	TRAV6-5	76	1.06
	TRAV10	77	1.11
	TRAV6-6	78	1.12
	TRAV11	79	1.1
	TRAV7-5	80	0.95
	TRAV12-1	81	1.02
	TRAV13-1	82	0.98
	TRAV14-1	83	1.04
	TRAV9-2	84	0.87
	TRAV4-3	85	0.88
	TRAV12-2	86	0.9
	TRAV12-3	87	0.92
	TRAV13-2	88	0.86
	TRAV14-2	89	0.9
	TRAV3-3	90	0.82
	TRAV9-4	91	0.9
	TRAV5-4	92	0.93
	TRAV7-6	93	0.97
	TRAV8-2	94	0.68
	TRAV14-3	95	0.98
	TRAV3-4	96	1.04
	TRAV17	97	0.71
	TRAV18	98	0.92
	TRAV19	99	0.82
	TRAV20	100	0.81
	TRAV21/DV12	101	0.87
	TRAV23	102	0.74
[truncated: 54 more columns]

## Sheet: Fig. 8
c.	WT									KO
	ETP	0.48	0.37	0.27	0.18	0.28	0.24	0.25	0.21	0.43	0.26	0.53	0.33	0.35	0.41
	DN2a	1.27	0.86	0.5	0.93	0.93	0.39	0.86	0.7	0.86	0.32	0.76	0.49	1.02	0.84
	DN2b	2.32	2.28	1.17	1.63	2.4	1.65	2.22	1.86	2.16	1.53	1.91	1.35	1.9	1.99
	DN3a	32.32	29.27	38.07	28.84	36.69	41.85	34.25	30.33	40.66	47.37	45.95	60.72	43.8	49.27
	DN3b	11.86	13.73	19.27	13.84	15.68	14.8	16.6	17.57	18.97	15.4	17.54	17.54	16.69	11.39
	DN3c	6.84	9.64	7.7	10.12	10.45	7.54	9.96	10.83	8.64	5.29	4.64	2.32	5.5	3.59
	DN4a-b	9.98	12.52	11.29	15.42	13.82	10.1	12.46	14.37	11.13	8.51	6.87	2.11	5.93	4.72
	DN4c	6.29	5.29	4.12	7.13	1.75	4.43	4.29	5.09	1.69	3.19	2.84	1.36	2.46	3.51
d.	Rag1	Exp. 1	Exp. 2	Exp. 3	Exp. 4	Exp. 5	Exp. 6	Exp. 7	Exp. 8
	WT	18.26	18.32	26.9	19.72	16.33	18.09	19.3	17.66
	KO	11.13	12.12	13.97	8.16	10.41	14.72
e.	Rag1
	WT	1	1.21252	0.976515	0.832078	0.851254	1.29275	1	0.87902	1.11198	1.0815	0.701975	0.922455	1.01129	1.51142	1.1007	0.965204
	KO	0.563723	0.576229	0.6004	0.735711	0.983891	1.00424	0.699816	0.921369	1.15837	0.691672
	Rag2
	WT	1	1.07851	0.871546	0.826107	1.00173	1.14974	1	0.968771	0.995883	0.8514	0.854516	0.733422	0.861206	1.10263	0.929265	0.788288
	KO	0.783884	0.878882	0.897538	0.875777	0.948095	1.07741	0.741084	0.486277	1.11957	0.734205
f.	anti-Rag1
	anti-Gapdh
g.		clone 1	clone 2	clone 3	clone 4	clone 5	clone 6	clone 7	clone 8	clone 9	clone 10	clone 11	clone 12	clone 13	clone 14	clone 15	clone 16	clone 17	clone 18	clone 19	clone 20
	WT1	0.05	0.05	0.04	0.04	0.04	0.04	0.03	0.03	0.03	0.03	0.03	0.03	0.03	0.03	0.02	0.02	0.02	0.02	0.02	0.02
	WT2	0.09	0.07	0.06	0.05	0.05	0.05	0.05	0.05	0.05	0.04	0.04	0.04	0.04	0.04	0.03	0.03	0.03	0.03	0.03	0.03
	WT3	0.07	0.04	0.04	0.04	0.03	0.03	0.03	0.03	0.03	0.02	0.02	0.02	0.02	0.02	0.02	0.02	0.02	0.02	0.02	0.02
	het1	0.11	0.07	0.05	0.04	0.03	0.03	0.03	0.03	0.03	0.02	0.02	0.02	0.02	0.02	0.02	0.02	0.02	0.02	0.02	0.02
	het2	0.1	0.06	0.04	0.03	0.03	0.03	0.02	0.02	0.02	0.02	0.02	0.02	0.02	0.02	0.02	0.02	0.02	0.02	0.02	0.01
	het3	0.12	0.09	0.07	0.05	0.04	0.03	0.03	0.02	0.02	0.02	0.02	0.02	0.02	0.02	0.02	0.02	0.02	0.02	0.02	0.02
	het4	0.06	0.06	0.05	0.04	0.04	0.04	0.04	0.03	0.03	0.03	0.03	0.02	0.02	0.02	0.02	0.02	0.02	0.02	0.02	0.02
	het5	0.16	0.08	0.07	0.07	0.05	0.04	0.04	0.03	0.03	0.03	0.03	0.03	0.03	0.03	0.03	0.02	0.02	0.02	0.02	0.02
	KO1	0.06	0.05	0.04	0.04	0.04	0.04	0.03	0.03	0.03	0.03	0.03	0.03	0.03	0.02	0.02	0.02	0.02	0.02	0.02	0.02
	KO2	0.12	0.06	0.06	0.05	0.05	0.05	0.05	0.04	0.04	0.03	0.03	0.03	0.03	0.03	0.03	0.03	0.03	0.03	0.03	0.03
	KO3	0.12	0.08	0.07	0.07	0.06	0.06	0.05	0.05	0.04	0.04	0.04	0.04	0.03	0.03	0.03	0.03	0.03	0.03	0.03	0.03
	KO4	0.26	0.22	0.14	0.13	0.09	0.07	0.07	0.06	0.06	0.05	0.05	0.05	0.04	0.04	0.04	0.04	0.04	0.03	0.03	0.03
h.	TRBV	TRBV	WT/KO		TRAV	TRAV	WT/KO		i.		TRAV1	TRAV2	TRAV3-1	TRAV5-1	TRAV6-1	TRAV7-1	TRAV6-2	TRAV7D-2	TRAV4D-2	TRAV6D-3	TRAV7D-3	TRAV6D-4	TRAV7D-4	TRAV8D-1	TRAV9D-1	TRAV6D-5	TRAV10D	TRAV6D-6	TRAV11D	TRAV7D-5	TRAV12D-1	TRAV13D-1	TRAV14D-1	TRAV9D-2	TRAV4D-3	TRAV12D-2	TRAV9D-3	TRAV12D-3	TRAV13D-2	TRAV14D-2	TRAV3D-3	TRAV9D-4	TRAV4D-4	TRAV5D-4	TRAV6D-7	TRAV13D-3	TRAV8D-2	TRAV13D-4	TRAV7N-4
	TRBV1	1	1.11		TRAV1	1	1.52			WT1	0.8	-0.54	0.5	1.09	1.13	0.6	0.33	0.81	-0.41	1.06	0.87	1.39	0.47	0.83	0.85	1.14	-0.31	2.06	1.54	2.24	-0.16	0.09	-0.09	1.04	1.58	0.64	0.19	0.38	0.52	0.99	1.64	-0.52	1.27	0.73	1.42	0.22	-0.6	0.81	-0.44
	TRBV2	2	1.06		TRAV2	2	1.4			WT2	0.8	0.72	-0.88	-0.96	0.89	0.73	1.72	0.76	1.35	0.72	1.77	1.77	1.02	0.65	1.43	1.33	0.6	0.71	1.85	0.39	0.32	0.78	-0.02	-0.03	-0.78	1.09	-0.43	0.79	-0.06	0.56	0.45	-0.72	0.86	0.47	0.18	0.89	0.86	1.41	-0.49
	TRBV3	3	1.08		TRAV3-1	3	1.1			WT3	1.03	0.01	0.79	1.16	0.03	0.94	0.76	0.61	1.42	0.21	0.99	-0.14	0.49	0.67	0.85	1.21	0.47	0.34	-0.58	-0.05	-0.13	0.12	-0.15	-1.13	1.55	-0.1	1.24	0	0.06	0.2	-0.05	-0.35	-0.22	0.43	0.09	0.1	-0.7	0.49	-0.94
	TRBV4	4	1.18		TRAV5-1	4	1.26			het1	1.31	1.68	1.36	1.74	0.99	1	0.74	0.75	1.1	1.75	0.24	0.91	0.76	1.4	0.28	0.92	0.2	0.37	0.15	0.02	-0.36	0.88	0.14	-1.05	0.71	1.45	1.08	1.19	0.75	0.59	0.54	1.3	0.86	0	0.9	-0.15	-0.18	0.68	-0.53
	TRBV5	5	1.04		TRAV6-1	5	1.13			het2	-0.24	-0.47	0.35	-0.02	-1.28	-0.52	-0.43	-0.4	-1.61	-1.38	0.13	-0.27	0.33	-0.76	-0.21	-0.16	-1.47	-1.49	-0.8	-1.34	-0.52	-1.27	-0.48	-1.52	-0.4	-0.69	-0.71	-1.04	0.11	-1.19	-1.35	-0.94	-1.13	-1.9	-1.05	0.08	-0.37	-1.26	-0.49
	TRBV12-1	6	1.08		TRAV7-1	6	1.3			het3	0.73	1.58	-0.46	-0.45	-0.53	0.11	0.6	0.1	-0.54	-0.08	-0.73	-1.42	-0.7	-0.89	0.07	-0.74	1.57	-0.28	-0.93	-0.47	1.6	1.15	2.24	0.45	0.51	0.46	-0.04	0.93	2.11	1.51	-0.03	-0.81	1.1	0.67	-0.16	-0.13	1.23	-0.15	2.02
	TRBV12-2	7	1.07		TRAV6-2	7	1.16			het4	0.98	1.07	0.18	0.64	1.77	1.59	1.12	2.1	0.71	0.91	1.23	0.54	2.23	1.28	1.46	1.1	0.6	1.36	-0.07	0.72	1.44	0.92	1.18	0.89	0.08	1.19	2.19	0.34	0.21	0.75	0.86	1.72	0.61	1.42	0.75	2.3	-1.26	0.13	0.12
	TRBV13-1	8	1.06		TRAV7D-2	8	1.18			het5	-0.73	-0.1	-1.37	0.03	-0.53	-0.64	-0.27	-1.06	-0.23	-1.25	-1.02	0.36	-0.9	0.51	-0.76	-0.67	-0.83	-0.97	-0.44	-1.01	-1.09	-1.75	-1.08	-1.62	-2.04	-1.45	-0.87	-1.04	-0.45	-1.57	-2.03	-0.77	-1.91	-1.54	-2.2	-0.27	-0.6	-1.35	-1.18
	TRBV13-2	9	1.05		TRAV4D-2	9	1.08			KO1	-0.74	-0.47	1.92	0.05	0.51	0.35	-1.03	-0.16	0.89	0.73	-0.09	0	-0.73	-0.65	-0.38	-0.74	1.34	0.24	-0.92	0	1.09	1.07	0.66	0.76	0.33	0.55	-0.98	1.62	0.58	0.92	1.12	1.9	0.7	1.21	0.65	0.77	1	1.47	1.71
	TRBV13-3	10	1.1		TRAV6D-3	10	1.16			KO2	-1.24	-1.43	-0.22	-1.69	-0.66	-1.63	-0.84	-1.16	-1.17	-0.72	-0.81	-1.15	-1.2	-1.73	-1.76	-1.08	-0.05	-0.85	-0.12	1.16	0.64	-0.12	-0.56	1.2	-0.51	-0.58	-0.87	-1.02	-1.24	-0.73	0.13	-0.28	-0.33	-0.22	0.97	-0.86	1.8	-0.53	0.6
	TRBV14	11	1.09		TRAV7D-3	11	1.19			KO3	-1.5	-0.78	-1.4	-1.42	-1.49	-1.19	-1.87	-1.33	-0.57	-0.92	-1.2	-1.36	-0.96	-1.34	-1.53	-1.15	-0.16	-0.9	-1.1	-1.34	-1.29	-0.31	-0.02	0.33	-1.02	-1.62	0.3	-0.5	-0.49	-0.75	-0.52	-0.74	-0.72	-0.27	-0.79	-1.33	0.38	-0.02	0.63
	TRBV15	12	1.13		TRAV6D-4	12	1.19			KO4	-1.22	-1.26	-0.76	-0.17	-0.85	-1.34	-0.81	-1	-0.94	-1.03	-1.36	-0.63	-0.8	0.03	-0.3	-1.16	-1.95	-0.59	1.43	-0.31	-1.54	-1.57	-1.84	0.68	-0.01	-0.92	-1.1	-1.66	-2.08	-1.28	-0.75	0.22	-1.1	-1.01	-0.77	-1.63	-1.55	-1.66	-1
	TRBV16	13	1.22		TRAV7D-4	13	1.31			average WT	0.59	0.49	0.06	0.4	0.31	0.48	0.57	0.46	0.22	0.24	0.43	0.39	0.46	0.46	0.5	0.52	0.1	0.26	0.09	0.06	0.14	0.12	0.22	-0.37	0.15	0.32	0.33	0.19	0.4	0.23	0	-0.14	0.18	0.04	-0.01	0.38	-0.2	0.09	-0.24
	TRBV17	14	1.23		TRAV8D-1	14	1.26			average KO	-1.18	-0.99	-0.11	-0.81	-0.62	-0.95	-1.14	-0.91	-0.45	-0.48	-0.87	-0.79	-0.92	-0.92	-0.99	-1.03	-0.21	-0.52	-0.18	-0.12	-0.28	-0.23	-0.44	0.74	-0.3	-0.64	-0.66	-0.39	-0.81	-0.46	-0.01	0.27	-0.36	-0.07	0.02	-0.76	0.41	-0.19	0.48
	TRBV19	15	1.01		TRAV9D-1	15	1.34
	TRBV20	16	1.08		TRAV6D-5	16	1.35
	TRBV21	17	1.29		TRAV10D	17	0.99
	TRBV22	18	1.92		TRAV6D-6	18	1.2
	TRBV23	19	0.89		TRAV11D	19	1.04
	TRBV24	20	1.47		TRAV7D-5	20	1.03
	TRBV26	21	1.09		TRAV12D-1	21	1.14
	TRBV29	22	1.03		TRAV13D-1	22	1.08
	TRBV30	23	1.08		TRAV14D-1	23	1.12
	TRBV31	24	0.93		TRAV9D-2	24	0.88
					TRAV4D-3	25	1.03
					TRAV12D-2	26	1.09
					TRAV9D-3	27	1.1
					TRAV12D-3	28	1.14
					TRAV13D-2	29	1.12
					TRAV14D-2	30	1.07
					TRAV3D-3	31	1
					TRAV9D-4	32	1.05
					TRAV4D-4	33	1.03
					TRAV5D-4	34	1.01
					TRAV6D-7	35	0.95
					TRAV13D-3	36	1.04
					TRAV8D-2	37	0.7
					TRAV13D-4	38	1
					TRAV7N-4	39	0.79
					TRAV6N-5	40	0.89
					TRAV10N	41	1.09
					TRAV6N-6	42	0.78
					TRAV11N	43	0.7
					TRAV7N-5	44	0.99
					TRAV12N-1	45	1.08
					TRAV13N-1	46	1.21
					TRAV14N-1	47	1.12
					TRAV15N-1	48	1.15
					TRAV9N-2	49	1.04
					TRAV4N-3	50	1.16
					TRAV12N-2	51	1.16
					TRAV9N-3	52	1.1
					TRAV12N-3	53	1.16
					TRAV13N-2	54	1.12
					TRAV14N-2	55	1.13
					TRAV15N-2	56	1.47
					TRAV3N-3	57	1.1
					TRAV9N-4	58	1.18
					TRAV4N-4	59	1.17
					TRAV5N-4	60	1.07
					TRAV6N-7	61	1
					TRAV7N-6	62	0.86
					TRAV13N-3	63	1.08
					TRAV8N-2	64	1.07
					TRAV16N	65	0.95
					TRAV13N-4	66	1.09
					TRAV14N-3	67	1.1
					TRAV7-2	68	1.14
					TRAV4-2	69	0.97
					TRAV6-3	70	1.2
					TRAV7-3	71	1.24
					TRAV6-4	72	1.04
					TRAV7-4	73	1.13
					TRAV8-1	74	0.95
					TRAV9-1	75	1.18
					TRAV6-5	76	1.02
					TRAV10	77	1.11
					TRAV6-6	78	1
					TRAV11	79	0.95
					TRAV7-5	80	0.97
					TRAV12-1	81	1.02
					TRAV13-1	82	0.99
					TRAV14-1	83	0.96
					TRAV9-2	84	1.05
					TRAV4-3	85	0.98
					TRAV12-2	86	0.94
					TRAV12-3	87	0.99
					TRAV13-2	88	0.93
					TRAV14-2	89	1.02
					TRAV3-3	90	0.91
					TRAV9-4	91	0.97
					TRAV5-4	92	0.91
					TRAV7-6	93	0.9
					TRAV8-2	94	0.95
					TRAV14-3	95	0.97
					TRAV3-4	96	1.23
					TRAV17	97	0.93
					TRAV18	98	0.88
					TRAV19	99	0.85
					TRAV20	100	0.79
					TRAV21/DV12	101	0.85
					TRAV23	102	0.84
[truncated: 62 more columns]

## Sheet: Fig. 9
a.										d.
												C01	C02	C03	C04	C05	C06	C07	C08	C09	C10	C11	C12	C13	C14	C15	C16	C17	C18	C19
	anti-Rag1										CD25	-0.33	4.09	0.34	-0.32	-0.34	-0.34	-0.34	-0.34	-0.33	-0.34	-0.33	-0.33	-0.33	0.69	-0.33	-0.22	-0.33	-0.27	-0.33
											CD28	-0.27	-0.9	0.53	0.84	0.03	0.52	1.78	2.44	1.41	0.38	-0.67	-0.82	-0.41	-0.65	-0.79	-1.17	-0.35	-0.86	-1.03
											CD117	0.71	3.33	1.92	0.31	-0.58	-0.61	-0.7	-0.52	-0.41	-0.71	-0.49	-0.6	-0.47	0.24	-0.21	-0.38	-0.07	-0.19	-0.58
											CD4	-0.88	-0.93	-0.93	-0.61	-0.39	1.16	0.41	-0.51	0.77	1.3	2	1.75	-0.33	1.2	-0.89	-0.89	-0.59	-0.7	-0.96
											CD8	-0.75	-0.75	-0.75	0.62	-0.18	2.18	1.48	-0.35	0.98	-0.54	-0.76	-0.83	0.9	-0.6	2.06	-0.73	-0.68	-0.52	-0.79
											CD3	2.19	-0.82	-0.79	-0.8	-0.83	-0.84	-0.69	-0.44	0.18	0.17	1.48	2.03	1.15	0.53	0.31	-0.75	-0.46	-0.77	-0.86
											TCR b	-0.78	-0.8	-0.75	-0.74	-0.75	-0.73	-0.53	-0.37	0.43	0.5	1.99	2.35	1.5	0.45	0.88	-0.77	-0.29	-0.81	-0.79
											TCR gd	4.24	-0.26	-0.25	-0.26	-0.27	-0.28	-0.26	-0.25	-0.22	-0.25	-0.15	-0.14	-0.17	-0.21	-0.2	-0.27	-0.25	-0.29	-0.26
											CD44	-0.2	-0.46	-0.45	-0.5	-0.65	-0.59	-0.6	-0.59	-0.35	-0.53	-0.22	-0.34	-0.48	1.1	-0.38	0.96	3.27	1.64	-0.63
											CD24	0.72	2.27	2.55	1.07	-0.77	-0.33	-0.19	0.06	-0.07	-0.22	-0.87	-0.52	-0.27	-0.85	-0.75	0.66	-0.9	-0.68	-0.9
	anti-Arpp21										CD62L	3.61	-0.14	0.13	0.08	-0.5	-0.18	-0.41	-0.7	0.04	-0.36	1.1	-0.51	-0.5	0.8	0.49	-0.48	-0.84	-0.84	-0.8
											CD69	-0.48	-0.86	-0.83	-0.85	-0.87	-0.87	-0.32	1.26	1	0.97	-0.57	2.9	1.16	-0.21	-0.31	0.24	0.16	-0.63	-0.88
											NK1.1	-0.24	-0.35	-0.21	-0.2	-0.29	-0.25	-0.27	-0.27	-0.17	-0.24	-0.21	-0.21	-0.25	-0.27	-0.24	-0.23	4.24	-0.11	-0.25
											CD19	-0.26	-0.28	-0.28	-0.28	-0.28	-0.25	-0.24	-0.2	-0.18	-0.19	-0.23	-0.13	-0.2	-0.22	-0.25	4.24	-0.26	-0.24	-0.29
											CD11b	0.19	-0.35	1.02	0.69	-0.98	-1.05	-1.04	-0.76	0.45	-1.04	0.16	-0.62	-0.39	0.11	0.48	-0.25	0.25	3.37	-0.23
											CD11c	-0.54	-0.11	-0.19	-0.21	-0.13	0.27	-0.12	-0.7	-0.45	-0.3	0.29	-0.51	-0.46	0.07	-0.32	-0.12	-0.41	4.1	-0.14
											Gr-1	-0.33	-0.28	-0.26	-0.26	-0.3	-0.32	-0.31	-0.29	-0.28	-0.33	-0.36	-0.34	-0.3	-0.26	-0.28	-0.1	4.11	0.78	-0.29
	anti-Gapdh										Helios	0.67	0.13	0.01	-0.16	-0.62	-0.68	-0.37	1.33	-0.21	-0.41	-0.71	-0.45	-0.47	3.71	-0.16	-0.61	-0.1	-0.57	-0.33
b.										g.		WT						Arpp21 KO				Rag13'del/3'del			Rag13'del/-					Rag1+/-
											ETP	0.46	0.21	0.29	0.1	0.14	0.46	1.01	0.86	0.55	0.49	0.36	0.34	0.12	0.29	0.26	0.66	0.21	0.53	0.58	0.41	0.17	0.39	0.1	0.38	0.3
											DN2a	0.43	0.17	0.41	0.06	0.16	0.4	1.11	0.74	0.33	0.5	0.41	0.23	0.1	0.46	0.35	0.91	0.29	0.81	0.54	0.53	0.34	0.32	0.31	0.56	0.57
	anti-Rag1										DN2b	0.3	0.16	0.27	0.06	0.16	0.21	0.7	0.4	0.18	0.32	0.31	0.26	0.15	0.27	0.26	0.41	0.23	0.38	0.22	0.21	0.19	0.2	0.21	0.34	0.26
											DN3a	46.94	49.99	49.64	22.66	41.83	47.4	61.33	60.73	46.59	59.96	51.63	71.84	61.46	74.55	73.32	68.97	78.36	72.92	61.45	63.48	59.53	48.69	55.35	59.49	51.92
											DN3b	6.35	10.39	11	2.68	7.88	7.75	5.51	6.11	2.77	5.83	5.72	6.16	2.74	4.44	3.56	5.73	5	4.13	5.81	7.63	6.55	4.5	7.77	8.39	6.99
											DN3c	7.39	9.54	9.78	3.42	7.79	8.63	4.67	5.11	2.92	5.93	5.95	6.48	4.74	4.34	4.15	5.59	4.06	4.16	6.16	7.18	5.43	5.67	7.03	7.82	7.55
											DN4a-b	16.45	19.67	17.55	18.2	27.05	16.14	8.47	11.61	22.69	14.37	23.69	7.63	8.99	4.82	6.28	7.26	3.92	6.13	14.1	11.17	13.77	22.14	13.4	11.72	20.27
											DN4c	14.74	5.16	6.19	48.06	11.35	13.1	9	7.18	15.98	5.98	8.02	2.9	14.69	4.2	5.93	3.48	3.1	4.53	4.32	2.82	8.11	11.79	8.12	5.23	6.42
	anti-b-actin

## Sheet: S. Fig. 3
a.		Exp. 1	Exp. 2	Exp. 3	Exp. 4	Exp. 5	Exp. 6	Exp. 7
	WT	0.270245	0.579443	1.9815	1.41381	1.5594	0.750326	0.445279
	KO	0.360987	0.548728	1.26183	0.826955	0.527272	0.557923	0.224332
b.
		DN1		DN2		DN3		DN4		DP		SP4		SP8
		WT	KO	WT	KO	WT	KO	WT	KO	WT	KO	WT	KO	WT	KO
		DN1		DN2		DN3		DN4		DP		SP4		SP8
	Exp. 1	1	11.1786	21.1875	26.7857	33.1551	29.6429	43.9823	39.5133	16.0619	25.2655	9.67914	7.52212	8.89483	5.04425
	Exp. 2	1	2.46875	19.5133	14.9375	16.125	18.5	21.0339	23.75	14.1355	24.125	5.39375	4.5	5	4.25
	Exp. 3	1	2.39777	18.5383	10.9292	12.9204	15.354	18.8104	9.3125	14.0149	19.0335	3.82743	4	2.03125	2.12639
	Exp. 4	1	1.64602	3.18587	8.25279	4.20074	8.40149	10.375	5.76208	13.25	11.0357	3.17844	1.98885	1.73606	1.55

## Sheet: S. Fig. 7
b.		WT						KO
	B cells	34.5	28.9	29.1	31.4	29.9	33.8	25.3	21.8	22.1	13.6	20.1	19.7
	PreB1	1.81	1.44	1.42	3.1	2.02	1.87	1.13	1.41	3.47	1.25	3.66	4.82	4.82
	PreB2	38.35	36.49	36.72	42.48	37.48	37.92	31.98	28.21	33.41	30.85	31.98	35.7	35.7
	immature	13.3	13.74	14.34	12.67	12.88	15.96	17.13	21.44	19.64	12.65	15.43	9.59	9.59
	trnasitional	12.93	13.2	13.3	10.73	13.72	11.15	11.6	15.41	10.96	12.41	11.61	11.55	11.55
	mature	15.11	16.39	15.54	12.54	16.02	13.3	18.01	15.95	12.5	24.67	15.47	15.82	15.82
c	Arpp21	PreB1	PreB2	ImmB	TranB	MatureB		Rag1	PreB1	PreB2	ImmB	TranB	MatureB
	Exp. 1	0.0446	0.000614	0.00184	0	0		Exp. 1	0.1292	0.0831	0.0127	0.000771	0.00124
	Exp. 2	0.0606	0.000542	0.00187	0	0		Exp. 2	0.1222	0.0805	0.0211	0.0012	0.00158
	Exp. 3	0.0346	0.000677	0.00246	0	0		Exp. 3	0.1101	0.1747	0.018	0.000316	0.00123
	Exp. 4		0.000948	0.00135	0	0		Exp. 4		0.144	0.0197	0.00129	0.00176
	Exp. 5		0.000779	0.00151	0	0		Exp. 5		0.0978	0.0183	0.00115	0.00203
	Exp. 6			0.00248	0	0		Exp. 6			0.0145	0.000816	0.0025
e.	PreB1	Exp. 1	Exp. 2	Exp. 3
	WT	0.1292	0.1222	0.1101
	KO	0.1137	0.1235	0.1085
	PreB2	Exp. 1	Exp. 2	Exp. 3	Exp. 4	Exp. 5	Exp. 6
	WT	0.0831	0.0805	0.1747	0.144	0.0978	0.0759
	KO	0.1003	0.0868	0.1027	0.1049	0.1553
f.	ic. IgM
	WT	79.71	79.7	73.5	69.69	84.27	91.33	80.14
	KO	79.64	76.8	77.52

[truncated: 2 more sheets: S. Fig. 8, S. Fig. 9]
